# Supplementary material for: Transcriptome and metabolome analysis of crGART, a novel cell model of de novo purine synthesis deficiency: Alterations in CD36 expression and activity
Source: PLoS One. 2021 Jul 20;16(7):e0247227. doi: 10.1371/journal.pone.0247227 (PMC8291708; doi:10.1371/journal.pone.0247227)
Supplement: S1 Table — (XLSX) [file pone.0247227.s002.xlsx]

## Sheet: GART vs WT DEGs
gene_id	genename	baseMean	log2FoldChange	lfcSE	pvalue	padj
ENSG00000121410	A1BG	43.6474	-0.566495	0.224873	0.00948613	0.0206173
ENSG00000175899	A2M	325.978	-6.03779	0.304047	1.53669e-94	4.89211e-93
ENSG00000128274	A4GALT	365.396	-0.628322	0.149969	2.21974e-05	8.18154e-05
ENSG00000094914	AAAS	3348.17	0.206244	0.0403801	3.4261e-07	1.23661e-06
ENSG00000081760	AACS	1969.09	0.329184	0.045166	2.91912e-13	1.72708e-12
ENSG00000250420	AACSP1	2.0882	-1.79395	0.705665	0.00294797	0.00433684
ENSG00000109576	AADAT	233.066	0.608535	0.109764	2.28026e-08	1.08773e-07
ENSG00000103591	AAGAB	3077.74	0.351792	0.0858039	4.07483e-05	0.000146975
ENSG00000087884	AAMDC	273.164	0.812214	0.0861202	2.71836e-21	1.85801e-20
ENSG00000127837	AAMP	3527.05	-0.798294	0.0526016	3.39224e-52	5.86549e-51
ENSG00000129673	AANAT	4.90867	2.25546	0.72423	0.000248567	0.000419274
ENSG00000131043	AAR2	2254.05	0.344079	0.0649274	1.1945e-07	5.01311e-07
ENSG00000090861	AARS	15258.8	0.774386	0.0547959	1.52642e-45	2.91998e-44
ENSG00000124608	AARS2	1371.02	0.283123	0.0521396	4.78175e-08	2.06431e-07
ENSG00000266967	AARSD1	1635.85	-0.188939	0.0524671	0.000318358	0.00103592
ENSG00000008311	AASS	66.1055	-5.2057	0.701858	3.11173e-15	1.20322e-14
ENSG00000275700	AATF	4647.27	0.240782	0.0767438	0.0016766	0.00670109
ENSG00000181409	AATK	1137.76	6.84629	0.196627	3.22098e-277	6.36582e-275
ENSG00000165029	ABCA1	90.2023	1.03909	0.165809	1.94466e-10	1.16774e-09
ENSG00000144452	ABCA12	19.9451	2.91844	0.350824	2.28632e-17	9.01495e-17
ENSG00000107331	ABCA2	4800.2	-1.03796	0.16307	9.92258e-11	7.53726e-10
ENSG00000167972	ABCA3	703.628	-0.840727	0.135433	3.90745e-10	2.62871e-09
ENSG00000198691	ABCA4	134.114	1.87135	0.36063	1.95312e-08	1.03078e-07
ENSG00000154265	ABCA5	179.443	0.399191	0.127191	0.00149695	0.00444216
ENSG00000154262	ABCA6	23.6565	-0.753933	0.2521	0.00190872	0.00315581
ENSG00000064687	ABCA7	1535.41	-0.679829	0.122434	2.07278e-08	9.95628e-08
ENSG00000141338	ABCA8	163.411	-0.52132	0.196896	0.006655	0.0175241
ENSG00000085563	ABCB1	55.3614	-8.43674	0.599378	1.28438e-49	2.08597e-48
ENSG00000135776	ABCB10	657.214	-0.410072	0.0418259	9.83156e-23	1.1386e-21
ENSG00000005471	ABCB4	4.48438	0.97299	0.592926	0.0385428	0.046121
ENSG00000115657	ABCB6	3183.35	-0.489888	0.0429672	3.00846e-30	4.8868e-29
ENSG00000131269	ABCB7	2118.04	0.256385	0.0798246	0.00128752	0.00358234
ENSG00000197150	ABCB8	1983.76	0.719502	0.090335	1.19762e-15	7.95964e-15
ENSG00000103222	ABCC1	2710.44	-0.526279	0.216976	0.0115081	0.0274674
ENSG00000121270	ABCC11	15.3383	1.17492	0.341566	0.000245433	0.000453691
ENSG00000023839	ABCC2	8852.54	6.8202	0.0936348	0	0
ENSG00000108846	ABCC3	4638.11	1.07281	0.151383	7.0434e-13	4.41666e-12
ENSG00000125257	ABCC4	2950.81	0.722452	0.0577149	6.49276e-36	1.23466e-34
ENSG00000091262	ABCC6	58.2875	0.96078	0.373452	0.00535798	0.00805905
ENSG00000256340	ABCC6P1	30.8622	1.3099	0.302397	5.78904e-06	1.25315e-05
ENSG00000006071	ABCC8	64.3401	-2.69884	0.269573	7.64617e-25	4.17424e-24
ENSG00000069431	ABCC9	191.359	-1.21161	0.121357	6.65059e-24	6.62581e-23
ENSG00000101986	ABCD1	1937.59	-0.954839	0.0975177	6.36814e-23	5.6503e-22
ENSG00000173208	ABCD2	1.50118	-2.02724	0.963386	0.0053688	0.006706
ENSG00000117528	ABCD3	2173.31	-0.362981	0.0751225	1.25517e-06	5.21872e-06
ENSG00000164163	ABCE1	4638.96	0.662339	0.0980653	1.01411e-11	4.94665e-11
ENSG00000161204	ABCF3	2942.18	0.454822	0.0403777	1.25803e-29	2.01497e-28
ENSG00000160179	ABCG1	70.2816	1.97074	0.189877	5.56477e-26	5.80488e-25
ENSG00000118777	ABCG2	948.111	5.46199	0.153449	1.51478e-279	3.20186e-277
ENSG00000144827	ABHD10	1558.89	0.970615	0.0884106	2.68302e-28	3.06777e-27
ENSG00000106077	ABHD11	503.018	0.327701	0.075242	1.27949e-05	6.05227e-05
ENSG00000225969	ABHD11-AS1	7.79516	3.51463	0.666616	4.42071e-08	1.03742e-07
ENSG00000100997	ABHD12	1968.92	0.716034	0.0504181	5.42474e-46	9.95006e-45
ENSG00000248487	ABHD14A	752.479	-0.673387	0.0615974	6.24302e-28	8.82283e-27
ENSG00000114779	ABHD14B	2629.81	0.675949	0.0536531	1.49168e-36	2.16312e-35
ENSG00000107362	ABHD17B	909.372	1.34177	0.0584508	4.88073e-117	2.57884e-115
ENSG00000164074	ABHD18	332.398	0.201441	0.0830373	0.0149683	0.0377812
ENSG00000140526	ABHD2	2347.85	0.296556	0.111774	0.0081706	0.0217241
ENSG00000158201	ABHD3	1373.17	1.85529	0.105053	1.24758e-70	3.66703e-69
ENSG00000100439	ABHD4	3674.5	1.77976	0.106422	1.7355e-63	4.58815e-62
ENSG00000011198	ABHD5	1047.14	0.644207	0.0905521	8.9539e-13	5.56855e-12
ENSG00000127220	ABHD8	775.843	0.446369	0.0858981	2.11178e-07	9.34904e-07
ENSG00000136754	ABI1	1842.97	0.772422	0.0605562	1.86741e-37	2.54794e-36
ENSG00000108798	ABI3	4.86808	3.41888	0.853301	3.20934e-06	6.42542e-06
ENSG00000119328	ABITRAM	694.305	-0.894522	0.0699216	1.11439e-37	2.05198e-36
ENSG00000097007	ABL1	6195.52	-1.02792	0.0804586	3.1379e-37	6.18598e-36
ENSG00000143322	ABL2	3544.34	1.48737	0.0882675	3.23034e-64	7.1459e-63
ENSG00000173210	ABLIM3	415.572	1.48886	0.138959	2.36146e-27	2.63316e-26
ENSG00000175164	ABO	16.1327	3.05562	0.773235	4.71124e-06	9.54246e-06
ENSG00000146386	ABRACL	377.629	0.962354	0.0858494	2.08839e-29	2.48883e-28
ENSG00000163322	ABRAXAS1	250.046	-1.30363	0.126339	2.00402e-25	2.09328e-24
ENSG00000146109	ABT1	1071.65	0.294572	0.0771089	0.000130753	0.000411718
ENSG00000114626	ABTB1	604.636	1.53861	0.118433	4.07542e-39	7.72065e-38
ENSG00000166016	ABTB2	968.922	0.389252	0.0999153	9.00867e-05	0.00030141
ENSG00000232926	AC000078.1	1.64811	4.5267	2.27729	0.000496889	0.000712
ENSG00000235776	AC000089.1	13.5909	-1.19473	0.341267	0.000209267	0.000397957
ENSG00000270393	AC000095.1	6.82526	3.57571	0.821472	1.774e-06	3.64629e-06
ENSG00000285772	AC000120.2	10.4783	0.943243	0.417508	0.013835	0.0204564
ENSG00000284060	AC002472.2	23.995	-4.06678	0.42758	6.97905e-22	3.44863e-21
ENSG00000284130	AC002472.3	5.47013	-4.90206	1.2886	1.37382e-08	3.3281e-08
ENSG00000257767	AC002996.1	68.2168	-1.04943	0.347349	0.00127284	0.00381237
ENSG00000250318	AC003072.1	4.37312	-1.13633	0.516897	0.0121379	0.0165149
ENSG00000262302	AC003688.1	5.04108	6.91984	3.31579	0.000853842	0.00133999
ENSG00000196656	AC004057.1	2068.22	-0.422211	0.0726051	5.58335e-09	2.58525e-08
ENSG00000213798	AC004129.1	20.0944	-0.965876	0.203801	1.29449e-06	2.98366e-06
ENSG00000243423	AC004223.1	2.13571	-1.7276	0.84982	0.00931076	0.0120328
ENSG00000226107	AC004383.1	7.27376	-0.882371	0.384069	0.0132119	0.0174033
ENSG00000146677	AC004453.1	6.23583	-0.964611	0.395209	0.00831313	0.0113317
ENSG00000285897	AC004687.2	5.8952	-2.70227	0.816833	0.000113514	0.00020208
ENSG00000213717	AC004692.1	3.40511	-1.19863	0.594443	0.0170543	0.0196389
ENSG00000282936	AC004706.3	101.394	0.493031	0.12924	0.00011315	0.000425086
ENSG00000244560	AC004890.2	73.2135	1.11181	0.229404	6.03831e-07	2.82717e-06
ENSG00000227331	AC005042.1	6.00214	-0.81658	0.40279	0.0272357	0.0335646
ENSG00000230882	AC005077.4	21.5338	1.49925	0.375137	2.02844e-05	6.19713e-05
ENSG00000280004	AC005086.4	51.1755	-0.5217	0.218594	0.014334	0.0302304
ENSG00000268153	AC005176.1	6.51249	-1.24582	0.40533	0.000889732	0.00137352
ENSG00000251537	AC005324.3	21.1183	-1.59111	0.379231	7.37475e-06	1.48789e-05
ENSG00000255104	AC005324.4	4.77761	3.29867	2.19744	0.00907208	0.0123232
ENSG00000267056	AC005336.1	16.0198	1.83753	0.399207	1.05467e-06	2.44773e-06
ENSG00000267036	AC005559.1	2.39787	1.03653	0.63343	0.0434791	0.0497924
ENSG00000216917	AC005587.1	4.4344	-0.946848	0.453226	0.0198557	0.0254501
ENSG00000283525	AC005622.1	3.14718	1.58301	0.61705	0.00285376	0.00397477
ENSG00000267318	AC005702.1	4.13196	1.72503	0.77682	0.00570464	0.00805533
ENSG00000230607	AC005722.1	1.00732	2.43097	1.23066	0.00387051	0.00522556
ENSG00000271749	AC005828.6	1.14198	-1.36716	0.934024	0.0399268	0.0486739
ENSG00000255639	AC005833.1	838.679	-0.491926	0.0999383	7.45245e-07	3.15617e-06
ENSG00000267059	AC005943.1	755.237	0.220888	0.0792795	0.00541794	0.0180853
ENSG00000280571	AC006059.2	577.002	-0.473225	0.147201	0.00116165	0.00427014
ENSG00000283196	AC006453.2	184.635	-0.716399	0.185223	6.55705e-05	0.000253457
ENSG00000255581	AC006511.2	1.18264	-1.5442	1.11177	0.0354719	0.0385995
ENSG00000267001	AC006538.2	223.116	0.560091	0.0762948	1.70895e-13	8.29768e-13
ENSG00000258881	AC007040.2	31.4069	2.13987	0.532121	2.92251e-06	6.50865e-06
ENSG00000260782	AC007225.1	6.39116	1.90525	0.486642	2.42899e-05	4.5063e-05
ENSG00000230799	AC007279.1	2.87341	-1.59893	0.654772	0.00427433	0.00541731
ENSG00000273763	AC007318.2	47.9641	-0.602537	0.151576	5.77521e-05	0.000168643
ENSG00000277196	AC007325.2	31.8566	2.53846	0.299356	3.30368e-18	1.30875e-17
ENSG00000278817	AC007325.4	10.2595	-2.41052	1.16068	0.00329571	0.00538663
ENSG00000283809	AC007326.4	837.713	1.13249	0.0678952	8.27367e-63	2.0954e-61
ENSG00000260078	AC007342.3	24.8566	-0.492029	0.238421	0.0334499	0.0438995
ENSG00000243225	AC007686.1	3.12436	1.19942	0.664897	0.0266709	0.0350627
ENSG00000241352	AC007688.2	10.0193	-1.18884	0.307982	5.28738e-05	9.71995e-05
ENSG00000269069	AC007842.1	15.4752	-0.867116	0.300236	0.00248616	0.00380456
ENSG00000277639	AC007906.2	82.1798	4.318	0.287669	3.26882e-54	6.9609e-53
ENSG00000285901	AC008012.1	130.843	-1.78386	0.436286	9.75803e-06	3.60201e-05
ENSG00000226472	AC008013.1	22.1274	0.789698	0.398708	0.0232853	0.029281
ENSG00000256984	AC008013.2	13.2083	-1.44962	0.346605	1.0198e-05	2.03251e-05
ENSG00000283041	AC008038.1	1465.42	-0.445407	0.095201	2.70473e-06	1.00443e-05
ENSG00000233483	AC008105.2	35.7719	0.939023	0.20158	1.88445e-06	4.27735e-06
ENSG00000230189	AC008267.2	12.0278	-0.968298	0.345813	0.00282601	0.00429366
ENSG00000285188	AC008397.2	3.94129	2.56968	1.9986	0.00498522	0.00710803
ENSG00000269706	AC008687.6	2.22199	2.79351	0.92826	0.000346795	0.000506326
ENSG00000283663	AC008687.8	3.79397	3.22182	1.1407	0.000211532	0.000339408
ENSG00000269403	AC008750.8	14.9664	1.01082	0.319873	0.00086692	0.00133663
ENSG00000286221	AC009070.1	72.0651	1.98849	0.176447	5.20666e-30	5.78574e-29
ENSG00000284671	AC009093.9	1.38074	-2.27692	2.06292	0.00739433	0.00956212
ENSG00000239763	AC009120.1	6.50551	1.33793	0.582213	0.00744725	0.0104799
ENSG00000280893	AC009133.6	648.535	-1.23844	0.0939251	4.03439e-40	7.70572e-39
ENSG00000261717	AC009163.5	52.7738	0.742935	0.324117	0.0134975	0.0180401
ENSG00000229689	AC009237.3	7.48055	-6.60829	0.99434	2.74425e-17	1.04886e-16
ENSG00000236533	AC009413.1	1.20517	-1.73966	0.915777	0.0126585	0.0169089
ENSG00000111788	AC009533.1	573.225	-1.26217	0.106773	1.25433e-32	2.05529e-31
ENSG00000260729	AC009690.1	9.94767	1.17134	0.457655	0.0046083	0.00670439
ENSG00000274879	AC009804.1	2.08138	4.58018	2.19258	0.000123233	0.000224644
ENSG00000256594	AC010186.2	76.6846	-0.439793	0.168404	0.00799697	0.0232096
ENSG00000257803	AC010200.1	3.32304	-1.66997	0.564436	0.000878753	0.0013099
ENSG00000270804	AC010326.4	53.8813	-0.683538	0.256834	0.00547913	0.00822964
ENSG00000240376	AC010343.1	3.69395	-1.2878	0.579556	0.00953926	0.0130103
ENSG00000269242	AC010422.3	76.2978	0.374608	0.161949	0.0188981	0.0454175
ENSG00000214784	AC010468.1	4.6999	-1.64396	0.513897	0.000394072	0.000635292
ENSG00000268225	AC010487.1	2.2613	1.42022	0.903828	0.0329672	0.0386535
ENSG00000268750	AC010522.1	54.8045	-0.579297	0.161103	0.000267231	0.000477603
ENSG00000248791	AC010627.1	20.3827	1.19322	0.30067	3.46317e-05	6.57959e-05
ENSG00000272601	AC010655.3	8.16352	-3.72766	0.538762	1.10751e-12	3.50389e-12
ENSG00000255106	AC010768.3	3.4916	-1.26843	0.624408	0.0153724	0.0191621
ENSG00000225840	AC010970.1	184.297	-1.40118	0.302372	1.2536e-06	5.03424e-06
ENSG00000276256	AC011043.1	654.698	0.153118	0.0567456	0.0069723	0.0223798
ENSG00000266826	AC011195.2	1.50898	1.7763	1.48342	0.0413113	0.0443525
ENSG00000257046	AC011604.2	6.83395	-2.41412	0.985077	0.00141055	0.00217199
ENSG00000214917	AC011825.1	1.16171	-1.54692	1.03315	0.0272872	0.0292215
ENSG00000267228	AC012254.2	548.219	-0.734853	0.152418	9.93161e-07	5.11623e-06
ENSG00000260103	AC012435.2	131.804	0.367061	0.119253	0.00174168	0.00512477
ENSG00000273049	AC012531.3	6.39794	1.71668	1.87535	0.0146143	0.0193239
ENSG00000234750	AC012618.2	9.95888	-0.831358	0.311294	0.00486961	0.0071603
ENSG00000258461	AC012651.1	54.5679	1.24168	0.244662	1.81816e-07	4.36192e-07
ENSG00000261813	AC015720.2	2.67445	-1.46835	0.574267	0.00352785	0.00485462
ENSG00000284526	AC015802.6	78.5657	-0.345561	0.139166	0.0121557	0.0288824
ENSG00000266086	AC015813.2	964.029	-0.803704	0.196267	2.7872e-05	9.22023e-05
ENSG00000265916	AC015818.5	22.722	1.62041	0.299212	1.87187e-08	4.83156e-08
ENSG00000180953	AC015871.1	114.638	0.560161	0.225716	0.0104325	0.0296945
ENSG00000228206	AC016717.1	16.7886	2.95044	0.355611	3.30228e-17	1.31396e-16
ENSG00000218175	AC016739.1	879.287	-0.180468	0.0746237	0.0152734	0.0385831
ENSG00000283312	AC017104.4	9.25507	-1.2536	0.376419	0.000349462	0.000588929
ENSG00000255074	AC018523.1	4.2572	-1.22809	0.442774	0.0023436	0.00346939
ENSG00000256206	AC018523.2	17.7748	-1.91043	1.2462	0.0146773	0.0196767
ENSG00000226468	AC018641.1	1.22575	-1.39599	0.895085	0.0341967	0.0373384
ENSG00000269388	AC018755.3	2.21807	-1.40894	0.533279	0.00267853	0.00374694
ENSG00000231822	AC019097.1	22.359	-0.696395	0.307881	0.0171262	0.0220333
ENSG00000224826	AC019109.1	14.7964	-0.600946	0.282341	0.0259303	0.0358013
ENSG00000257243	AC020612.1	57.2913	-0.587616	0.144066	3.68837e-05	7.43765e-05
ENSG00000278665	AC020765.3	8.95524	-0.913137	0.468659	0.0286285	0.0400163
ENSG00000213757	AC020898.1	5.32101	-1.06865	0.552708	0.023811	0.030345
ENSG00000242858	AC020899.1	12.7593	-0.923417	0.287879	0.000793691	0.0013796
ENSG00000273654	AC020904.2	40.5089	4.75877	0.382212	1.45397e-36	1.72355e-35
ENSG00000283515	AC020915.4	172.127	-0.49042	0.129707	0.000137378	0.000512091
ENSG00000240418	AC020917.1	5.87301	-0.894041	0.416432	0.018678	0.023712
ENSG00000267706	AC020922.1	5.76121	-0.980928	0.407385	0.00882638	0.0121213
ENSG00000224097	AC021148.1	1.26078	-1.55108	0.832	0.0165166	0.0183521
ENSG00000286261	AC022137.3	41.9853	-1.01314	0.317109	0.000697415	0.00179894
ENSG00000269378	AC022149.1	32.3534	-0.145429	1.03182	0.0110129	0.0236952
ENSG00000255397	AC022182.3	34.1424	-0.444283	0.185398	0.0146714	0.0190966
ENSG00000272916	AC022400.5	84.0975	-0.94233	0.29369	0.000729282	0.00219586
ENSG00000286132	AC022415.2	1.15512	-1.19072	2.21464	0.0296278	0.0346149
ENSG00000285133	AC022506.1	6.14871	4.59329	4.16	0.0135054	0.0182307
ENSG00000241204	AC022730.2	3.41152	-1.12322	0.582649	0.0235212	0.0312329
ENSG00000267404	AC023043.2	4.41701	-3.30014	0.641656	6.49164e-08	1.51728e-07
ENSG00000254780	AC023232.1	18.2918	4.40886	0.534623	9.62105e-17	3.74957e-16
ENSG00000253175	AC023632.1	1.06154	-1.31348	0.868971	0.0421296	0.0434929
ENSG00000263189	AC023934.1	1.35553	-3.4495	1.60641	0.00120792	0.00158632
ENSG00000288436	AC024558.2	2.46479	2.52178	1.11077	0.00186869	0.00267719
ENSG00000253841	AC024681.1	5.74345	2.16832	0.585336	6.16877e-05	0.000109696
ENSG00000177359	AC024940.2	11.2055	-2.69168	0.695457	1.16536e-05	2.18473e-05
ENSG00000267295	AC025048.3	2.96915	-2.88353	0.904846	0.000184455	0.000316206
ENSG00000257921	AC025165.3	7.22125	-1.22697	1.26871	0.0179378	0.0237116
ENSG00000205644	AC025186.1	8.23711	-0.757655	0.332176	0.015567	0.0204637
ENSG00000256664	AC025423.2	125.861	1.06329	0.103995	8.5669e-25	8.08656e-24
ENSG00000270558	AC025449.1	30.1319	-0.936533	0.211526	5.85582e-06	1.14002e-05
ENSG00000268379	AC025588.1	4.25941	-7.58478	2.67434	1.88197e-11	5.43503e-11
ENSG00000271507	AC025884.3	3.77234	6.03783	2.27936	4.1246e-08	1.02162e-07
ENSG00000286156	AC026273.1	102.285	0.327163	0.121024	0.00649483	0.0171284
ENSG00000188002	AC026412.1	975.155	0.873323	0.19773	6.76912e-06	2.37025e-05
ENSG00000213940	AC026477.1	3.24538	-1.78055	0.515511	0.000155396	0.000253917
ENSG00000286094	AC026740.3	13.4866	1.12352	0.620355	0.027881	0.0390614
ENSG00000185296	AC026785.1	8.80487	2.02861	0.429624	5.9789e-07	1.27902e-06
ENSG00000223703	AC027612.1	3.37558	7.06556	2.85548	5.00203e-05	7.97501e-05
ENSG00000261884	AC040162.1	226.476	-0.973454	0.177485	2.159e-08	7.77518e-08
ENSG00000256861	AC048338.1	98.3245	10.0238	3.16732	2.02285e-06	8.19832e-06
ENSG00000236297	AC048351.1	27.2375	-0.912098	0.193224	1.45707e-06	3.24241e-06
ENSG00000286190	AC055839.2	21.6802	-5.47153	0.506995	4.76092e-28	3.00547e-27
ENSG00000267648	AC060766.5	62.4261	-0.272774	0.130687	0.0349851	0.0470938
ENSG00000266306	AC061975.5	1.92843	2.05813	0.845546	0.00294743	0.00452144
ENSG00000240882	AC063952.2	18.9603	-0.783219	0.21324	0.000166676	0.000295931
ENSG00000235651	AC064850.1	5.75202	-0.997395	0.451536	0.013897	0.0182894
ENSG00000230796	AC064862.1	7.09107	-1.66204	0.415814	1.65038e-05	3.18328e-05
ENSG00000259753	AC068234.1	20.2241	1.51014	0.7305	0.00898851	0.0126792
ENSG00000224881	AC068279.1	76.755	-0.381103	0.137929	0.00514764	0.0140884
ENSG00000249319	AC068533.4	4.20391	1.58137	1.75437	0.0160084	0.0210103
ENSG00000283228	AC068547.1	58.0296	1.93822	0.92486	0.00508779	0.00713414
ENSG00000250644	AC068580.4	456.534	1.82481	0.17452	3.29085e-26	4.45715e-25
ENSG00000283149	AC068631.2	282.149	0.760692	0.166121	3.19465e-06	1.18084e-05
ENSG00000283390	AC068631.3	290.525	0.316256	0.0897154	0.000381924	0.0011415
ENSG00000255641	AC068775.1	213.959	0.408282	0.153325	0.00710982	0.0145718
ENSG00000284946	AC068831.7	1168.75	-0.818939	0.0802188	1.10641e-24	1.10036e-23
ENSG00000280537	AC068946.1	21.3316	-0.889708	0.313335	0.00240833	0.00391908
ENSG00000284820	AC068946.2	291.749	-1.13538	0.129363	7.90278e-19	6.50755e-18
ENSG00000286192	AC069288.1	507.679	-0.27375	0.0931107	0.00317332	0.010782
ENSG00000263368	AC069366.1	5.61288	-1.46219	0.466531	0.000515938	0.000839576
ENSG00000249240	AC069368.1	42.9152	1.12247	0.313634	0.000160234	0.000293957
ENSG00000223886	AC073073.1	85.231	0.418167	0.160405	0.008181	0.0212029
ENSG00000227470	AC073415.1	7.6666	0.83512	0.316578	0.00552174	0.00775122
ENSG00000255624	AC073585.1	86.6899	-0.760122	0.121378	2.88971e-10	1.55908e-09
ENSG00000272822	AC073610.2	341.024	-0.462108	0.147503	0.00152211	0.00451302
ENSG00000144785	AC073896.1	2318.2	-0.271868	0.0868517	0.00164371	0.00450663
ENSG00000265690	AC074143.1	77.1089	-0.584945	0.23814	0.0110105	0.0276768
ENSG00000228144	AC078927.1	237.257	1.06111	0.193631	2.24594e-08	1.07208e-07
ENSG00000248710	AC079594.2	49.6894	1.43453	0.41861	0.00012093	0.000231675
ENSG00000241889	AC079944.2	41.3938	0.556317	0.182275	0.0019228	0.0028622
ENSG00000237821	AC083873.1	1.41681	-1.44827	1.09629	0.0363086	0.0379723
ENSG00000254595	AC084337.1	8.52343	-1.34733	0.379145	0.000146029	0.000251308
ENSG00000255583	AC084357.3	280.838	2.83398	0.0991203	2.25073e-180	2.15634e-178
ENSG00000257511	AC084824.1	15.8173	-0.970621	0.250669	6.34114e-05	0.000115688
ENSG00000213144	AC084880.1	40.5424	1.83724	0.246983	2.48934e-14	8.4622e-14
ENSG00000259316	AC087632.2	615.902	0.638018	0.153277	2.50247e-05	0.000112992
ENSG00000277654	AC087633.2	32.8763	-1.15571	0.181248	8.69582e-11	3.97296e-10
ENSG00000285920	AC087721.2	3743.75	1.15873	0.079707	3.35277e-48	8.84573e-47
ENSG00000255757	AC087894.1	9.2451	-0.839131	0.375431	0.0158714	0.0203271
ENSG00000244266	AC090058.1	4.75797	-0.980029	0.447226	0.0154018	0.0202636
ENSG00000237586	AC090192.1	1.68766	2.08342	0.931012	0.00342211	0.00438951
ENSG00000285253	AC090517.4	140.646	-0.363553	0.123653	0.00298834	0.00824136
ENSG00000250130	AC090519.1	3.03548	-0.918179	0.487472	0.0332414	0.0389472
ENSG00000259556	AC090971.3	3.55901	1.30261	0.527121	0.00543488	0.00727039
ENSG00000285077	AC091057.6	260.256	-1.12473	0.197008	5.12286e-09	1.9167e-08
ENSG00000251550	AC091133.5	4.45516	-2.5359	0.550658	9.92091e-07	2.1385e-06
ENSG00000270781	AC091133.6	6.00098	-0.855256	0.35254	0.00970771	0.0130778
ENSG00000239969	AC091390.4	81.262	-0.563525	0.220494	0.00875082	0.0223707
ENSG00000267699	AC091551.1	13.6867	1.17195	0.720403	0.0304001	0.0390736
ENSG00000248234	AC091839.1	2.11352	3.35614	1.37871	0.000431824	0.000709304
ENSG00000239696	AC092104.1	2.06381	-1.3961	0.794696	0.0221214	0.0249903
ENSG00000243916	AC092183.1	6.8587	-1.41842	0.382702	7.82312e-05	0.000136135
ENSG00000283201	AC092329.3	22.5081	-4.67575	0.666129	1.54471e-12	4.68289e-12
ENSG00000237186	AC092418.1	2.06858	-1.20751	0.628254	0.0224373	0.0271325
ENSG00000215869	AC092506.1	12.8946	-0.78263	0.252189	0.00133038	0.00229538
ENSG00000251639	AC092535.3	18.8237	-8.08977	0.970911	2.70826e-27	1.69467e-26
ENSG00000260643	AC092718.3	136.093	0.607256	0.136764	7.33119e-06	3.10498e-05
ENSG00000214776	AC092821.1	113.6	-0.485497	0.199232	0.0127974	0.0317831
ENSG00000233757	AC092835.1	16.1797	-10.9734	3.05933	1.12419e-29	6.54338e-29
ENSG00000243830	AC092865.1	5.29062	-0.708763	0.371914	0.0407071	0.0495327
ENSG00000223718	AC093107.1	4.79422	-0.827953	0.418868	0.0293421	0.0364631
ENSG00000267561	AC093155.3	14.1	-1.39615	0.475441	0.000857154	0.00151548
ENSG00000170846	AC093323.1	531.752	-0.929237	0.0701522	2.28772e-40	4.44645e-39
ENSG00000285043	AC093512.2	428.536	-0.575669	0.0857634	1.58198e-11	6.8956e-11
ENSG00000259784	AC093525.1	30.9991	9.47629	3.54315	2.37368e-25	1.24373e-24
ENSG00000270249	AC093668.1	5.62205	-1.37693	3.53913	0.00473412	0.00687083
ENSG00000287071	AC093724.3	13.9092	1.34243	0.314254	7.50147e-06	1.48987e-05
ENSG00000249780	AC093809.1	62.6871	-0.487657	0.13087	0.000166969	0.000463711
ENSG00000285458	AC093827.5	127.102	1.1864	0.126943	4.04397e-21	3.57247e-20
ENSG00000286239	AC093884.1	25.7565	-1.3347	0.710157	0.0167583	0.0220423
ENSG00000180015	AC093909.1	178.274	0.359939	0.135262	0.00718387	0.0191926
ENSG00000251378	AC096582.2	8.80955	-0.841484	0.414522	0.0260507	0.0329411
ENSG00000234761	AC096632.2	5.45808	-9.2035	2.87112	6.47316e-17	2.43501e-16
ENSG00000285602	AC097625.2	2.0329	1.49671	1.70816	0.0326755	0.0384222
ENSG00000228981	AC097658.1	23.8777	-0.717833	0.24378	0.0023334	0.00559225
ENSG00000283580	AC098484.3	102.972	-0.500823	0.121782	3.35658e-05	0.000118959
ENSG00000287542	AC098582.1	86.2617	3.62857	0.627468	6.03172e-10	2.93371e-09
ENSG00000213851	AC098590.1	8.23296	-1.10121	0.363561	0.00120882	0.00183682
ENSG00000283563	AC098650.1	11.2504	-1.38511	0.339029	1.61218e-05	3.35437e-05
ENSG00000214796	AC098934.1	77.5354	0.55971	0.130648	1.52893e-05	5.54798e-05
ENSG00000234996	AC098934.2	38.388	1.06534	0.251217	1.07621e-05	3.36624e-05
ENSG00000226945	AC098935.1	6.47998	-0.908743	0.423165	0.0182562	0.0237377
ENSG00000236468	AC099335.1	5.10704	-1.00522	0.464143	0.0155039	0.0201705
ENSG00000232626	AC099336.1	3.46172	1.25581	0.637067	0.0187435	0.0229722
ENSG00000213421	AC099670.1	1.97307	-1.13215	0.662351	0.0365437	0.0449217
ENSG00000267261	AC099811.2	25.8213	0.403303	1.13894	0.00927056	0.0124789
ENSG00000242527	AC100771.1	1.74263	-1.19067	0.809145	0.0469169	0.0497619
ENSG00000278275	AC103705.1	6.1658	-3.78473	1.51824	0.000584525	0.000943617
ENSG00000213791	AC104212.2	1.43079	-2.68731	0.959749	0.000482834	0.000788828
ENSG00000241746	AC104212.3	6.31166	-1.05478	0.417281	0.00584401	0.00823592
ENSG00000250144	AC104619.3	39.3529	-0.65006	0.188984	0.000450755	0.000727249
ENSG00000237810	AC104852.1	1.94096	-1.62314	0.736132	0.00657159	0.00809073
ENSG00000213385	AC105052.2	28.0208	-0.775001	0.224038	0.000372715	0.000619718
ENSG00000267645	AC105052.3	234.762	-1.48595	0.18817	9.02072e-16	6.48472e-15
ENSG00000284661	AC105233.6	1.58613	1.49716	1.01247	0.0307646	0.03583
ENSG00000243445	AC106820.1	4.23089	-0.803672	0.423796	0.0369841	0.0444271
ENSG00000260007	AC107871.1	284.794	-0.538807	0.176573	0.00190019	0.00423894
ENSG00000284956	AC107959.5	19.2062	0.745937	0.228313	0.00082725	0.00143372
ENSG00000239532	AC108022.1	4.97013	-1.0264	0.46336	0.0134655	0.0177137
ENSG00000227992	AC108463.1	7.49297	-1.12433	0.361869	0.00096313	0.00149746
ENSG00000286905	AC108488.2	330.604	1.72009	0.111456	2.97337e-54	6.07093e-53
ENSG00000213157	AC108734.1	2.09163	-1.30369	0.762056	0.0288173	0.031896
ENSG00000244503	AC108751.5	10.9121	-1.04549	0.300825	0.000264929	0.0004593
ENSG00000270490	AC110048.1	4.06409	4.26059	1.24132	2.97975e-07	6.45091e-07
ENSG00000255450	AC110056.1	7.73635	-1.01484	0.418527	0.00782075	0.0106964
ENSG00000232517	AC112198.2	1.38839	-6.44955	2.65728	3.6099e-06	6.38189e-06
ENSG00000243016	AC112482.1	1.39505	6.12029	2.47711	1.37331e-06	2.88173e-06
ENSG00000279413	AC112497.2	7.75895	-0.642423	0.329091	0.0378202	0.0458635
ENSG00000271741	AC114490.2	102.358	-1.02075	0.161326	1.3357e-10	6.76663e-10
ENSG00000253341	AC115837.1	3.50317	1.29755	0.605112	0.0125551	0.0158578
ENSG00000283602	AC116353.6	7.50404	-1.5888	0.819313	0.0146352	0.0193478
ENSG00000283782	AC116366.3	708.331	-0.416865	0.147859	0.00435928	0.0147875
ENSG00000036549	AC118549.1	1669.06	-0.588524	0.0745806	2.47798e-15	1.58167e-14
ENSG00000248583	AC119751.3	20.4804	5.02297	0.604258	1.01552e-16	3.8908e-16
ENSG00000268105	AC124856.1	2.10334	-1.11374	0.664675	0.0397918	0.0458938
ENSG00000234589	AC125807.1	7.80033	-1.41622	0.36684	4.19879e-05	7.60343e-05
ENSG00000166104	AC126323.1	2.3609	6.10013	2.32785	7.26142e-08	1.59481e-07
ENSG00000264662	AC126365.2	6.78468	-0.839069	0.353525	0.0117478	0.0160225
ENSG00000258628	AC126603.1	5.3471	-1.08944	0.464003	0.00884483	0.0123186
ENSG00000237774	AC126615.1	5.49933	-1.52493	0.494747	0.000658591	0.00104792
ENSG00000205746	AC126755.1	473.785	-0.615795	0.260477	0.0139064	0.0427211
ENSG00000215302	AC127502.1	76.8931	-1.19598	0.248879	6.90467e-07	2.86438e-06
ENSG00000263620	AC129492.3	159.499	-0.716615	0.152978	2.04019e-06	9.08668e-06
ENSG00000275011	AC129492.6	4.28816	2.18462	0.881229	0.00161709	0.00245122
ENSG00000233597	AC133435.1	5.46811	1.24412	0.452019	0.00260037	0.00391144
ENSG00000261127	AC133548.2	1.47793	1.51956	0.915177	0.0224044	0.0243347
ENSG00000262587	AC133552.2	38.1127	-0.660717	0.186818	0.000310211	0.000550127
ENSG00000258150	AC133555.3	3.41468	1.59078	0.959714	0.0227838	0.027576
ENSG00000278212	AC134878.2	203.413	1.10229	0.107509	5.38831e-25	4.17847e-24
ENSG00000280655	AC134981.1	20.7484	5.09138	0.809991	2.19744e-12	6.92375e-12
ENSG00000251468	AC135352.1	2.61801	5.55836	2.38261	3.44533e-05	6.00267e-05
ENSG00000267681	AC135721.1	12.0492	1.01859	0.40842	0.00678303	0.00923273
ENSG00000226268	AC135977.1	96.0224	-0.758686	0.161821	1.88537e-06	7.0703e-06
ENSG00000223509	AC135983.2	243.824	-1.44526	0.48275	0.000758344	0.00179118
ENSG00000270789	AC135983.5	1.01966	-2.57733	1.42407	0.00437714	0.00628978
ENSG00000251211	AC136632.2	49.6073	0.397181	0.145373	0.00576454	0.00801122
ENSG00000233170	AC138356.2	3.68981	-4.54118	0.869847	1.31879e-08	3.23715e-08
ENSG00000219201	AC138392.1	13.057	-0.304878	1.08962	0.0299717	0.0380243
ENSG00000185495	AC138393.1	105.729	-0.778296	0.16265	1.13464e-06	4.34604e-06
ENSG00000215158	AC138409.2	387.168	-0.485343	0.100811	1.31816e-06	5.05742e-06
ENSG00000286406	AC138776.1	49.354	1.32982	0.18378	2.08578e-13	6.65623e-13
ENSG00000254701	AC138866.2	132.418	-0.482264	0.151601	0.00125257	0.00347189
ENSG00000183889	AC138969.1	1097.78	-0.781951	0.251791	0.00126264	0.00379457
ENSG00000227827	AC138969.2	42.5854	-0.895252	0.385077	0.011724	0.0158445
ENSG00000230650	AC140479.2	62.3881	0.779463	0.265411	0.00229477	0.00337715
ENSG00000277400	AC145212.1	112.373	0.718528	0.219282	0.000673317	0.00193791
ENSG00000240729	AC146507.2	2.02442	-1.67648	0.649914	0.00279649	0.00363018
ENSG00000215899	AC209007.1	9.07176	-1.0357	0.318304	0.000606426	0.00100752
ENSG00000282206	AC233280.19	16.9324	1.58521	0.474389	0.000237691	0.00044012
ENSG00000262165	AC233723.1	2.32127	1.23185	0.726169	0.03199	0.0350896
ENSG00000271698	AC233992.2	26.7527	-0.603234	0.224549	0.00570042	0.00879069
ENSG00000234571	AC239798.2	14.3349	1.1057	0.347447	0.000612998	0.00096235
ENSG00000271254	AC240274.1	848.807	-0.331758	0.0708296	2.39948e-06	9.68262e-06
ENSG00000275131	AC241952.1	96.3651	-0.509085	0.163345	0.00155086	0.00459296
ENSG00000286185	AC242842.3	4.72179	1.3492	0.743478	0.0196493	0.0257988
ENSG00000234981	AC244034.1	6.46138	-0.700638	0.353642	0.0344974	0.0432482
ENSG00000274308	AC244093.1	1.61211	-1.32128	0.832809	0.0325545	0.0343562
ENSG00000260836	AC245033.1	2.77178	3.46036	1.87887	0.00268012	0.00413262
ENSG00000231551	AC245100.4	12.2065	-0.97889	0.291213	0.000442219	0.000811229
ENSG00000215861	AC245297.1	2.75529	3.58041	1.48063	0.00036929	0.000577625
ENSG00000225544	AC245452.2	2.20143	2.58889	2.06313	0.0102708	0.0131546
ENSG00000060971	ACAA1	1591.65	-1.05577	0.0647344	3.96989e-60	9.68651e-59
ENSG00000167315	ACAA2	3440.26	0.544653	0.0771058	1.51671e-12	8.61629e-12
ENSG00000278540	ACACA	5207.95	-0.854454	0.094917	1.14054e-19	1.03247e-18
ENSG00000076555	ACACB	908.283	0.698976	0.214649	0.00084892	0.0023712
ENSG00000240303	ACAD11	587.459	0.453321	0.101277	6.7813e-06	3.16379e-05
ENSG00000177646	ACAD9	3754.1	0.139997	0.0356288	8.83035e-05	0.000403977
ENSG00000115361	ACADL	166.273	1.56074	0.113832	2.80673e-43	4.79e-42
ENSG00000117054	ACADM	1922.61	-0.584493	0.0936954	3.23049e-10	1.6153e-09
ENSG00000122971	ACADS	416.228	1.45132	0.0641886	1.01921e-113	4.05626e-112
ENSG00000072778	ACADVL	14571.3	0.682574	0.0462403	2.63179e-49	5.47565e-48
ENSG00000114331	ACAP2	1908.26	0.783479	0.104706	3.99276e-14	3.59714e-13
ENSG00000131584	ACAP3	1958.27	-1.32785	0.139468	4.97923e-22	4.66438e-21
ENSG00000182827	ACBD3	2837.12	0.588673	0.14281	3.15915e-05	0.000106303
ENSG00000107897	ACBD5	1549.3	0.839732	0.0624935	2.70005e-41	3.96867e-40
ENSG00000230124	ACBD6	3201.14	0.487235	0.0714553	8.10092e-12	6.36776e-11
ENSG00000176244	ACBD7	143.394	1.68851	0.126689	7.07485e-41	1.13408e-39
ENSG00000110455	ACCS	293.542	1.21832	0.149622	1.91373e-16	1.41498e-15
ENSG00000102977	ACD	924.842	-1.19849	0.0840124	1.46832e-46	2.63882e-45
ENSG00000159640	ACE	30.4852	1.93832	0.302004	2.5613e-11	8.10612e-11
ENSG00000130234	ACE2	6.04282	3.44858	1.42109	0.000387029	0.000624526
ENSG00000177076	ACER2	117.091	1.47635	0.126873	9.47647e-32	1.32293e-30
ENSG00000078124	ACER3	1209.92	0.424635	0.0985484	1.53623e-05	5.2055e-05
ENSG00000144476	ACKR3	2674.06	0.488262	0.115792	2.28131e-05	7.82597e-05
ENSG00000131473	ACLY	21935.7	-0.78175	0.040976	1.02168e-81	3.81628e-80
ENSG00000122729	ACO1	2116.88	-0.50798	0.0691642	2.21191e-13	1.42995e-12
ENSG00000100412	ACO2	4991.35	-0.746531	0.0479868	5.20841e-55	1.21664e-53
ENSG00000184227	ACOT1	305.54	2.4873	0.110109	5.12377e-114	2.05439e-112
ENSG00000162390	ACOT11	314.983	0.742514	0.131993	1.38148e-08	5.03299e-08
ENSG00000112304	ACOT13	2435.48	1.64002	0.106479	3.97549e-54	8.01598e-53
ENSG00000119673	ACOT2	1414.37	0.869731	0.0563763	4.86774e-54	1.05064e-52
ENSG00000177465	ACOT4	111.94	0.59105	0.109797	6.07285e-08	3.08988e-07
ENSG00000097021	ACOT7	1891.69	-0.365107	0.0442871	1.56749e-16	1.07276e-15
ENSG00000123130	ACOT9	2034.68	0.624461	0.0690263	1.04794e-19	8.32829e-19
ENSG00000161533	ACOX1	1562.08	0.357239	0.0844581	2.2957e-05	7.67584e-05
ENSG00000168306	ACOX2	0.993949	1.71402	1.31392	0.0259036	0.0327699
ENSG00000087008	ACOX3	235.667	-1.01293	0.193746	8.93801e-08	3.07373e-07
ENSG00000143727	ACP1	3505.93	-0.436033	0.0879977	6.00232e-07	3.48796e-06
ENSG00000134575	ACP2	3174.97	0.273541	0.0982635	0.00534034	0.0196664
ENSG00000162836	ACP6	510.049	0.232787	0.0976355	0.016689	0.0498349
ENSG00000111644	ACRBP	21.5351	1.09304	0.294379	8.4623e-05	0.000159506
ENSG00000103740	ACSBG1	248.478	3.01319	0.164954	2.47783e-76	6.01786e-75
ENSG00000130377	ACSBG2	2.59859	3.85237	1.29293	1.23637e-05	2.37321e-05
ENSG00000167107	ACSF2	393.686	0.944218	0.1886	3.1846e-07	1.04384e-06
ENSG00000176715	ACSF3	1354.13	1.07095	0.0768302	1.35547e-44	2.39881e-43
ENSG00000151726	ACSL1	2068.34	1.53686	0.288487	2.78139e-08	1.77416e-07
ENSG00000123983	ACSL3	5598.62	-0.862096	0.0560692	1.01031e-53	2.28765e-52
ENSG00000068366	ACSL4	4068.16	1.21079	0.0923666	1.59744e-39	3.40621e-38
ENSG00000197142	ACSL5	58.0275	1.03042	0.183762	1.14727e-08	3.00604e-08
ENSG00000005187	ACSM3	23.1717	0.956351	0.349082	0.00308879	0.00455567
ENSG00000154930	ACSS1	8.06253	-1.9407	0.394516	1.93103e-07	4.24857e-07
ENSG00000131069	ACSS2	902.092	0.55739	0.121181	3.46634e-06	1.24505e-05
ENSG00000143632	ACTA1	7.12282	0.933909	0.439187	0.0191117	0.0242108
ENSG00000107796	ACTA2	505.342	-1.09488	0.121773	1.02636e-19	1.10547e-18
ENSG00000169067	ACTBL2	2.87537	2.72848	0.69365	1.43492e-05	2.58798e-05
ENSG00000159251	ACTC1	5334.04	4.82431	0.157292	7.64064e-207	1.0115e-204
ENSG00000229129	ACTG1P2	96.7485	-0.719365	0.128533	1.62772e-08	8.6447e-08
ENSG00000163017	ACTG2	410.891	-0.546382	0.086663	2.47356e-10	1.33916e-09
ENSG00000182584	ACTL10	19.8072	-6.31016	0.521638	2.4873e-33	1.83972e-32
ENSG00000136518	ACTL6A	3829.69	0.225167	0.0862647	0.00888792	0.0196018
ENSG00000117148	ACTL8	122.895	1.23391	0.164123	2.63268e-14	1.71565e-13
ENSG00000072110	ACTN1	12878	0.716077	0.0849097	2.66644e-17	2.15041e-16
ENSG00000130402	ACTN4	45454.1	0.336529	0.0321242	1.23222e-25	1.35509e-24
ENSG00000131966	ACTR10	1375.91	0.316326	0.079564	6.8435e-05	0.000222777
ENSG00000138107	ACTR1A	4683.35	-0.224402	0.0598254	0.000192879	0.000537284
ENSG00000115073	ACTR1B	1704.38	0.22603	0.0390479	6.8753e-09	3.40944e-08
ENSG00000138071	ACTR2	9568.86	0.369086	0.0687196	4.92781e-08	2.46575e-07
ENSG00000106526	ACTR3C	248.322	0.803159	0.0970117	7.51701e-17	5.26957e-16
ENSG00000075089	ACTR6	746.344	0.327278	0.13254	0.0125337	0.0384384
ENSG00000113812	ACTR8	1378.67	0.289393	0.0812821	0.00035377	0.00105851
ENSG00000184378	ACTRT3	172.026	2.48257	0.108866	1.02892e-115	5.5673e-114
ENSG00000115170	ACVR1	612.432	0.254356	0.0919055	0.00550999	0.0186852
ENSG00000114739	ACVR2B	524.175	-0.564319	0.105944	8.07924e-08	4.51975e-07
ENSG00000139567	ACVRL1	38.7307	2.40263	0.51702	1.10545e-07	2.55189e-07
ENSG00000243989	ACY1	1340.63	-0.425256	0.0437864	1.17825e-22	1.03985e-21
ENSG00000119640	ACYP1	303.954	-0.20869	0.0671952	0.00175655	0.00393386
ENSG00000170634	ACYP2	194.894	0.819171	0.0963765	1.31433e-17	1.00578e-16
ENSG00000267135	AD000091.1	286.352	-0.479943	0.166468	0.0033292	0.00718953
ENSG00000196839	ADA	778.476	2.53438	0.0572063	0	0
ENSG00000137845	ADAM10	5342.17	0.739923	0.0823951	1.67541e-19	1.48092e-18
ENSG00000073670	ADAM11	269.983	0.80916	0.163116	4.67176e-07	1.86436e-06
ENSG00000148848	ADAM12	1881.62	-0.932403	0.129397	3.1826e-13	2.03938e-12
ENSG00000143537	ADAM15	8045.51	-0.340844	0.0599827	1.23628e-08	6.37065e-08
ENSG00000135074	ADAM19	187.518	-6.5499	0.206926	3.89821e-223	5.20342e-221
ENSG00000139985	ADAM21	96.7563	4.32127	0.181919	2.50882e-125	1.39154e-123
ENSG00000235812	ADAM21P1	18.0695	4.93803	0.515457	3.28818e-22	1.69455e-21
ENSG00000008277	ADAM22	661.011	-0.580307	0.0877379	3.11541e-11	2.23591e-10
ENSG00000114948	ADAM23	79.3997	-3.66774	0.246041	7.81122e-53	1.62047e-51
ENSG00000149451	ADAM33	339.566	2.67069	0.164649	5.09204e-60	9.46216e-59
ENSG00000151651	ADAM8	87.4984	3.48715	0.379276	1.07503e-21	9.57584e-21
ENSG00000168615	ADAM9	7137.1	-0.444765	0.0815554	4.24727e-08	2.0765e-07
ENSG00000154734	ADAMTS1	1331.17	0.271203	0.0816011	0.000922144	0.00278812
ENSG00000142303	ADAMTS10	598.256	0.412599	0.155591	0.00756183	0.0243978
ENSG00000138316	ADAMTS14	21.5708	3.35904	0.27993	1.03905e-33	6.9782e-33
ENSG00000166106	ADAMTS15	257.623	2.1291	0.154476	5.26799e-44	9.13951e-43
ENSG00000145536	ADAMTS16	139.071	2.67803	0.850698	6.22615e-05	0.000215032
ENSG00000140873	ADAMTS18	4.88643	3.60671	1.1204	6.72464e-05	0.000117785
ENSG00000087116	ADAMTS2	6.84628	-2.18218	0.463013	5.04636e-07	1.08398e-06
ENSG00000156140	ADAMTS3	87.7664	-5.78432	0.383236	4.01595e-56	1.01159e-54
ENSG00000154736	ADAMTS5	514.926	3.32868	0.105539	3.47165e-220	5.77902e-218
ENSG00000049192	ADAMTS6	417.622	-3.90083	0.194118	2.31632e-91	7.05571e-90
ENSG00000136378	ADAMTS7	229.806	2.5047	0.186005	4.00996e-42	4.99541e-41
ENSG00000261143	ADAMTS7P3	64.5957	8.35863	0.989797	4.76985e-18	3.12238e-17
ENSG00000134917	ADAMTS8	204.141	-4.65925	0.115601	0	0
ENSG00000163638	ADAMTS9	10.5861	3.90015	0.489727	1.72129e-16	6.25409e-16
ENSG00000178031	ADAMTSL1	41.4701	-5.03869	0.475983	6.55411e-30	3.87396e-29
ENSG00000197859	ADAMTSL2	78.7965	3.85133	0.262535	1.33551e-49	2.91206e-48
ENSG00000143382	ADAMTSL4	781.283	3.05677	0.224637	3.90576e-43	6.6543e-42
ENSG00000185761	ADAMTSL5	545.009	1.59562	0.156451	6.50967e-25	8.23252e-24
ENSG00000105963	ADAP1	476.316	4.98058	0.197278	2.59935e-141	2.35388e-139
ENSG00000184060	ADAP2	106.441	-1.14537	0.281952	2.11367e-05	7.20699e-05
ENSG00000160710	ADAR	16595.6	0.512104	0.0477988	1.11292e-26	1.62774e-25
ENSG00000185736	ADARB2	531.087	8.48973	0.329275	1.87235e-148	1.80036e-146
ENSG00000065457	ADAT1	1243.98	0.884293	0.0679697	5.32288e-39	8.17361e-38
ENSG00000189007	ADAT2	393.702	-0.887544	0.104501	1.15062e-17	6.76655e-17
ENSG00000063761	ADCK1	354.95	0.685941	0.176682	7.75972e-05	0.000204566
ENSG00000133597	ADCK2	482.445	0.448948	0.0751502	2.02802e-09	1.26946e-08
ENSG00000173137	ADCK5	335.497	0.379734	0.165143	0.0198164	0.0375808
ENSG00000164742	ADCY1	19.2663	-4.24722	0.438817	2.18364e-23	1.04457e-22
ENSG00000078295	ADCY2	306.358	-5.91118	0.207286	2.29035e-180	2.18628e-178
ENSG00000174233	ADCY6	2948.79	0.557783	0.112454	5.42159e-07	3.16369e-06
ENSG00000162104	ADCY9	3051.46	0.685438	0.105446	6.20042e-11	3.22302e-10
ENSG00000087274	ADD1	2676.23	-0.924231	0.119757	7.48493e-15	5.18475e-14
ENSG00000020181	ADGRA2	679.043	0.570303	0.0865573	3.53101e-11	2.43096e-10
ENSG00000152990	ADGRA3	2689.92	-0.735115	0.128821	8.26633e-09	5.48604e-08
ENSG00000181790	ADGRB1	115.843	7.82302	0.413532	5.13771e-87	2.16919e-85
ENSG00000121753	ADGRB2	1253.99	-2.22295	0.101904	3.08505e-106	1.52453e-104
ENSG00000111452	ADGRD1	536.313	-4.27109	0.242152	3.94683e-71	1.45613e-69
ENSG00000123146	ADGRE5	4352.04	-0.64637	0.0520716	1.44689e-35	1.8874e-34
ENSG00000153294	ADGRF4	23.5574	5.42952	0.59752	1.52547e-19	6.53458e-19
ENSG00000227582	ADGRF5P1	15.8676	1.18201	0.273315	7.37281e-06	1.40582e-05
ENSG00000204818	ADGRF5P2	1.96622	5.70239	3.03715	0.00266424	0.00410944
ENSG00000173698	ADGRG2	397.123	3.4964	0.162995	4.32254e-103	1.89057e-101
ENSG00000182885	ADGRG3	31.581	7.85568	0.948838	6.92568e-26	3.62058e-25
ENSG00000159618	ADGRG5	14.7142	5.15394	0.73559	6.58929e-13	2.28066e-12
ENSG00000112414	ADGRG6	708.357	-0.65642	0.102224	1.00965e-10	7.03999e-10
ENSG00000072071	ADGRL1	1644.11	0.66779	0.193065	0.000406821	0.00128744
ENSG00000117114	ADGRL2	201.376	-2.10317	0.220194	1.48158e-22	1.05965e-21
ENSG00000162618	ADGRL4	13.1516	-7.65852	0.995017	2.45576e-21	1.08479e-20
ENSG00000164199	ADGRV1	95.3344	-1.10398	0.169741	3.48822e-11	2.18297e-10
ENSG00000197894	ADH5	3886.84	0.421962	0.0847998	6.10387e-07	2.16138e-06
ENSG00000196344	ADH7	5.21647	-1.88059	0.883689	0.00506564	0.00721019
ENSG00000147576	ADHFE1	19.8344	-0.886532	0.384578	0.0111751	0.0164575
ENSG00000182551	ADI1	3407.51	1.19153	0.0621003	1.11461e-82	5.45026e-81
ENSG00000159346	ADIPOR1	6465.83	0.290718	0.0720805	5.40126e-05	0.000205794
ENSG00000006831	ADIPOR2	4555.85	-0.247169	0.0304211	3.82058e-16	2.31634e-15
ENSG00000148671	ADIRF	7.35665	-1.31783	0.516438	0.00271313	0.0039654
ENSG00000156110	ADK	2225.5	-0.21023	0.0900228	0.0184344	0.0426935
ENSG00000128165	ADM2	149.565	-1.3368	0.120131	3.60682e-29	3.93718e-28
ENSG00000181915	ADO	1208.81	-0.465987	0.056051	8.39448e-17	6.34024e-16
ENSG00000163485	ADORA1	130.195	4.07536	0.221344	2.27659e-77	7.20187e-76
ENSG00000170425	ADORA2B	293.239	-0.945689	0.0740509	1.87857e-37	2.08534e-36
ENSG00000159322	ADPGK	2921.53	0.313799	0.061653	3.46824e-07	1.99873e-06
ENSG00000144843	ADPRH	51.4611	0.96493	0.199204	6.51492e-07	1.37922e-06
ENSG00000153531	ADPRHL1	659.555	1.59442	0.0884106	1.64505e-73	6.34508e-72
ENSG00000116863	ADPRHL2	730.079	-0.876853	0.0542033	4.99801e-59	1.49062e-57
ENSG00000171873	ADRA1D	16.3254	9.95957	2.5771	2.52164e-24	1.42841e-23
ENSG00000150594	ADRA2A	1157.15	-11.1058	0.394057	4.68534e-174	4.33651e-172
ENSG00000274286	ADRA2B	9.37624	2.61626	0.501745	4.54792e-08	1.10725e-07
ENSG00000184160	ADRA2C	196.249	1.72474	0.151094	7.93117e-31	7.39814e-30
ENSG00000043591	ADRB1	19.4841	3.87387	0.432583	9.71226e-20	4.57722e-19
ENSG00000169252	ADRB2	134.931	-1.55802	0.111505	8.03362e-45	1.42618e-43
ENSG00000239900	ADSL	3755.43	-1.31749	0.0873871	9.46779e-52	1.8074e-50
ENSG00000185100	ADSSL1	1019.18	-0.806386	0.0818156	4.18305e-23	3.91019e-22
ENSG00000111863	ADTRP	39.7299	2.84167	0.262621	1.60984e-28	1.03022e-27
ENSG00000260081	AF274858.1	37.7263	0.765514	0.248279	0.00135759	0.00229115
ENSG00000196526	AFAP1	5984.17	1.46753	0.0777776	7.26337e-80	2.60725e-78
ENSG00000157510	AFAP1L1	401.571	0.850471	0.256327	0.000577517	0.00138165
ENSG00000130396	AFDN	1924	0.612497	0.0697996	2.28007e-18	1.70614e-17
ENSG00000172493	AFF1	2849.59	0.647634	0.186181	0.000338129	0.000913884
ENSG00000072364	AFF4	5398.17	0.295096	0.0658427	7.13695e-06	2.95926e-05
ENSG00000141385	AFG3L2	5584.93	0.254715	0.0661014	0.000121592	0.000549603
ENSG00000183077	AFMID	715.718	-1.158	0.0698048	4.1995e-62	1.3425e-60
ENSG00000081051	AFP	7.42038	1.11436	0.381292	0.001685	0.00254065
ENSG00000119844	AFTPH	1176.1	0.289356	0.0855678	0.000616387	0.00186508
ENSG00000038002	AGA	995.411	1.1935	0.112566	1.10734e-26	1.1197e-25
ENSG00000157985	AGAP1	1475.45	0.176648	0.0752359	0.0185752	0.0461134
ENSG00000135439	AGAP2	20.8284	0.867355	0.238429	0.000172979	0.000290129
ENSG00000133612	AGAP3	2419	-0.613906	0.0891533	4.97613e-12	4.01414e-11
ENSG00000188234	AGAP4	283.249	-0.744855	0.25298	0.00228709	0.00504725
ENSG00000172650	AGAP5	163.724	-0.523297	0.183408	0.00365228	0.00945793
ENSG00000204149	AGAP6	781.669	-0.604496	0.130072	2.66274e-06	9.67855e-06
ENSG00000273540	AGBL1	22.3364	-4.65439	0.32267	8.01938e-48	7.65637e-47
ENSG00000165923	AGBL2	20.3516	-3.54744	0.398037	4.3132e-20	1.91129e-19
ENSG00000146856	AGBL3	56.7219	-0.540887	0.154844	0.000387954	0.000680464
ENSG00000186094	AGBL4	10.6845	-1.11393	0.340614	0.000469552	0.000857817
ENSG00000106351	AGFG2	1526.61	0.63379	0.0460314	3.08243e-43	5.1804e-42
ENSG00000164252	AGGF1	1859.68	-0.243378	0.0972431	0.0113931	0.0295614
ENSG00000214273	AGGF1P1	2.40072	1.75049	1.1581	0.0214865	0.0261234
ENSG00000233435	AGGF1P2	2.08374	5.5847	2.77047	0.00129472	0.00208966
ENSG00000006530	AGK	1348.41	0.254124	0.0732232	0.00049252	0.00156557
ENSG00000162688	AGL	1142	-0.884545	0.0828542	8.96083e-27	9.85751e-26
ENSG00000116771	AGMAT	316.973	-2.72514	0.0690669	0	0
ENSG00000187546	AGMO	8.2453	-1.9472	0.509572	1.852e-05	3.4166e-05
ENSG00000092847	AGO1	2100.92	-0.706999	0.0560621	1.51557e-36	2.02348e-35
ENSG00000123908	AGO2	5710.62	0.254919	0.10092	0.0109947	0.0301067
ENSG00000169692	AGPAT2	1734.65	0.231624	0.0439544	1.19171e-07	4.86953e-07
ENSG00000160216	AGPAT3	1986.82	-0.771756	0.0621606	1.43367e-35	2.03027e-34
ENSG00000155189	AGPAT5	1514.27	-0.454463	0.0955173	1.62982e-06	6.04297e-06
ENSG00000018510	AGPS	6648.83	0.209415	0.0858493	0.0130521	0.0351109
ENSG00000135744	AGT	31.9492	-0.451638	0.17231	0.00781705	0.010864
ENSG00000177674	AGTRAP	1288.51	0.339938	0.0463145	1.83753e-13	1.07529e-12
ENSG00000101444	AHCY	11895.4	-0.387122	0.0306528	1.33041e-36	2.06956e-35
ENSG00000168710	AHCYL1	7722.54	-0.272483	0.0436967	3.33942e-10	1.89621e-09
ENSG00000158467	AHCYL2	913.791	-0.243505	0.092999	0.00909027	0.0232579
ENSG00000126705	AHDC1	1172.12	-0.921055	0.186474	4.7903e-07	1.86421e-06
ENSG00000135541	AHI1	872.701	-0.954319	0.117636	2.64987e-16	1.76118e-15
ENSG00000124942	AHNAK	33486.9	-0.50985	0.0408778	1.36105e-35	2.56336e-34
ENSG00000185567	AHNAK2	8984.08	0.833078	0.0873593	7.5845e-22	7.55294e-21
ENSG00000106546	AHR	2329.08	-0.598719	0.0828596	3.98124e-13	2.32505e-12
ENSG00000186063	AIDA	3386.38	-0.338743	0.0719443	2.5147e-06	1.37663e-05
ENSG00000126878	AIF1L	1736.71	0.27328	0.0823784	0.000916997	0.00255073
ENSG00000042286	AIFM2	2911.18	0.563013	0.0451166	4.84161e-36	6.94292e-35
ENSG00000183773	AIFM3	16.0141	3.20629	0.438369	1.96159e-14	7.47959e-14
ENSG00000110711	AIP	2711.04	0.153219	0.0499269	0.00210226	0.00614415
ENSG00000160224	AIRE	18.0072	3.0742	0.346088	1.49041e-19	6.18603e-19
ENSG00000232434	AJM1	306.407	-1.52899	0.141903	1.23237e-27	1.28776e-26
ENSG00000129474	AJUBA	2297.73	1.03992	0.0698218	1.90609e-50	3.55809e-49
ENSG00000004455	AK2	9883.67	-1.13457	0.297898	6.13786e-05	0.000287251
ENSG00000147853	AK3	2700.1	-0.201045	0.0644945	0.00180924	0.00490623
ENSG00000230042	AK3P3	3.71265	-1.48458	0.546102	0.00195915	0.00295746
ENSG00000162433	AK4	2533.1	-0.781882	0.0709823	1.95103e-28	3.07347e-27
ENSG00000263535	AK4P1	100.912	-0.636022	0.129063	6.49948e-07	3.03261e-06
ENSG00000154027	AK5	18.5562	-2.30253	0.383212	1.65071e-10	4.98813e-10
ENSG00000140057	AK7	75.4948	0.350754	0.137678	0.010003	0.0260805
ENSG00000165695	AK8	8.16407	1.26168	0.456565	0.00242007	0.00352395
ENSG00000155085	AK9	64.461	-0.697431	0.233039	0.00195618	0.00313509
ENSG00000121057	AKAP1	3176.74	-0.734474	0.0993811	1.13938e-13	6.89892e-13
ENSG00000108599	AKAP10	1863.27	0.298692	0.105426	0.00448328	0.0124604
ENSG00000023516	AKAP11	1444.88	-0.26017	0.102736	0.0109467	0.0263253
ENSG00000131016	AKAP12	5849.76	-0.533239	0.0504714	3.31342e-26	3.76647e-25
ENSG00000170776	AKAP13	5979.95	1.08152	0.0711344	1.75278e-52	3.84223e-51
ENSG00000197976	AKAP17A	1521.19	0.206599	0.0454875	5.53368e-06	1.95212e-05
ENSG00000151320	AKAP6	162.912	0.873504	0.200226	7.86442e-06	2.95952e-05
ENSG00000118507	AKAP7	130.714	-0.304781	0.130243	0.0180485	0.0490172
ENSG00000105127	AKAP8	1567.78	0.222328	0.054115	3.65994e-05	0.000122317
ENSG00000127914	AKAP9	2076.17	-0.977764	0.200916	6.42334e-07	3.66833e-06
ENSG00000166452	AKIP1	1154.07	0.352447	0.059764	3.42695e-09	1.59676e-08
ENSG00000174574	AKIRIN1	1963.87	-0.556924	0.0403268	1.87855e-43	2.9913e-42
ENSG00000106948	AKNA	397.35	0.927173	0.291354	0.000853949	0.00262509
ENSG00000162641	AKNAD1	43.713	-0.789827	0.165521	1.23633e-06	2.56406e-06
ENSG00000117448	AKR1A1	1688.85	-0.956618	0.0821286	7.68964e-32	8.84762e-31
ENSG00000085662	AKR1B1	18020.5	1.46015	0.0663188	5.45614e-108	2.9134e-106
ENSG00000198074	AKR1B10	236.487	2.54509	0.13238	3.27389e-83	1.08804e-81
ENSG00000213606	AKR1B10P1	1.25423	2.29817	1.46917	0.0107085	0.0144799
ENSG00000227471	AKR1B15	131.83	0.931247	0.110168	1.89e-17	1.35191e-16
ENSG00000237876	AKR1B1P4	1.50714	1.99893	0.981933	0.00561313	0.00739961
ENSG00000187134	AKR1C1	1691.26	-0.229342	0.0977819	0.0193143	0.047106
ENSG00000151632	AKR1C2	4585.43	-4.68131	0.110032	0	0
ENSG00000196139	AKR1C3	8173.13	1.02049	0.0916528	4.8866e-29	6.12538e-28
ENSG00000165568	AKR1E2	1.29299	-2.24357	1.02877	0.00305618	0.00379687
ENSG00000053371	AKR7A2	1918.73	-0.524108	0.062919	6.9365e-17	7.08143e-16
ENSG00000162482	AKR7A3	16.5736	-2.17593	0.262235	2.17527e-17	8.59857e-17
ENSG00000211454	AKR7L	14.5512	-0.773809	0.356133	0.0189724	0.0274209
ENSG00000142208	AKT1	3318.16	-0.509313	0.0562884	1.25998e-19	1.07789e-18
ENSG00000117020	AKT3	167.878	-1.12151	0.212918	6.08703e-08	2.75516e-07
ENSG00000166971	AKTIP	267.843	-0.716941	0.132249	4.5601e-08	1.60034e-07
ENSG00000213752	AL008718.1	1.37062	2.19033	1.32901	0.00938513	0.0128219
ENSG00000224904	AL021155.1	1.97189	-2.9816	1.39995	0.00125753	0.00203231
ENSG00000218073	AL021407.3	1.95823	-2.60416	0.840467	0.000355926	0.000557847
ENSG00000231466	AL022324.2	9.51812	-0.979659	0.322441	0.00130521	0.00220807
ENSG00000233388	AL022334.1	7.39552	-1.00769	0.344338	0.00186539	0.00282691
ENSG00000216676	AL031229.1	23.3441	-0.879898	0.218995	3.77873e-05	6.83683e-05
ENSG00000226396	AL031727.1	9.09743	-1.71699	0.343659	1.66617e-07	4.22518e-07
ENSG00000217275	AL031777.1	10.2038	0.78914	0.325931	0.0106068	0.0156867
ENSG00000285629	AL031847.2	3877.35	-0.924864	0.103556	2.47317e-19	2.85266e-18
ENSG00000232848	AL034417.1	5.54702	-0.944443	0.424402	0.0143985	0.0186379
ENSG00000285723	AL034430.2	194.639	0.464134	0.0969157	1.47584e-06	6.05962e-06
ENSG00000230721	AL049597.1	3.6808	-1.0431	0.452855	0.0108426	0.013829
ENSG00000284969	AL049629.2	783.016	-0.894768	0.139812	9.77361e-11	5.00833e-10
ENSG00000225170	AL049737.1	4.95828	-2.46614	0.501967	1.91183e-07	4.25825e-07
ENSG00000223651	AL049812.1	1.16598	-2.94705	1.57783	0.00552672	0.00781713
ENSG00000213598	AL049873.1	2.04243	-1.21537	0.658346	0.0254415	0.0322525
ENSG00000244756	AL049874.2	6.04757	-0.989449	0.372187	0.00432357	0.0060816
ENSG00000233558	AL050331.1	4.7702	-1.92497	0.541509	8.99805e-05	0.000157475
ENSG00000214093	AL096701.1	4.63657	-1.0039	0.467026	0.0165679	0.0220258
ENSG00000213579	AL096829.1	1.02805	-1.65889	1.23585	0.0259127	0.0306191
ENSG00000277726	AL109811.3	37.8321	-1.59289	0.278109	2.94977e-09	7.40092e-09
ENSG00000216775	AL109918.1	237.878	-0.737113	0.172841	1.39105e-05	4.85366e-05
ENSG00000283930	AL117339.5	30.3511	-0.408596	0.199236	0.036263	0.0472624
ENSG00000258959	AL118558.1	22.356	-0.735482	0.253662	0.0027165	0.0043922
ENSG00000258790	AL121594.1	667.993	0.617061	0.129946	1.6186e-06	7.99093e-06
ENSG00000273154	AL121845.3	293.704	-0.436191	0.199092	0.0250633	0.0465652
ENSG00000282218	AL132671.2	60.5817	1.28814	0.505995	0.0041486	0.00589594
ENSG00000285932	AL133353.2	97.1489	0.311338	0.117566	0.00766409	0.0199606
ENSG00000251508	AL133380.1	4.81834	3.16439	0.714489	7.7981e-07	1.63056e-06
ENSG00000229817	AL133412.1	11.4769	1.1407	0.333221	0.000291309	0.000475887
ENSG00000285976	AL135905.2	14339.7	-0.604342	0.0835196	4.54969e-13	3.04757e-12
ENSG00000270878	AL136038.4	8.75668	-0.821405	0.318535	0.00651368	0.00911537
ENSG00000217648	AL136116.3	19.5222	-0.580972	0.236184	0.0112155	0.0155694
ENSG00000259086	AL136298.3	112.936	0.517535	0.149001	0.000437811	0.00135553
ENSG00000226499	AL136380.1	528.132	-0.76574	0.095019	5.37396e-16	4.91751e-15
ENSG00000216360	AL136968.1	1.13509	-1.47047	1.05679	0.0320461	0.0351444
ENSG00000240624	AL138976.1	2.52136	-1.00372	0.56694	0.0384979	0.0445957
ENSG00000256500	AL139300.1	1558.38	-0.201949	0.0876845	0.0207672	0.0473869
ENSG00000282246	AL157392.5	64.7681	-0.71919	0.172476	2.17821e-05	4.11231e-05
ENSG00000279392	AL158801.5	860.719	0.388729	0.0932884	2.83016e-05	0.000103404
ENSG00000270917	AL161911.1	3.31017	-2.42587	0.56326	3.32837e-06	6.34304e-06
ENSG00000234648	AL162151.2	177.839	-0.454927	0.165477	0.0050942	0.0129099
ENSG00000187186	AL162231.1	118.282	-0.617086	0.139519	7.36247e-06	2.83889e-05
ENSG00000218596	AL162578.1	1.79155	-1.68031	0.748685	0.00636129	0.00890925
ENSG00000233668	AL353662.2	1.47938	-1.87103	0.913961	0.00728871	0.00857478
ENSG00000214908	AL353678.1	3.92455	-1.16916	0.541542	0.0109117	0.0147347
ENSG00000233947	AL353705.3	1.96902	2.98728	1.39752	0.00128146	0.00187281
ENSG00000165121	AL353743.1	37.8198	-0.907569	0.169952	5.68197e-08	1.46311e-07
ENSG00000234424	AL353743.4	8.18341	2.21051	0.571658	2.28342e-05	4.2337e-05
ENSG00000246203	AL353807.3	4.74206	2.0711	0.657951	0.000236468	0.000395655
ENSG00000275160	AL354718.1	56.8615	-2.35314	0.264474	6.38938e-20	2.72331e-19
ENSG00000276832	AL354718.3	22.0568	0.65395	0.230897	0.00357663	0.00523347
ENSG00000234537	AL354751.1	2.7922	2.45567	0.718912	0.000141821	0.000232203
ENSG00000278384	AL354822.1	193.805	0.704798	0.196361	0.000241854	0.000735826
ENSG00000249967	AL355315.1	85.4072	11.2687	2.56508	6.50169e-34	8.05208e-33
ENSG00000219298	AL355497.1	6.29758	8.20441	2.45951	4.93169e-16	1.79658e-15
ENSG00000219470	AL355802.1	34.5677	-0.706165	0.190738	0.000158162	0.00027477
ENSG00000258989	AL355916.3	56.5325	-0.971791	0.162271	1.27349e-09	3.26669e-09
ENSG00000270542	AL356218.1	1.1568	2.58492	1.41625	0.00440068	0.00556514
ENSG00000248503	AL356235.1	49.1072	-0.317957	0.151011	0.033103	0.0412323
ENSG00000286215	AL356534.1	141.666	-0.610366	0.164883	0.000177221	0.00059335
ENSG00000285130	AL358113.1	80.3088	-1.57329	0.422423	5.54527e-05	0.000190437
ENSG00000254536	AL360181.3	67.9323	-0.712853	0.187734	0.000105408	0.000362231
ENSG00000124593	AL365205.1	472.339	0.490723	0.0957372	2.49624e-07	1.3509e-06
ENSG00000213109	AL365223.1	4.0808	-0.878838	0.463664	0.0326711	0.0396792
ENSG00000234062	AL390879.1	84.921	-0.475947	0.193779	0.0121283	0.0311302
ENSG00000250995	AL391280.2	14.9744	0.930262	0.251256	0.000130213	0.000248717
ENSG00000237833	AL391380.1	5.94191	-1.55689	0.426937	8.25818e-05	0.000145077
ENSG00000219951	AL391416.1	25.7547	-0.510276	0.180692	0.00410782	0.00628978
ENSG00000204805	AL391987.2	60.9633	-0.38834	0.19267	0.0404081	0.0484808
ENSG00000234982	AL441963.1	7.77742	-0.789795	0.36071	0.0188517	0.0239036
ENSG00000286112	AL441992.2	411.669	-0.564684	0.107679	1.28909e-07	4.39318e-07
ENSG00000286231	AL445423.3	1584.26	0.949299	0.0708249	3.14083e-41	5.01825e-40
ENSG00000287856	AL445524.2	431.298	0.659391	0.0910315	3.52008e-13	1.68047e-12
ENSG00000235226	AL445528.1	1.45158	-1.62235	0.919216	0.017745	0.0231181
ENSG00000285839	AL445685.3	488.633	-1.00368	0.114292	9.21495e-19	9.38673e-18
ENSG00000230202	AL450405.1	142.43	-3.0079	0.432718	2.94002e-13	1.83804e-12
ENSG00000232059	AL451007.1	9.25314	-0.731844	0.326026	0.017309	0.0246643
ENSG00000218027	AL512329.1	1.67101	3.11488	1.07459	0.000116184	0.000189236
ENSG00000203396	AL512646.1	68.2855	-0.297513	0.125202	0.0165733	0.0414323
ENSG00000223599	AL513523.1	6.76537	0.870094	0.371596	0.0119098	0.0158608
ENSG00000271793	AL589666.1	332.299	-0.774328	0.119336	5.91579e-11	3.08223e-10
ENSG00000229939	AL589880.1	45.7676	-0.586213	0.176197	0.000711452	0.00120833
ENSG00000216809	AL589993.1	1.15458	-1.49429	0.919556	0.0271408	0.0290753
ENSG00000283166	AL590396.2	2.62239	-0.995374	0.543267	0.0343239	0.0441779
ENSG00000231995	AL590399.4	39.7996	-3.62455	0.376867	9.6282e-23	5.06715e-22
ENSG00000283234	AL590556.2	2.16018	-1.0847	0.53608	0.0191922	0.0219065
ENSG00000256029	AL590560.2	45.6719	0.680801	0.208757	0.000834377	0.00144526
ENSG00000285171	AL590764.2	3.56933	1.42392	1.16539	0.0429692	0.0492985
ENSG00000278077	AL591926.6	1.68203	-1.17395	0.674827	0.0299484	0.0374632
ENSG00000219133	AL592114.1	1.5581	-1.8452	0.922587	0.00968103	0.0111827
ENSG00000273748	AL592183.1	37.0428	-0.711196	0.28895	0.0102558	0.0151999
ENSG00000234080	AL596275.1	11.0578	-0.761561	0.290297	0.00608524	0.00834047
ENSG00000234329	AL604028.2	11.0653	-0.897053	0.295196	0.00145025	0.00229551
ENSG00000230021	AL669831.3	496.487	-0.613144	0.0887935	4.39182e-12	3.22488e-11
ENSG00000230092	AL669831.4	11.3526	1.16001	0.756703	0.0336785	0.04289
ENSG00000227766	AL671277.1	29.4912	-1.30814	0.261145	2.0233e-07	4.83227e-07
ENSG00000271581	AL671883.2	25.5749	-0.760803	0.212528	0.000238049	0.000404266
ENSG00000269737	AL691432.1	3.59015	-1.4418	0.754865	0.0132078	0.0166513
ENSG00000237094	AL732372.2	435.712	-0.718226	0.302238	0.0122944	0.0241944
ENSG00000213590	AL807752.1	24.3177	-0.731253	0.219726	0.000614404	0.00105033
ENSG00000257341	AL928654.3	223.11	0.514781	0.229266	0.0209307	0.0395069
ENSG00000231181	AL954705.1	5.07498	-1.07806	0.417621	0.00476274	0.00675347
ENSG00000148218	ALAD	1246.16	0.675874	0.0590891	2.04458e-30	2.4663e-29
ENSG00000161618	ALDH16A1	1610.15	1.22318	0.16123	1.43859e-14	9.66857e-14
ENSG00000059573	ALDH18A1	4879.43	-0.547225	0.0507586	1.42155e-27	2.19771e-26
ENSG00000128918	ALDH1A2	47.7399	-2.9785	0.582214	1.61524e-09	4.45307e-09
ENSG00000184254	ALDH1A3	605.828	1.01406	0.0766961	4.13981e-40	8.02562e-39
ENSG00000137124	ALDH1B1	2882.89	-0.3585	0.0698404	2.6474e-07	1.53832e-06
ENSG00000144908	ALDH1L1	15.5399	-0.681724	0.304193	0.0176475	0.0236892
ENSG00000136010	ALDH1L2	197.673	-2.70592	0.236991	1.80654e-31	1.70965e-30
ENSG00000111275	ALDH2	786.687	-1.34657	0.0673228	2.22057e-89	8.43916e-88
ENSG00000108602	ALDH3A1	2217.44	-0.279574	0.0686919	4.72452e-05	0.000156278
ENSG00000006534	ALDH3B1	5787.92	0.472915	0.0346413	1.59907e-42	2.8059e-41
ENSG00000132746	ALDH3B2	14.2243	1.37282	0.467125	0.00110468	0.00188648
ENSG00000159423	ALDH4A1	362.893	-0.382951	0.120428	0.00133549	0.00305124
ENSG00000112294	ALDH5A1	1401.65	1.97418	0.0585743	1.02106e-249	1.74169e-247
ENSG00000119711	ALDH6A1	755.403	0.912551	0.104075	1.03377e-18	1.04411e-17
ENSG00000164904	ALDH7A1	4217.33	0.412971	0.085246	1.17921e-06	4.07407e-06
ENSG00000143149	ALDH9A1	2917.85	0.476528	0.0739967	9.62174e-11	7.31301e-10
ENSG00000149925	ALDOA	62106.9	-0.400679	0.0952038	2.51538e-05	9.89727e-05
ENSG00000033011	ALG1	2711.41	-0.16772	0.0687004	0.0145102	0.0341691
ENSG00000139133	ALG10	447.26	0.632024	0.107088	2.85264e-09	1.74537e-08
ENSG00000175548	ALG10B	906.442	1.00771	0.115597	1.64269e-18	1.209e-17
ENSG00000253710	ALG11	1316.16	0.411285	0.0790191	1.56516e-07	6.89857e-07
ENSG00000182858	ALG12	758.337	-1.51942	0.0934742	6.08915e-60	1.86026e-58
ENSG00000189366	ALG1L	3.54137	-1.50844	0.593474	0.00338249	0.00514884
ENSG00000253981	ALG1L13P	202.211	6.05921	0.226049	7.50751e-158	6.23662e-156
ENSG00000119523	ALG2	838.512	0.220236	0.06062	0.000274861	0.00086827
ENSG00000214160	ALG3	4500.39	0.384022	0.0971054	7.99338e-05	0.000368132
ENSG00000120697	ALG5	560.569	-0.901526	0.0760381	7.07497e-33	1.12236e-31
ENSG00000088035	ALG6	344.868	-0.385309	0.0971611	6.55171e-05	0.0002142
ENSG00000086848	ALG9	916.378	-0.238951	0.0852219	0.00454913	0.011682
ENSG00000171094	ALK	5.00882	7.91934	2.45055	2.91408e-14	9.97197e-14
ENSG00000100601	ALKBH1	565.906	0.201279	0.0792227	0.0108635	0.0349604
ENSG00000189046	ALKBH2	827.955	-0.243946	0.0527546	3.8609e-06	1.48382e-05
ENSG00000166199	ALKBH3	629.66	-0.438319	0.114168	0.000108135	0.000464398
ENSG00000160993	ALKBH4	557.535	-0.373417	0.0896205	2.84005e-05	0.000126798
ENSG00000091542	ALKBH5	6082.8	-0.208778	0.0573136	0.000291186	0.00100636
ENSG00000239382	ALKBH6	538.993	0.89396	0.0772937	3.93815e-31	6.06462e-30
ENSG00000125652	ALKBH7	842.619	0.447407	0.0750568	2.0782e-09	1.06335e-08
ENSG00000179477	ALOX12B	101.828	2.16906	0.245327	1.3232e-19	1.23738e-18
ENSG00000161905	ALOX15	8.90067	1.29808	0.622661	0.00945474	0.0128104
ENSG00000179593	ALOX15B	7.46261	6.11149	1.23919	2.09825e-14	7.03857e-14
ENSG00000012779	ALOX5	30.8645	5.63814	0.608178	1.30927e-21	6.39536e-21
ENSG00000132965	ALOX5AP	32.8926	3.44582	0.353329	4.40229e-23	2.10317e-22
ENSG00000179148	ALOXE3	55.0768	0.741094	0.236254	0.00120715	0.00199097
ENSG00000163286	ALPG	708.388	6.95137	0.245987	4.65557e-175	5.6015e-173
ENSG00000163295	ALPI	8159.47	6.07176	0.119795	0	0
ENSG00000073331	ALPK1	328.466	0.845	0.157191	4.69344e-08	1.65409e-07
ENSG00000198796	ALPK2	181.288	2.49306	0.133852	5.80769e-79	2.13399e-77
ENSG00000136383	ALPK3	82.8954	2.56784	0.434883	1.74343e-10	9.34372e-10
ENSG00000162551	ALPL	4055.36	-9.55994	0.154894	0	0
ENSG00000163283	ALPP	26646.2	8.08029	0.152979	0	0
ENSG00000178038	ALS2CL	383.372	2.20657	0.145645	1.18932e-52	2.31966e-51
ENSG00000180318	ALX1	162.083	0.974837	0.151171	6.79541e-11	3.49714e-10
ENSG00000052850	ALX4	232.662	7.78542	0.53625	1.70084e-46	2.3565e-45
ENSG00000183684	ALYREF	4098.5	-0.615645	0.0424875	5.61024e-48	1.46924e-46
ENSG00000242110	AMACR	603.75	-0.320917	0.102324	0.00159654	0.0059002
ENSG00000106927	AMBP	35.7359	0.928449	0.177254	1.01231e-07	2.55495e-07
ENSG00000110497	AMBRA1	2207.5	0.37645	0.068819	3.73423e-08	1.6158e-07
ENSG00000249286	AMD1P3	12.1359	-1.26336	0.309205	1.85172e-05	3.55112e-05
ENSG00000139344	AMDHD1	535.276	0.61354	0.218197	0.00413413	0.0143084
ENSG00000162066	AMDHD2	1690.73	0.466438	0.0647213	5.04302e-13	2.87453e-12
ENSG00000181754	AMIGO1	283.709	0.303116	0.0770315	8.05053e-05	0.000213443
ENSG00000139211	AMIGO2	1460.85	3.52502	0.117948	2.7057e-197	2.84283e-195
ENSG00000101935	AMMECR1	2577.69	0.396767	0.0929366	1.81634e-05	6.22971e-05
ENSG00000144233	AMMECR1L	1654.27	0.355129	0.0993019	0.000323873	0.00105205
ENSG00000233273	AMMECR1LP1	3.62856	-4.66385	0.776014	3.92451e-10	1.06174e-09
ENSG00000166126	AMN	23.9201	-2.13363	0.287472	1.54982e-14	5.80868e-14
ENSG00000126016	AMOT	152.955	-12.0081	1.31906	2.20217e-54	5.36495e-53
ENSG00000166025	AMOTL1	3259.74	0.442611	0.0844757	1.43904e-07	8.79175e-07
ENSG00000114019	AMOTL2	2836.93	2.12526	0.10241	2.00775e-96	8.07896e-95
ENSG00000116337	AMPD2	2652.37	-0.997413	0.0991263	4.51746e-24	4.54683e-23
ENSG00000133805	AMPD3	100.483	0.788531	0.267374	0.00211115	0.00673301
ENSG00000145020	AMT	9.8657	-1.17096	0.599843	0.0170237	0.0247981
ENSG00000187689	AMTN	120.649	4.87444	0.195709	1.56028e-138	1.17716e-136
ENSG00000240038	AMY2B	266.671	0.721217	0.190996	0.000117173	0.000303166
ENSG00000174945	AMZ1	20.3261	0.780309	0.355744	0.0182448	0.0244092
ENSG00000196704	AMZ2	1880.52	-0.213129	0.0809772	0.00766846	0.0190394
ENSG00000214174	AMZ2P1	146.271	0.373866	0.0918513	4.13896e-05	0.000163042
ENSG00000164162	ANAPC10	262.915	0.790332	0.101748	5.7985e-15	3.00978e-14
ENSG00000141552	ANAPC11	1750.09	-0.215442	0.0662159	0.00110774	0.003048
ENSG00000129055	ANAPC13	1326.04	0.436538	0.0889954	7.95612e-07	3.03736e-06
ENSG00000110200	ANAPC15	1633.76	-0.228619	0.0463583	7.40897e-07	2.84113e-06
ENSG00000166295	ANAPC16	2719.91	-0.285448	0.0598353	1.8401e-06	1.00577e-05
ENSG00000233673	ANAPC1P1	7.98055	1.07981	0.425038	0.00558637	0.00789751
ENSG00000196510	ANAPC7	3698.38	0.0869584	0.0329315	0.00786111	0.0209562
ENSG00000013523	ANGEL1	907.787	0.56947	0.0830532	5.79996e-12	3.1942e-11
ENSG00000154188	ANGPT1	83.1254	-0.632293	0.170033	0.000156525	0.000512336
ENSG00000101280	ANGPT4	6.55584	0.983943	0.418543	0.0101043	0.0139253
ENSG00000136859	ANGPTL2	105.757	5.72943	0.631579	5.83831e-24	5.69868e-23
ENSG00000167772	ANGPTL4	332.964	2.62719	0.197883	2.18219e-41	2.67598e-40
ENSG00000130812	ANGPTL6	7.47345	1.61382	0.413998	2.42418e-05	4.49798e-05
ENSG00000029534	ANK1	87.7982	3.98376	0.274794	2.28826e-49	4.14507e-48
ENSG00000145362	ANK2	201	4.16879	0.396738	2.96389e-27	3.052e-26
ENSG00000151150	ANK3	443.904	1.33733	0.184999	1.74168e-13	1.36416e-12
ENSG00000151687	ANKAR	53.222	-0.783007	0.158604	5.42094e-07	1.91086e-06
ENSG00000166839	ANKDD1A	81.3733	1.2268	0.208938	1.77051e-09	9.98144e-09
ENSG00000132623	ANKEF1	575.686	0.841559	0.0703067	2.31815e-33	3.86933e-32
ENSG00000153930	ANKFN1	62.2391	0.877183	0.201622	7.13364e-06	1.40527e-05
ENSG00000185722	ANKFY1	5413.89	0.382829	0.0727653	1.8426e-07	1.08703e-06
ENSG00000154122	ANKH	6218.26	0.779919	0.0364691	1.57947e-101	7.7575e-100
ENSG00000131503	ANKHD1	4513.52	-0.522355	0.0456932	4.2389e-30	4.25164e-29
ENSG00000254996	ANKHD1-EIF4EBP3	2024.2	-0.472421	0.0690182	8.6148e-12	5.10335e-11
ENSG00000001629	ANKIB1	2692.04	-0.413943	0.0876206	2.08516e-06	7.83061e-06
ENSG00000160117	ANKLE1	191.826	-3.55296	0.246342	1.3049e-48	2.48164e-47
ENSG00000176915	ANKLE2	5439.15	0.397655	0.0665041	2.02716e-09	1.38184e-08
ENSG00000106524	ANKMY2	895.526	-0.242344	0.0872308	0.00523823	0.0139558
ENSG00000148677	ANKRD1	48.825	3.86788	0.318609	2.18332e-34	1.63224e-33
ENSG00000088448	ANKRD10	1260.89	-0.645344	0.199511	0.000920185	0.00255849
ENSG00000167522	ANKRD11	9097.65	0.48247	0.104775	3.49371e-06	1.46715e-05
ENSG00000198720	ANKRD13B	1827.65	-0.677279	0.16887	4.50805e-05	0.000150055
ENSG00000118454	ANKRD13C	1012.64	-0.567567	0.074558	2.15277e-14	1.39975e-13
ENSG00000172932	ANKRD13D	825.048	-1.18922	0.139472	6.9224e-18	5.33574e-17
ENSG00000132466	ANKRD17	6459.71	0.112213	0.039662	0.00437855	0.0159593
ENSG00000180071	ANKRD18A	237.024	-0.467848	0.157465	0.00258146	0.00562957
ENSG00000230453	ANKRD18B	369.335	-0.623159	0.248383	0.00949933	0.0231466
ENSG00000187984	ANKRD19P	84.1722	-0.919732	0.15306	1.11622e-09	5.61367e-09
ENSG00000165887	ANKRD2	128.575	6.45558	0.438274	1.48777e-48	2.79802e-47
ENSG00000260691	ANKRD20A1	9.16785	1.86283	0.407178	1.15167e-06	2.50691e-06
ENSG00000215559	ANKRD20A11P	25.5207	1.40365	0.329675	6.01607e-06	1.26132e-05
ENSG00000196593	ANKRD20A19P	8.92183	0.743069	0.360676	0.0276191	0.034495
ENSG00000186481	ANKRD20A5P	28.1401	3.34553	0.286632	3.95866e-32	2.77735e-31
ENSG00000236816	ANKRD20A7P	9.27769	1.44663	0.438648	0.000309893	0.000525739
ENSG00000089847	ANKRD24	20.8878	2.86927	0.358024	1.47154e-16	5.58825e-16
ENSG00000105186	ANKRD27	1247	-0.17752	0.0568364	0.00160272	0.00439567
ENSG00000163046	ANKRD30BL	20.2585	-0.837212	0.34669	0.00980371	0.0137324
ENSG00000224309	ANKRD30BP2	10.1965	-1.59464	0.634578	0.00292955	0.00420358
ENSG00000145700	ANKRD31	9.5321	1.64162	0.470053	0.00013666	0.000265862
ENSG00000196912	ANKRD36B	190.438	0.446259	0.173598	0.00888831	0.0255939
ENSG00000230006	ANKRD36BP2	25.7929	-1.54072	0.268171	2.77441e-09	1.15674e-08
ENSG00000174501	ANKRD36C	152.762	-0.765631	0.182303	1.91784e-05	6.96761e-05
ENSG00000186352	ANKRD37	262.528	1.31564	0.111674	2.02224e-32	1.95475e-31
ENSG00000213337	ANKRD39	466.658	0.245345	0.0879852	0.00513327	0.016858
ENSG00000154945	ANKRD40	2250.27	-0.230834	0.0715781	0.00118827	0.00330584
ENSG00000137494	ANKRD42	478.447	0.322707	0.0816995	7.16749e-05	0.000306304
ENSG00000151458	ANKRD50	1058.3	-0.536778	0.0718857	6.89908e-14	4.21112e-13
ENSG00000139645	ANKRD52	6227.29	0.415389	0.166724	0.0117529	0.0397013
ENSG00000100124	ANKRD54	829.601	-0.585815	0.0641978	6.54554e-20	5.22202e-19
ENSG00000157999	ANKRD61	5.29394	-1.03738	0.408274	0.00584182	0.00823366
ENSG00000230778	ANKRD63	29.9914	4.61247	0.451078	2.65897e-25	1.3901e-24
ENSG00000156381	ANKRD9	1417.27	0.247258	0.10383	0.0175817	0.0398689
ENSG00000064999	ANKS1A	1590.22	-0.236716	0.072367	0.00100569	0.00302171
ENSG00000185046	ANKS1B	18.9816	1.60145	0.377183	5.24925e-06	1.05944e-05
ENSG00000168096	ANKS3	776.321	-0.287427	0.0897633	0.0013461	0.00387936
ENSG00000165138	ANKS6	701.339	-0.299501	0.0965654	0.00179487	0.00641185
ENSG00000163516	ANKZF1	1486.15	-1.3301	0.0676895	2.08674e-86	7.17193e-85
ENSG00000131620	ANO1	1.6952	1.97489	1.3861	0.0199138	0.0257255
ENSG00000160746	ANO10	1165.91	0.322679	0.0581739	2.75121e-08	1.30907e-07
ENSG00000047617	ANO2	43.4022	1.98442	0.3727	5.98762e-09	1.47405e-08
ENSG00000134343	ANO3	3.01497	-2.45918	1.08615	0.000993421	0.0015594
ENSG00000177119	ANO6	3804.89	0.505818	0.0440808	1.96222e-30	1.99121e-29
ENSG00000146205	ANO7	82.5618	-1.92067	0.236441	8.80065e-17	6.48328e-16
ENSG00000185101	ANO9	23.8729	-2.05575	0.38788	7.63181e-09	1.8668e-08
ENSG00000011201	ANOS1	211.964	-10.5419	0.542392	2.31266e-82	6.09371e-81
ENSG00000241859	ANOS2P	15.7717	-0.504269	0.225373	0.0214215	0.0300674
ENSG00000140350	ANP32A	9708.79	0.395942	0.0736965	8.69964e-08	5.27405e-07
ENSG00000136938	ANP32B	9982.28	0.161947	0.0670623	0.0154848	0.0411697
ENSG00000143401	ANP32E	6185.66	0.531223	0.0851934	4.12331e-10	2.32763e-09
ENSG00000166825	ANPEP	883.057	3.37365	0.245974	1.67946e-43	2.88913e-42
ENSG00000103254	ANTKMT	703.871	-0.654705	0.0489233	5.83979e-41	1.18485e-39
ENSG00000169604	ANTXR1	11703	0.690783	0.0355162	5.77349e-84	2.82854e-82
ENSG00000109511	ANXA10	70.6047	1.0756	0.17225	2.27541e-10	1.21009e-09
ENSG00000122359	ANXA11	5466.21	-0.564402	0.0629613	2.12854e-19	2.3939e-18
ENSG00000182718	ANXA2	69965	0.606865	0.0763456	5.81312e-15	4.2091e-14
ENSG00000177721	ANXA2R	74.7014	0.581853	0.162965	0.000290925	0.000875985
ENSG00000196975	ANXA4	1277.79	0.95789	0.0706567	5.69391e-42	8.54652e-41
ENSG00000164111	ANXA5	14256.2	0.686965	0.0704244	1.75237e-22	1.73413e-21
ENSG00000138279	ANXA7	5324.62	0.428945	0.0756557	1.29728e-08	6.69244e-08
ENSG00000265190	ANXA8	1055.29	1.53541	0.0789932	9.88559e-85	3.28684e-83
ENSG00000264230	ANXA8L1	1041.98	2.00338	0.0872961	3.13335e-117	1.68165e-115
ENSG00000143412	ANXA9	71.6261	3.89241	0.281481	1.86706e-45	3.09089e-44
ENSG00000131480	AOC2	120.016	2.3848	0.224243	1.85611e-27	2.01469e-26
ENSG00000131471	AOC3	121.098	3.84714	0.350591	3.0704e-29	3.35445e-28
ENSG00000148120	AOPEP	1136.85	0.757968	0.0683967	1.10882e-28	1.17527e-27
ENSG00000251357	AP000350.4	13.6402	0.672478	1.38583	0.0071948	0.0101463
ENSG00000284630	AP000553.5	3.85529	-2.15546	0.511213	4.57659e-06	8.6361e-06
ENSG00000285509	AP000646.1	12.9993	0.804143	0.382139	0.0216325	0.0281871
ENSG00000173727	AP000769.1	1091.52	0.939776	0.0628563	9.1148e-51	1.67467e-49
ENSG00000255860	AP000812.2	1.69612	2.18145	0.977864	0.00299466	0.00372303
ENSG00000256518	AP000812.3	2.45475	2.16249	0.72275	0.000672858	0.00107836
ENSG00000266891	AP000902.1	92.1212	-0.36329	0.124982	0.00337466	0.00950395
ENSG00000243777	AP000942.1	4.94748	-0.835825	0.395927	0.0221354	0.0281457
ENSG00000285816	AP000944.5	262.977	1.17974	0.238504	3.50739e-07	1.52102e-06
ENSG00000241170	AP001992.1	15.6716	-1.02117	0.290581	0.000208977	0.000397549
ENSG00000254469	AP002495.1	111.09	-0.373637	0.116031	0.00117565	0.00327267
ENSG00000255508	AP002990.1	493.106	-0.398481	0.0687951	6.50971e-09	3.94698e-08
ENSG00000287725	AP003071.5	46.6932	0.56839	0.207991	0.00510169	0.00769843
ENSG00000254783	AP003084.1	15.5868	0.958786	0.305606	0.000986413	0.00159654
ENSG00000256591	AP003108.2	576.623	0.778173	0.177131	7.94339e-06	3.73329e-05
ENSG00000244176	AP003733.1	45.7091	1.96385	0.276768	2.57723e-13	1.35959e-12
ENSG00000266522	AP005242.2	7.74723	3.8535	0.736995	3.10891e-08	7.3858e-08
ENSG00000277447	AP005431.1	1.33396	-1.87272	1.49279	0.017068	0.0189235
ENSG00000228463	AP006222.1	188.988	-0.618758	0.264844	0.0148984	0.0348126
ENSG00000138660	AP1AR	616.478	0.345345	0.0928029	0.000186399	0.000761383
ENSG00000100280	AP1B1	5682.61	-0.194789	0.0763224	0.0100564	0.02732
ENSG00000166747	AP1G1	4598.73	0.374091	0.0501349	8.02103e-14	7.04302e-13
ENSG00000129354	AP1M2	962.219	1.57983	0.0784477	8.63669e-91	3.49863e-89
ENSG00000182287	AP1S2	752.108	-0.3792	0.0777079	9.08306e-07	4.64921e-06
ENSG00000152056	AP1S3	1269.03	-3.16639	0.157781	1.10566e-90	4.45975e-89
ENSG00000183020	AP2A2	2024.53	0.441468	0.104061	1.98712e-05	7.40145e-05
ENSG00000006125	AP2B1	17525.4	-0.271862	0.0741899	0.000234257	0.000817149
ENSG00000161203	AP2M1	21668.1	0.495597	0.0711579	2.59443e-12	1.66179e-11
ENSG00000042753	AP2S1	3757.42	0.186768	0.0533118	0.0004302	0.00138052
ENSG00000103723	AP3B2	223.724	4.77026	0.275204	1.21889e-70	3.63536e-69
ENSG00000157823	AP3S2	1146.21	0.697006	0.0693791	7.97901e-24	7.17235e-23
ENSG00000134262	AP4B1	570.508	-0.819119	0.142499	5.9407e-09	3.64821e-08
ENSG00000081014	AP4E1	1312.28	0.536478	0.048045	4.63919e-29	4.96629e-28
ENSG00000221838	AP4M1	541.614	-0.391533	0.0943198	2.87798e-05	0.000131508
ENSG00000100478	AP4S1	386.193	0.554309	0.117011	1.74114e-06	7.10246e-06
ENSG00000254470	AP5B1	2713.46	0.869171	0.0889872	9.70149e-23	1.25411e-21
ENSG00000125843	AP5S1	804.876	1.84351	0.101238	8.93406e-75	2.5715e-73
ENSG00000242802	AP5Z1	1590.93	0.518141	0.124777	2.68809e-05	8.90855e-05
ENSG00000034053	APBA2	1.39714	-5.63459	3.05963	0.00248923	0.00369974
ENSG00000166313	APBB1	515.755	-2.66338	0.127365	1.60201e-98	8.94807e-97
ENSG00000077420	APBB1IP	102.208	5.73795	0.246286	1.5163e-120	7.96767e-119
ENSG00000163697	APBB2	790.164	0.626652	0.0867539	4.10051e-13	2.35043e-12
ENSG00000113108	APBB3	356.135	-0.588297	0.167586	0.000358555	0.000881268
ENSG00000115266	APC2	137.948	1.88864	0.251547	1.34715e-14	8.4549e-14
ENSG00000198768	APCDD1L	3.76667	-5.00949	1.00154	1.1939e-08	2.77188e-08
ENSG00000164062	APEH	6859.14	-0.558815	0.0428632	1.09278e-38	1.76062e-37
ENSG00000248329	APELA	3.28045	-1.47951	0.642651	0.00504184	0.00718217
ENSG00000169188	APEX2	2364.79	0.61151	0.054882	2.42321e-28	2.60314e-27
ENSG00000138613	APH1B	799.481	4.03468	0.0985955	0	0
ENSG00000166181	API5	4311.93	0.311766	0.0776672	5.80847e-05	0.00020636
ENSG00000149089	APIP	799.725	-1.42857	0.0949779	1.39128e-51	2.58414e-50
ENSG00000171388	APLN	55.5906	-3.01988	0.266383	2.97179e-31	1.82558e-30
ENSG00000105290	APLP1	1000.27	1.05066	0.168197	2.33112e-10	1.26791e-09
ENSG00000084234	APLP2	12675	0.307802	0.0387128	1.81041e-15	1.36093e-14
ENSG00000101474	APMAP	2943.38	-0.366986	0.0352943	3.31185e-25	3.45717e-24
ENSG00000179750	APOBEC3B	869.074	2.2698	0.0861023	3.90259e-154	3.15727e-152
ENSG00000244509	APOBEC3C	1494.28	5.72138	0.100517	0	0
ENSG00000128394	APOBEC3F	61.9992	0.762635	0.140786	4.37004e-08	1.01876e-07
ENSG00000100298	APOBEC3H	12.3835	5.20434	0.901859	5.17578e-11	1.43104e-10
ENSG00000184730	APOBR	20.1082	1.84564	0.298799	2.14104e-10	5.70982e-10
ENSG00000130208	APOC1	119.381	-3.85709	0.316784	1.98965e-36	3.15499e-35
ENSG00000189058	APOD	11.1804	2.49064	0.575568	3.5626e-06	7.00999e-06
ENSG00000128284	APOL3	32.156	0.994049	0.498623	0.018106	0.0231984
ENSG00000221963	APOL6	633.823	2.07503	0.0849711	2.07664e-132	1.64036e-130
ENSG00000178878	APOLD1	113.497	-1.60797	0.230875	5.20575e-13	3.27833e-12
ENSG00000155008	APOOL	1565.84	0.298927	0.0775155	0.000111136	0.000345991
ENSG00000142192	APP	22438.5	0.308077	0.0309357	1.48401e-23	1.5519e-22
ENSG00000157500	APPL1	1832.37	-0.67151	0.0703685	1.07859e-21	9.18107e-21
ENSG00000198931	APRT	4660.9	-0.137612	0.0351569	9.03624e-05	0.000261278
ENSG00000137074	APTX	1845.39	-0.501136	0.0786381	1.65273e-10	1.22043e-09
ENSG00000240583	AQP1	194.727	0.775712	0.114341	8.29021e-12	4.89141e-11
ENSG00000178301	AQP11	24.0984	1.55501	0.221847	7.7876e-13	2.40594e-12
ENSG00000165272	AQP3	7271.06	-1.65045	0.0484285	3.32799e-255	6.18487e-253
ENSG00000161798	AQP5	5.5811	-1.81975	0.579335	0.000345495	0.000560887
ENSG00000086159	AQP6	43.8585	1.18656	0.230554	1.22982e-07	2.77026e-07
ENSG00000165269	AQP7	21.1148	2.77457	0.405154	2.87619e-13	1.03781e-12
ENSG00000021776	AQR	4295.36	0.330111	0.0755567	1.18212e-05	3.72011e-05
ENSG00000169083	AR	751.329	1.8672	0.11856	1.3263e-56	3.72026e-55
ENSG00000078061	ARAF	3153.92	0.303515	0.0936605	0.0011283	0.004616
ENSG00000120318	ARAP3	674.327	-0.940888	0.119184	1.7963e-15	1.57813e-14
ENSG00000198576	ARC	56.1436	0.866527	0.296275	0.00202249	0.0030633
ENSG00000095139	ARCN1	5261.24	0.479629	0.0328778	2.85987e-48	7.38174e-47
ENSG00000109321	AREG	38.5581	1.77598	0.210256	8.93273e-18	3.47071e-17
ENSG00000119682	AREL1	2299.26	0.619445	0.0889829	2.98559e-12	1.67594e-11
ENSG00000143761	ARF1	13238.4	-0.320626	0.0238569	2.42422e-41	5.27475e-40
ENSG00000134287	ARF3	14857.5	0.218569	0.0716406	0.0022285	0.00681597
ENSG00000004059	ARF5	4175.04	-0.504207	0.0683488	1.3724e-13	1.22378e-12
ENSG00000165527	ARF6	3709.08	0.57574	0.0339999	1.58736e-64	5.88787e-63
ENSG00000242247	ARFGAP3	746.045	-0.938929	0.0858022	3.78581e-28	5.33893e-27
ENSG00000112379	ARFGEF3	78.513	-1.87905	0.198515	5.85016e-22	5.44249e-21
ENSG00000081181	ARG2	97.9278	-1.2665	0.142073	1.84169e-19	1.43091e-18
ENSG00000265293	ARGFXP2	3.88431	-1.06152	0.45287	0.00936044	0.0112651
ENSG00000134884	ARGLU1	3573.49	-0.861881	0.0791133	8.50398e-28	8.00697e-27
ENSG00000175220	ARHGAP1	3835.21	0.620221	0.160092	9.45422e-05	0.000272925
ENSG00000071205	ARHGAP10	456.48	0.612518	0.0724649	2.41217e-17	2.25844e-16
ENSG00000198826	ARHGAP11A	3046.83	-0.446464	0.106203	2.18215e-05	0.000106482
ENSG00000165322	ARHGAP12	1041.81	1.30494	0.154482	8.07151e-18	5.89665e-17
ENSG00000140750	ARHGAP17	3527.03	-1.07741	0.174047	2.94448e-10	2.11044e-09
ENSG00000146376	ARHGAP18	597.687	-1.52606	0.113604	1.31118e-41	2.71101e-40
ENSG00000107863	ARHGAP21	6853.31	-0.763408	0.136721	1.67019e-08	8.52149e-08
ENSG00000128805	ARHGAP22	136.886	-0.869334	0.140765	4.034e-10	2.37117e-09
ENSG00000145819	ARHGAP26	416.309	2.38981	0.220609	2.31745e-28	2.02481e-27
ENSG00000088756	ARHGAP28	343.039	-0.943088	0.104203	8.43803e-20	5.46445e-19
ENSG00000137962	ARHGAP29	1097.69	-1.30944	0.0912899	3.91995e-47	6.62905e-46
ENSG00000186517	ARHGAP30	7.00845	5.41651	1.32251	2.96336e-09	7.49199e-09
ENSG00000004777	ARHGAP33	160.427	-1.54595	0.606883	0.00235044	0.00659393
ENSG00000160007	ARHGAP35	5337.88	-0.747416	0.0631092	1.61277e-32	2.79229e-31
ENSG00000147256	ARHGAP36	1.24596	-6.37131	2.62607	2.64474e-06	4.55817e-06
ENSG00000124143	ARHGAP40	4.73533	3.73258	0.826243	6.3282e-07	1.36204e-06
ENSG00000165895	ARHGAP42	648.656	-0.36555	0.126422	0.00353157	0.0123713
ENSG00000006740	ARHGAP44	388.115	-1.58822	0.186472	4.24242e-18	2.55442e-17
ENSG00000100852	ARHGAP5	2515.4	0.519996	0.119276	1.11943e-05	3.92982e-05
ENSG00000047648	ARHGAP6	2.26999	-3.45476	0.862408	5.01619e-06	8.75763e-06
ENSG00000123329	ARHGAP9	9.68778	1.76434	0.51658	0.000104244	0.000186049
ENSG00000141522	ARHGDIA	12532.8	-0.577342	0.132726	8.69469e-06	3.52306e-05
ENSG00000111348	ARHGDIB	47.0829	0.727767	0.218927	0.000595666	0.00102087
ENSG00000242173	ARHGDIG	8.12665	0.884013	0.409416	0.019187	0.0252315
ENSG00000104728	ARHGEF10	1514.42	-0.322235	0.0991222	0.00119265	0.00326579
ENSG00000074964	ARHGEF10L	488.434	-0.243509	0.0717556	0.000667368	0.00253419
ENSG00000132694	ARHGEF11	1878.55	0.534454	0.10739	5.12347e-07	2.04269e-06
ENSG00000196914	ARHGEF12	6128.72	0.379105	0.064908	5.4978e-09	2.94559e-08
ENSG00000130762	ARHGEF16	475.953	0.528331	0.0635431	7.40782e-17	6.88233e-16
ENSG00000110237	ARHGEF17	1952.74	-0.54684	0.128441	1.62427e-05	6.09794e-05
ENSG00000104880	ARHGEF18	2590.51	1.33815	0.0816553	7.93891e-61	1.84947e-59
ENSG00000116584	ARHGEF2	3280.68	0.20878	0.0761258	0.00503173	0.0186245
ENSG00000240771	ARHGEF25	268.702	-0.29678	0.117927	0.0112553	0.0270845
ENSG00000214944	ARHGEF28	635.703	1.23894	0.104774	1.12445e-32	1.80406e-31
ENSG00000163947	ARHGEF3	714.027	0.576425	0.0741281	5.93784e-15	4.97878e-14
ENSG00000214694	ARHGEF33	108.016	-9.26866	0.566997	5.22697e-64	1.39408e-62
ENSG00000204959	ARHGEF34P	87.6781	4.73516	1.19886	8.32135e-07	3.22687e-06
ENSG00000213214	ARHGEF35	7.57322	-9.80863	3.05662	7.24642e-13	2.3163e-12
ENSG00000137135	ARHGEF39	830.081	-0.596269	0.0883025	1.08561e-11	5.88926e-11
ENSG00000136002	ARHGEF4	1413.72	1.20087	0.109834	3.7003e-28	3.85004e-27
ENSG00000050327	ARHGEF5	639.073	1.81157	0.173791	5.34716e-26	6.90471e-25
ENSG00000102606	ARHGEF7	1979.93	-0.347691	0.0607118	7.35081e-09	3.36312e-08
ENSG00000117713	ARID1A	3070.03	-0.579678	0.246122	0.0141879	0.0483076
ENSG00000049618	ARID1B	3869.85	0.543478	0.0920835	3.24416e-09	2.18119e-08
ENSG00000116017	ARID3A	945.777	2.62016	0.105723	4.72116e-137	3.08078e-135
ENSG00000179361	ARID3B	317.304	0.480344	0.150315	0.00124027	0.00282899
ENSG00000205143	ARID3C	9.78808	-1.55498	0.349766	2.69827e-06	5.59611e-06
ENSG00000196843	ARID5A	219.636	0.986989	0.101959	2.25501e-22	1.60199e-21
ENSG00000150347	ARID5B	2316.93	-0.673798	0.0563522	9.8729e-33	1.29182e-31
ENSG00000166233	ARIH1	3818.12	0.450426	0.0571599	3.26973e-15	2.12252e-14
ENSG00000177479	ARIH2	4885.04	-0.643268	0.0909461	1.20209e-12	1.01617e-11
ENSG00000120805	ARL1	1592.18	0.268383	0.0806376	0.000911591	0.00259115
ENSG00000175414	ARL10	265.763	-3.97592	0.305372	4.37297e-40	5.16325e-39
ENSG00000169379	ARL13B	759.958	0.24122	0.0975464	0.0126404	0.0401551
ENSG00000179674	ARL14	2.94591	1.29225	0.842475	0.0420791	0.0482861
ENSG00000268223	ARL14EPL	7.48782	1.48046	0.578801	0.00285822	0.00421146
ENSG00000185305	ARL15	357.719	-0.973173	0.130308	4.87768e-14	2.44777e-13
ENSG00000214087	ARL16	677.414	-0.668603	0.0583967	2.16997e-30	3.2527e-29
ENSG00000213465	ARL2	4268.59	0.329017	0.0589948	2.44722e-08	9.70578e-08
ENSG00000102931	ARL2BP	1169.89	-0.80855	0.303387	0.00450807	0.0115811
ENSG00000138175	ARL3	1037.67	-1.10105	0.082023	2.28091e-41	3.57937e-40
ENSG00000122644	ARL4A	1539.56	0.256437	0.0890372	0.00389004	0.0107232
ENSG00000188042	ARL4C	49.0042	-1.79438	0.130991	2.52766e-43	2.16618e-42
ENSG00000175906	ARL4D	326.75	0.454879	0.0775249	3.86677e-09	1.45735e-08
ENSG00000170540	ARL6IP1	7817.43	-0.323375	0.1133	0.00396136	0.0117004
ENSG00000144746	ARL6IP5	3133.28	-0.437314	0.0941326	3.01954e-06	1.59548e-05
ENSG00000143862	ARL8A	907.889	0.469961	0.0567732	1.10772e-16	8.07826e-16
ENSG00000104442	ARMC1	1140.53	-0.258844	0.0885575	0.0033496	0.00876472
ENSG00000170632	ARMC10	973.555	-0.614278	0.0650961	3.29716e-21	2.90577e-20
ENSG00000118690	ARMC2	56.8007	-0.800566	0.178475	4.64704e-06	1.01653e-05
ENSG00000165309	ARMC3	1.59596	-5.04047	1.49189	2.70333e-06	4.65587e-06
ENSG00000169126	ARMC4	266.644	1.95696	0.134652	1.52282e-48	2.22672e-47
ENSG00000140691	ARMC5	646.799	-0.296643	0.110352	0.0065988	0.021577
ENSG00000105676	ARMC6	2322.4	-0.310112	0.0665503	2.99437e-06	1.60393e-05
ENSG00000126947	ARMCX1	21.2519	-11.4895	3.10067	1.20581e-33	9.02914e-33
ENSG00000184867	ARMCX2	2533.27	-5.08414	0.488191	1.11535e-26	1.12229e-25
ENSG00000102401	ARMCX3	2013.24	0.764454	0.0614513	1.57644e-35	2.061e-34
ENSG00000196440	ARMCX4	36.2545	-5.52238	0.473829	1.39832e-33	1.52616e-32
ENSG00000125962	ARMCX5	403.451	-0.699921	0.081973	1.01579e-17	5.98536e-17
ENSG00000286237	ARMCX5-GPRASP2	50.9469	-1.24468	0.274637	2.43063e-06	8.07441e-06
ENSG00000198960	ARMCX6	1375.05	0.773805	0.0492381	8.80992e-56	1.80668e-54
ENSG00000139971	ARMH4	142.021	0.272655	0.0905105	0.00252417	0.0072556
ENSG00000146476	ARMT1	1140.84	0.739535	0.0944192	3.59258e-15	2.44659e-14
ENSG00000143437	ARNT	2822.43	0.217584	0.0603251	0.000327884	0.00106751
ENSG00000133794	ARNTL	698.153	0.414107	0.110925	0.000172562	0.000707682
ENSG00000029153	ARNTL2	663.631	-0.633436	0.178485	0.000293806	0.00117052
ENSG00000241685	ARPC1A	3653.51	-0.454004	0.0494122	3.28309e-20	2.88244e-19
ENSG00000130429	ARPC1B	8319.15	0.235856	0.0543776	1.48308e-05	5.80141e-05
ENSG00000163466	ARPC2	7725.27	-0.654168	0.0801473	3.82885e-16	3.00725e-15
ENSG00000111229	ARPC3	6752.48	0.497073	0.0877778	1.38427e-08	8.94924e-08
ENSG00000226284	ARPC3P1	1.13108	1.59312	0.982057	0.0195093	0.0214052
ENSG00000238137	ARPC3P2	0.929866	1.8368	1.43543	0.0281146	0.0329773
ENSG00000241553	ARPC4	7127.37	-0.469092	0.0345774	3.72967e-42	6.57944e-41
ENSG00000162704	ARPC5	9149.14	1.40242	0.072937	1.09781e-82	4.19856e-81
ENSG00000136950	ARPC5L	2315.18	-0.606399	0.0311267	1.27093e-84	6.34739e-83
ENSG00000250021	ARPIN-AP3S2	1201.45	0.685088	0.0478461	9.53117e-47	1.6337e-45
ENSG00000137486	ARRB1	729.21	1.62114	0.115256	1.86856e-45	4.24637e-44
ENSG00000141480	ARRB2	1623.53	-1.13068	0.0520159	3.91678e-105	1.86884e-103
ENSG00000105643	ARRDC2	731.147	0.382285	0.12742	0.0025478	0.00911973
ENSG00000113369	ARRDC3	2554.35	-1.3279	0.107909	3.54601e-35	4.9549e-34
ENSG00000140450	ARRDC4	141.113	-8.96239	0.551483	1.11413e-58	2.65553e-57
ENSG00000100299	ARSA	1219.97	-0.834892	0.112187	6.42688e-14	3.84552e-13
ENSG00000006756	ARSD	95.5625	3.5701	0.240383	7.61987e-52	1.44907e-50
ENSG00000157399	ARSE	11.3778	-6.28217	1.13001	2.32806e-11	7.39687e-11
ENSG00000141337	ARSG	468.098	0.761776	0.0944902	5.87577e-16	5.26883e-15
ENSG00000183876	ARSI	101.081	2.6639	0.192227	9.1545e-45	1.78838e-43
ENSG00000180801	ARSJ	258.653	-0.893045	0.144796	4.22965e-10	1.69485e-09
ENSG00000164291	ARSK	497.261	-0.194705	0.0738595	0.00810471	0.0262556
ENSG00000129744	ART1	14.6795	7.80226	1.30741	2.61648e-19	1.20829e-18
ENSG00000167311	ART5	20.1659	5.00436	0.462238	8.68529e-28	5.00813e-27
ENSG00000117407	ARTN	51.2501	-0.936963	0.204654	2.52291e-06	5.49359e-06
ENSG00000004848	ARX	1.46795	-6.65605	2.62309	2.16155e-07	4.50981e-07
ENSG00000214435	AS3MT	76.6864	-2.39428	0.305358	7.56142e-16	5.99967e-15
ENSG00000104763	ASAH1	2010.87	0.425924	0.0581738	1.99452e-13	1.73504e-12
ENSG00000188611	ASAH2	92.9422	1.22548	0.479781	0.00398979	0.0122026
ENSG00000151693	ASAP2	995.137	0.496123	0.123888	5.70187e-05	0.00018295
ENSG00000088280	ASAP3	601.885	-1.16237	0.150066	4.43634e-15	3.82576e-14
ENSG00000065802	ASB1	1046.97	0.493794	0.0657961	5.45361e-14	3.48436e-13
ENSG00000196372	ASB13	992.897	-0.619605	0.0704964	1.12673e-18	8.9821e-18
ENSG00000005981	ASB4	6.85482	-2.43939	0.42218	1.2186e-09	3.14799e-09
ENSG00000148331	ASB6	2296.12	-0.353127	0.0579098	7.42976e-10	3.61051e-09
ENSG00000177981	ASB8	1038.04	0.47968	0.118371	4.49742e-05	0.000161057
ENSG00000102048	ASB9	443.435	0.330409	0.0805346	3.83659e-05	0.000168998
ENSG00000112249	ASCC3	4233.72	-0.661185	0.0969803	7.21972e-12	5.69043e-11
ENSG00000232237	ASCL5	6.22893	2.45894	0.55436	1.82499e-06	3.78691e-06
ENSG00000111875	ASF1A	948.815	-0.33993	0.096236	0.000390879	0.00121211
ENSG00000105011	ASF1B	2454.38	-0.563225	0.121689	3.14422e-06	1.16108e-05
ENSG00000129691	ASH2L	1670.95	0.419816	0.0802105	1.62271e-07	6.56131e-07
ENSG00000110881	ASIC1	1272.87	-0.364778	0.107368	0.000619939	0.00180341
ENSG00000108684	ASIC2	1.93651	-5.92483	3.31428	0.00145597	0.00211582
ENSG00000213199	ASIC3	96.6169	2.20104	0.259938	3.51787e-18	2.59571e-17
ENSG00000070669	ASNS	2986.5	-0.839262	0.0878995	7.7273e-22	6.60986e-21
ENSG00000138381	ASNSD1	1795.87	-0.664835	0.0877347	2.65709e-14	1.65372e-13
ENSG00000248498	ASNSP1	15.5132	-0.717385	0.234407	0.00162126	0.00241569
ENSG00000128203	ASPHD2	17.0459	-1.15968	0.229022	1.81705e-07	4.59373e-07
ENSG00000066279	ASPM	5826.19	-0.709097	0.184957	9.28763e-05	0.000340141
ENSG00000244617	ASPRV1	19.2017	0.752086	0.229342	0.000761976	0.00118395
ENSG00000162174	ASRGL1	848.76	-0.258367	0.0715596	0.000293521	0.000958624
ENSG00000130707	ASS1	16811.9	2.13413	0.0685519	4.45409e-214	6.1313e-212
ENSG00000220517	ASS1P1	2.72751	1.46523	0.884044	0.0222686	0.0251427
ENSG00000225308	ASS1P11	2.05549	1.64122	0.924852	0.0142039	0.0178049
ENSG00000227881	ASS1P5	1.33323	1.8355	1.12022	0.0129766	0.0161406
ENSG00000236893	ASS1P7	3.088	1.48978	0.644423	0.00743823	0.0107515
ENSG00000217791	ASS1P9	3.11711	2.0933	0.694804	0.000688772	0.00104015
ENSG00000034533	ASTE1	308.59	0.658423	0.100804	5.02507e-11	2.1392e-10
ENSG00000188886	ASTL	10.6152	1.88458	0.406308	1.18684e-06	2.8052e-06
ENSG00000171456	ASXL1	5523.64	0.417172	0.0944236	8.90043e-06	4.52151e-05
ENSG00000138138	ATAD1	3659.75	0.710888	0.0944494	4.10016e-14	2.53135e-13
ENSG00000156802	ATAD2	6791.35	0.747562	0.0779377	7.86727e-22	7.69716e-21
ENSG00000197785	ATAD3A	4525.86	-1.2379	0.0409387	3.26629e-201	3.2747e-199
ENSG00000160072	ATAD3B	2076.08	-1.64609	0.0795672	7.06017e-96	4.10217e-94
ENSG00000215915	ATAD3C	37.1735	-0.895214	0.37318	0.00934821	0.0139393
ENSG00000176208	ATAD5	921.355	-0.635222	0.130757	9.16023e-07	3.47986e-06
ENSG00000226864	ATE1-AS1	12.8064	0.691672	0.349077	0.0341913	0.0470718
ENSG00000123268	ATF1	2033.47	0.411029	0.0813756	4.03621e-07	1.62228e-06
ENSG00000115966	ATF2	1759.09	0.27112	0.103526	0.00857338	0.0226541
ENSG00000162772	ATF3	1088.56	2.56793	0.0854671	2.57604e-199	2.74869e-197
ENSG00000128272	ATF4	10392.2	-1.05843	0.0686304	4.8938e-54	1.13579e-52
ENSG00000273041	ATF4P2	8.49443	1.28664	0.553116	0.00655416	0.00930517
ENSG00000169136	ATF5	1692.1	1.64149	0.0505957	1.3226e-231	1.95054e-229
ENSG00000118217	ATF6	4557.96	0.533719	0.0824854	8.62452e-11	3.97845e-10
ENSG00000213676	ATF6B	1958.8	0.920604	0.286823	0.000805516	0.00331299
ENSG00000170653	ATF7	3195.33	0.915584	0.0859037	9.30702e-27	1.02585e-25
ENSG00000152348	ATG10	477.936	-0.484492	0.0951986	3.07692e-07	1.68392e-06
ENSG00000123395	ATG101	3151.53	0.567107	0.0667566	1.41714e-17	1.02404e-16
ENSG00000145782	ATG12	1614.7	-0.295322	0.0715497	3.61704e-05	0.000118487
ENSG00000175224	ATG13	5145.86	0.847532	0.0716302	1.17429e-32	1.64437e-31
ENSG00000126775	ATG14	1015.49	0.562516	0.102635	3.48368e-08	1.64268e-07
ENSG00000085978	ATG16L1	1158.35	0.23628	0.0699681	0.000709982	0.00221114
ENSG00000168010	ATG16L2	298.342	-0.533757	0.248196	0.0257905	0.0477947
ENSG00000110046	ATG2A	2308.3	0.511595	0.198398	0.00855622	0.0299991
ENSG00000144848	ATG3	3392.81	0.327981	0.0718642	4.78397e-06	2.48514e-05
ENSG00000101844	ATG4A	546.761	1.32753	0.099551	5.47556e-41	1.11221e-39
ENSG00000125703	ATG4C	304.33	-0.721792	0.18519	6.47756e-05	0.000171984
ENSG00000057663	ATG5	924.164	-0.277022	0.0908111	0.00218073	0.00611103
ENSG00000198925	ATG9A	4647.4	-0.726222	0.0495273	7.60566e-49	1.22954e-47
ENSG00000138363	ATIC	4915.42	-0.624418	0.038334	4.25825e-60	1.40714e-58
ENSG00000198513	ATL1	164.424	1.62795	0.215217	9.18951e-15	6.18294e-14
ENSG00000184743	ATL3	4697.78	0.805658	0.0336011	2.95951e-127	1.82675e-125
ENSG00000166454	ATMIN	2848.66	0.903449	0.079431	4.70687e-30	7.82559e-29
ENSG00000172238	ATOH1	5.10895	2.46176	0.557179	1.69854e-06	3.45576e-06
ENSG00000168874	ATOH8	969.461	1.73966	0.0657758	8.84331e-155	6.62943e-153
ENSG00000118322	ATP10B	15.8831	-0.817908	0.246862	0.000617254	0.00102421
ENSG00000145246	ATP10D	1436.45	2.39189	0.103695	1.20593e-118	6.80213e-117
ENSG00000068650	ATP11A	2238.74	0.553851	0.107385	2.31908e-07	9.41206e-07
ENSG00000058063	ATP11B	1257.81	0.852781	0.0819593	1.69897e-25	1.64341e-24
ENSG00000101974	ATP11C	1674.53	-0.349005	0.10238	0.000581482	0.00183353
ENSG00000159363	ATP13A2	1907.61	-0.497595	0.117029	1.68559e-05	5.85048e-05
ENSG00000133657	ATP13A3	5003.07	0.776858	0.0708339	4.56714e-28	5.54878e-27
ENSG00000163399	ATP1A1	22848.9	-0.37175	0.052706	1.53439e-12	9.83303e-12
ENSG00000018625	ATP1A2	9.32068	2.24016	0.610008	1.5635e-05	2.90236e-05
ENSG00000105409	ATP1A3	91.5238	1.44259	0.411553	9.9098e-05	0.000341545
ENSG00000129244	ATP1B2	91.0296	1.58977	0.357237	2.08776e-06	8.19832e-06
ENSG00000069849	ATP1B3	9110.46	0.660163	0.0365328	4.17436e-73	1.74362e-71
ENSG00000174437	ATP2A2	18942.3	0.546166	0.11934	4.03493e-06	1.68087e-05
ENSG00000074370	ATP2A3	639.886	0.631321	0.213905	0.0024793	0.00856195
ENSG00000070961	ATP2B1	3559.79	0.767748	0.10843	1.07731e-12	6.68603e-12
ENSG00000058668	ATP2B4	3521.91	1.35623	0.0907837	5.68464e-51	1.60044e-49
ENSG00000017260	ATP2C1	5651.18	0.795863	0.0759888	8.757e-26	9.81636e-25
ENSG00000152234	ATP5F1A	14493.7	-0.813085	0.0702027	2.51085e-31	3.34582e-30
ENSG00000110955	ATP5F1B	40608.3	0.128537	0.0516027	0.0136875	0.0362772
ENSG00000099624	ATP5F1D	4415.99	-0.69237	0.0561854	6.26168e-35	8.01589e-34
ENSG00000124172	ATP5F1E	8319.1	-0.255203	0.0908916	0.00470019	0.0136979
ENSG00000180389	ATP5F1EP2	579.347	-0.493447	0.113079	1.07078e-05	4.96179e-05
ENSG00000130770	ATP5IF1	5401.51	-0.571999	0.061846	1.78908e-20	1.6531e-19
ENSG00000159199	ATP5MC1	4012.18	-0.206528	0.0744065	0.00566868	0.0207775
ENSG00000135390	ATP5MC2	12699.5	0.254495	0.0571358	8.15367e-06	3.30642e-05
ENSG00000154518	ATP5MC3	6414.35	-0.188723	0.0715378	0.00935425	0.0262557
ENSG00000169020	ATP5ME	1877.85	-0.245904	0.0865582	0.00429093	0.0110051
ENSG00000241468	ATP5MF	6186.85	-0.197975	0.0674238	0.00321875	0.00959556
ENSG00000248919	ATP5MF-PTCD1	671.723	-0.441255	0.081983	6.39045e-08	3.60748e-07
ENSG00000116459	ATP5PB	7263.55	-1.08651	0.0803252	7.53723e-42	1.30398e-40
ENSG00000154723	ATP5PF	3298.06	0.261118	0.0836829	0.00233584	0.00911973
ENSG00000241837	ATP5PO	4170.61	-0.267373	0.0986916	0.00647665	0.0228836
ENSG00000071553	ATP6AP1	6049.58	-0.417664	0.0765867	4.39619e-08	2.17187e-07
ENSG00000182220	ATP6AP2	3182.27	0.118415	0.0423312	0.00470112	0.0130187
ENSG00000105929	ATP6V0A4	90.7167	2.16693	0.152153	1.29701e-46	2.34711e-45
ENSG00000117410	ATP6V0B	2887.54	-0.980916	0.0613458	7.83873e-58	1.70591e-56
ENSG00000113732	ATP6V0E1	4032.36	0.807849	0.0790607	1.07044e-24	1.01321e-23
ENSG00000114573	ATP6V1A	5446.31	0.489607	0.0603175	4.47348e-16	4.35295e-15
ENSG00000147416	ATP6V1B2	1930.04	0.227649	0.0830226	0.00589678	0.0160604
ENSG00000155097	ATP6V1C1	1955.72	0.522029	0.0846223	4.65328e-10	2.29371e-09
ENSG00000143882	ATP6V1C2	76.7891	0.41419	0.148229	0.00465237	0.0128356
ENSG00000100554	ATP6V1D	2260.79	1.07217	0.101999	4.13165e-26	5.98793e-25
ENSG00000131100	ATP6V1E1	4365.74	0.922396	0.08386	2.31908e-28	3.58997e-27
ENSG00000250565	ATP6V1E2	197.534	0.28541	0.107578	0.00736368	0.0150571
ENSG00000128524	ATP6V1F	2870.97	0.263577	0.0736358	0.000323243	0.000973196
ENSG00000136888	ATP6V1G1	3137.08	0.456678	0.083335	3.69667e-08	2.30729e-07
ENSG00000047249	ATP6V1H	1192.8	0.397653	0.134251	0.00270592	0.00775821
ENSG00000165240	ATP7A	872.434	0.577442	0.0759536	2.23236e-14	1.45045e-13
ENSG00000123191	ATP7B	250.274	0.561619	0.174494	0.00100918	0.00234514
ENSG00000124406	ATP8A1	66.8849	-0.947678	0.269468	0.000218094	0.000708176
ENSG00000132932	ATP8A2	8.85364	9.11114	2.60403	1.0281e-16	3.84662e-16
ENSG00000143515	ATP8B2	4208.49	1.02976	0.075354	6.82095e-43	1.58807e-41
ENSG00000130270	ATP8B3	1111.73	0.612198	0.0658844	1.20623e-20	1.04232e-19
ENSG00000104043	ATP8B4	217.197	3.35384	0.19636	3.55268e-67	7.47205e-66
ENSG00000054793	ATP9A	5725.15	0.427223	0.0310012	1.93248e-43	4.44151e-42
ENSG00000123472	ATPAF1	1461.92	-1.34717	0.0978103	1.45417e-43	2.50615e-42
ENSG00000171953	ATPAF2	755.958	0.479173	0.0659998	3.29978e-13	2.58121e-12
ENSG00000150756	ATPSCKMT	1258.41	-0.667232	0.0937976	8.20919e-13	4.61631e-12
ENSG00000164053	ATRIP	1011.27	-0.594609	0.0913382	6.04181e-11	3.39845e-10
ENSG00000088812	ATRN	1756.7	0.152029	0.0400649	0.000142853	0.000439219
ENSG00000130638	ATXN10	3428.41	-1.26166	0.0451096	3.18594e-172	4.03622e-170
ENSG00000066427	ATXN3	660.192	0.642015	0.0757784	1.97993e-17	1.88876e-16
ENSG00000163635	ATXN7	814.928	-0.425429	0.103837	3.77749e-05	0.000136344
ENSG00000162650	ATXN7L2	317.676	-0.42972	0.13105	0.000953634	0.00222
ENSG00000253719	ATXN7L3B	2349.83	-0.253423	0.0505073	5.01283e-07	2.889e-06
ENSG00000127423	AUNIP	407.922	-0.801339	0.0713687	2.3492e-29	2.102e-28
ENSG00000115307	AUP1	5437.23	-0.211984	0.0292825	5.35065e-13	3.51898e-12
ENSG00000087586	AURKA	4066.14	-0.400612	0.0955714	2.35636e-05	8.70481e-05
ENSG00000175756	AURKAIP1	3854.55	-0.761323	0.0540209	3.08232e-45	5.54259e-44
ENSG00000105146	AURKC	6.12857	-2.02151	0.45817	2.00423e-06	4.09513e-06
ENSG00000158321	AUTS2	453.981	-1.24748	0.358859	0.000194507	0.000811559
ENSG00000169857	AVEN	805.435	0.942815	0.197254	1.03602e-06	4.32935e-06
ENSG00000119986	AVPI1	5455.98	1.07223	0.0889489	1.14538e-33	1.61568e-32
ENSG00000166148	AVPR1A	15.9761	-0.733788	0.226622	0.000855875	0.00151339
ENSG00000126895	AVPR2	45.711	-0.696674	0.177104	6.3332e-05	0.000124717
ENSG00000168646	AXIN2	296.534	-4.33785	0.172828	4.41677e-141	2.36122e-139
ENSG00000167601	AXL	5429	0.197624	0.0485722	4.58891e-05	0.000217603
ENSG00000155096	AZIN1	2666.13	0.637897	0.163964	7.59623e-05	0.000245188
ENSG00000142920	AZIN2	30.3369	-2.13244	0.503883	1.37337e-06	4.66956e-06
ENSG00000166710	B2M	11768.7	0.525954	0.0745841	3.07034e-12	1.99381e-11
ENSG00000169255	B3GALNT1	182.242	-6.13844	0.191269	6.52767e-227	8.51487e-225
ENSG00000172318	B3GALT1	10.7153	-1.98144	0.468	3.54339e-06	6.97621e-06
ENSG00000235863	B3GALT4	114.647	6.05649	0.918163	3.90211e-12	2.2704e-11
ENSG00000176022	B3GALT6	958.773	-0.83356	0.0538857	8.80335e-54	1.86081e-52
ENSG00000109956	B3GAT1	97.8422	5.5806	0.368658	1.10198e-51	2.08798e-50
ENSG00000112309	B3GAT2	16.2443	-0.779454	0.254324	0.00150425	0.00237683
ENSG00000149541	B3GAT3	1832.82	-0.835422	0.0351841	1.57352e-124	9.46559e-123
ENSG00000187676	B3GLCT	604.814	0.964899	0.058725	7.19128e-61	2.24778e-59
ENSG00000214654	B3GNT10	81.8538	-0.49118	0.153435	0.00112968	0.00334224
ENSG00000170340	B3GNT2	620.49	0.84836	0.0770614	2.45416e-28	3.58892e-27
ENSG00000179913	B3GNT3	44.2128	3.7706	0.343891	1.18288e-29	6.94989e-29
ENSG00000176597	B3GNT5	98.6534	0.554223	0.170317	0.000962797	0.00293858
ENSG00000177191	B3GNT8	7.84837	1.97666	0.573233	8.69554e-05	0.000152871
ENSG00000237172	B3GNT9	1118.53	0.907543	0.0549382	1.9915e-61	4.67634e-60
ENSG00000135454	B4GALNT1	591.817	-4.55267	0.119413	0	0
ENSG00000167080	B4GALNT2	21.7578	-0.50445	0.216257	0.0168792	0.0217338
ENSG00000139044	B4GALNT3	36.9362	2.25135	0.259347	4.08046e-19	1.7099e-18
ENSG00000182272	B4GALNT4	807.187	-0.920817	0.188018	5.55206e-07	2.19258e-06
ENSG00000117411	B4GALT2	2979.77	-0.40617	0.0341394	1.04718e-32	1.26083e-31
ENSG00000121578	B4GALT4	819.801	0.68509	0.0931806	1.35462e-13	7.97816e-13
ENSG00000118276	B4GALT6	126.657	0.910427	0.130507	1.79109e-12	1.00788e-11
ENSG00000174684	B4GAT1	874.622	-1.37091	0.0364811	0	0
ENSG00000108641	B9D1	1148.79	0.447335	0.0724006	5.83805e-10	3.00417e-09
ENSG00000123810	B9D2	166.283	0.737176	0.0816278	1.11613e-19	8.7743e-19
ENSG00000105393	BABAM1	3545.14	0.608998	0.0356704	2.42533e-65	6.64065e-64
ENSG00000158019	BABAM2	1338.92	0.646678	0.0737813	2.02193e-18	1.48555e-17
ENSG00000186318	BACE1	1013.9	-0.225938	0.0974662	0.0201156	0.0450977
ENSG00000182240	BACE2	7993.78	2.71838	0.0520968	0	0
ENSG00000156273	BACH1	1207.3	1.59473	0.12941	1.64193e-35	2.08527e-34
ENSG00000002330	BAD	1074.4	-1.03621	0.0775051	4.70801e-41	7.02244e-40
ENSG00000107262	BAG1	9586.15	-0.512	0.0315388	1.85412e-59	4.71091e-58
ENSG00000151929	BAG3	4837.1	0.517124	0.0782448	3.72815e-11	1.96332e-10
ENSG00000187172	BAGE2	1.34552	-4.11703	1.57201	0.000117896	0.000173932
ENSG00000140320	BAHD1	1709.95	0.346988	0.0942659	0.00020412	0.000680464
ENSG00000175866	BAIAP2	996.583	0.520409	0.0969864	7.06571e-08	3.01242e-07
ENSG00000006453	BAIAP2L1	2461.13	0.483111	0.0967013	5.1834e-07	2.0569e-06
ENSG00000128298	BAIAP2L2	10.8108	2.04152	0.516297	1.2275e-05	2.58511e-05
ENSG00000030110	BAK1	1312.21	0.776087	0.0498373	7.99628e-55	1.64517e-53
ENSG00000095739	BAMBI	435.467	2.47833	0.0923248	1.11333e-159	9.50011e-158
ENSG00000175334	BANF1	9153.67	0.270728	0.0501069	7.69236e-08	4.68886e-07
ENSG00000230306	BANF1P2	1.31829	2.90604	2.22171	0.0316461	0.0347526
ENSG00000172530	BANP	813.783	0.489064	0.0891276	3.61455e-08	1.63818e-07
ENSG00000163930	BAP1	5249.26	-0.226029	0.0361358	3.89709e-10	2.77665e-09
ENSG00000131668	BARX1	27.2983	-6.42162	0.47544	2.3878e-41	1.91167e-40
ENSG00000168062	BATF2	7.38031	2.60699	0.644703	5.71327e-06	1.1229e-05
ENSG00000123685	BATF3	130.402	0.250169	0.10607	0.018113	0.044079
ENSG00000087088	BAX	1939.77	0.11452	0.0461195	0.0127563	0.0302132
ENSG00000198604	BAZ1A	3621.79	0.401819	0.0716029	1.81813e-08	1.19437e-07
ENSG00000009954	BAZ1B	10891	-0.51626	0.031384	3.42831e-60	9.16309e-59
ENSG00000076108	BAZ2A	5777.03	0.492612	0.151625	0.00108688	0.00434167
ENSG00000105327	BBC3	357.832	-0.259524	0.056542	4.08442e-06	1.22126e-05
ENSG00000174483	BBS1	813.164	-0.548458	0.130849	2.24709e-05	7.67607e-05
ENSG00000179941	BBS10	588.399	0.36099	0.0771347	2.78061e-06	1.394e-05
ENSG00000181004	BBS12	126.993	0.555584	0.106764	1.64044e-07	7.16346e-07
ENSG00000125124	BBS2	1399.03	0.455422	0.135708	0.000705772	0.00216635
ENSG00000140463	BBS4	659.029	0.732802	0.0700962	9.71851e-26	1.26307e-24
ENSG00000187244	BCAM	1032.64	0.737331	0.165479	5.98415e-06	2.15123e-05
ENSG00000185825	BCAP31	6581.27	-0.432945	0.0701807	5.5156e-10	3.08737e-09
ENSG00000137936	BCAR3	1151.77	0.815788	0.0874679	5.98455e-21	5.22389e-20
ENSG00000116752	BCAS2	1518.8	-0.291865	0.08146	0.000323636	0.0010514
ENSG00000141376	BCAS3	828.62	0.877401	0.27674	0.000978877	0.00288241
ENSG00000124243	BCAS4	493.013	-0.713223	0.126842	1.32221e-08	7.88978e-08
ENSG00000060982	BCAT1	2044.56	-8.16757	0.21525	0	0
ENSG00000186666	BCDIN3D	226.979	-0.854796	0.0841289	1.81222e-24	1.37587e-23
ENSG00000114200	BCHE	9.89452	-9.28227	2.87884	1.59036e-17	6.82759e-17
ENSG00000248098	BCKDHA	1552.14	-0.122919	0.047921	0.00971909	0.0231197
ENSG00000083123	BCKDHB	636.278	-0.804591	0.349728	0.0122963	0.0385443
ENSG00000103507	BCKDK	2369.42	-0.550758	0.104361	1.1147e-07	5.06158e-07
ENSG00000142867	BCL10	375.235	-0.323491	0.099721	0.00109791	0.00253651
ENSG00000119866	BCL11A	51.9605	-2.17705	0.298325	4.33662e-14	1.54086e-13
ENSG00000127152	BCL11B	2.38986	1.59864	1.24459	0.0392028	0.0498041
ENSG00000171552	BCL2L1	2520.3	1.38956	0.0407504	5.31411e-255	9.43036e-253
ENSG00000126453	BCL2L12	832.657	-0.772187	0.0766371	4.65241e-24	4.49087e-23
ENSG00000099968	BCL2L13	2652.63	0.220749	0.0647606	0.000606644	0.00177565
ENSG00000258643	BCL2L2-PABPN1	142.095	-0.457587	0.125447	0.000239958	0.000775435
ENSG00000161940	BCL6B	2.66401	-1.57459	0.678142	0.00440757	0.00557327
ENSG00000110987	BCL7A	471.423	1.64278	0.102256	8.28748e-59	2.45915e-57
ENSG00000106635	BCL7B	2082.52	-0.42255	0.0579436	3.47202e-13	2.21933e-12
ENSG00000099385	BCL7C	1415.24	0.425449	0.0542041	3.57909e-15	2.26806e-14
ENSG00000116128	BCL9	1617.81	0.674988	0.150389	5.88762e-06	2.11828e-05
ENSG00000029363	BCLAF1	8344.61	-0.418556	0.127276	0.000861943	0.00279669
ENSG00000197580	BCO2	163.109	4.62185	0.237495	1.23261e-86	4.5518e-85
ENSG00000183337	BCOR	3493.69	-0.43344	0.135277	0.00129461	0.00324487
ENSG00000085185	BCORL1	894.163	-0.845281	0.29889	0.00292955	0.00812316
ENSG00000169668	BCRP2	45.3071	-1.06807	0.216691	4.63361e-07	1.10594e-06
ENSG00000074582	BCS1L	924.803	-1.19463	0.0576638	7.83965e-96	3.36342e-94
ENSG00000161267	BDH1	136.408	-1.02209	0.351345	0.0018481	0.00594643
ENSG00000164039	BDH2	558.982	1.12026	0.0983419	2.36905e-30	3.57985e-29
ENSG00000100739	BDKRB1	119.432	4.77979	0.216524	1.86557e-108	9.27181e-107
ENSG00000168398	BDKRB2	233.635	3.55101	0.115284	6.93712e-209	6.59566e-207
ENSG00000176697	BDNF	362.949	0.415068	0.101243	3.94674e-05	0.000107008
ENSG00000166546	BEAN1	9.69382	1.51277	0.431847	0.000129568	0.000252785
ENSG00000126581	BECN1	3532.15	0.207838	0.0782194	0.00914933	0.0201232
ENSG00000151917	BEND6	277.065	1.96743	0.172178	5.40425e-31	5.03659e-30
ENSG00000165626	BEND7	68.3785	-6.41601	0.347117	5.96131e-78	2.16491e-76
ENSG00000167995	BEST1	4278.18	0.601614	0.147119	3.84429e-05	0.000188358
ENSG00000127325	BEST3	18.5818	1.36138	0.485299	0.0015956	0.00266881
ENSG00000142959	BEST4	4.10318	-1.47591	0.498219	0.000971179	0.00155008
ENSG00000166681	BEX3	7583.68	1.34311	0.0751821	8.50858e-72	2.78821e-70
ENSG00000102409	BEX4	6.72079	4.70891	0.749262	8.26938e-11	2.31888e-10
ENSG00000125864	BFSP1	87.5394	0.408266	0.139694	0.00319998	0.00991433
ENSG00000182492	BGN	66.0621	-6.24875	0.396278	1.04837e-57	1.23067e-56
ENSG00000180535	BHLHA15	22.9744	-7.67705	0.808769	3.68695e-26	2.10942e-25
ENSG00000198908	BHLHB9	61.4381	-3.5888	0.567282	1.07133e-11	5.16724e-11
ENSG00000134107	BHLHE40	4136.32	1.12299	0.0901812	7.44967e-36	1.45638e-34
ENSG00000237452	BHMG1	4.48751	5.16952	1.26244	1.22574e-09	3.24995e-09
ENSG00000132840	BHMT2	13.1373	-0.525916	0.25543	0.0332407	0.0458635
ENSG00000122870	BICC1	1211.16	-0.269367	0.0577878	3.15209e-06	1.1381e-05
ENSG00000151746	BICD1	821.98	0.448893	0.0774018	6.07948e-09	2.91198e-08
ENSG00000185963	BICD2	2301.52	-0.248204	0.0438064	1.92734e-08	8.61684e-08
ENSG00000135127	BICDL1	450.779	1.40115	0.10749	2.51946e-39	4.72035e-38
ENSG00000162069	BICDL2	5.96745	-1.03525	0.405013	0.00553401	0.00776608
ENSG00000112624	BICRAL	870.813	0.485768	0.157428	0.00178828	0.00507204
ENSG00000015475	BID	1338.26	0.483571	0.086698	2.20302e-08	9.7543e-08
ENSG00000136717	BIN1	3948.8	0.293858	0.0591174	5.38531e-07	3.14346e-06
ENSG00000110330	BIRC2	851.526	0.327394	0.103093	0.00138845	0.0038391
ENSG00000089685	BIRC5	4982.99	-0.890667	0.0666689	5.50254e-41	9.25944e-40
ENSG00000101197	BIRC7	73.9121	4.43384	0.3048	2.71416e-48	5.11948e-47
ENSG00000134897	BIVM	541.821	-1.05354	0.0749915	3.73679e-45	8.10607e-44
ENSG00000281406	BLACAT1	14.0905	2.95602	0.717738	3.44319e-06	7.6219e-06
ENSG00000166619	BLCAP	2045.01	0.748306	0.0682959	4.13506e-28	4.77077e-27
ENSG00000197299	BLM	1536.64	-1.02832	0.0818356	1.71552e-36	2.28455e-35
ENSG00000108578	BLMH	3438.91	0.380476	0.0515003	1.28856e-13	1.15086e-12
ENSG00000135441	BLOC1S1	1992.46	0.596554	0.0790428	3.52321e-14	2.19164e-13
ENSG00000189114	BLOC1S3	339.165	0.616335	0.119993	2.10878e-07	9.3137e-07
ENSG00000186222	BLOC1S4	253.076	-0.18472	0.0773961	0.0164947	0.0412504
ENSG00000188428	BLOC1S5	615.685	0.646105	0.136054	1.5699e-06	7.75942e-06
ENSG00000259040	BLOC1S5-TXNDC5	24.6557	-0.185732	1.04544	5.99467e-08	1.41355e-07
ENSG00000106605	BLVRA	1574.54	0.939836	0.0948143	2.09062e-23	2.0569e-22
ENSG00000090013	BLVRB	2357.77	1.78569	0.0832197	9.82621e-103	4.24613e-101
ENSG00000117475	BLZF1	891.296	0.580814	0.106506	4.09732e-08	1.92339e-07
ENSG00000166780	BMERB1	1364.16	1.27696	0.0623871	2.08088e-93	8.03046e-92
ENSG00000104081	BMF	1972.37	0.704878	0.106795	3.28334e-11	1.72403e-10
ENSG00000168487	BMP1	3098.33	0.308791	0.091163	0.000662054	0.00191787
ENSG00000125845	BMP2	6684.91	2.23919	0.127595	1.07509e-69	3.29204e-68
ENSG00000125378	BMP4	12.2745	-2.80591	0.504476	2.78836e-09	7.98082e-09
ENSG00000112175	BMP5	3174.74	7.98746	0.202842	0	0
ENSG00000153162	BMP6	3437.84	0.238542	0.0369028	1.19059e-10	9.02097e-10
ENSG00000116985	BMP8B	235.415	0.559449	0.0791481	1.28573e-12	5.93266e-12
ENSG00000164619	BMPER	183.538	-5.33655	0.207907	5.95197e-147	4.10909e-145
ENSG00000138696	BMPR1B	96.1936	-2.61569	0.172637	3.02697e-53	6.49163e-52
ENSG00000204217	BMPR2	1755.04	0.627791	0.0700025	1.9275e-19	1.6023e-18
ENSG00000165733	BMS1	4889.49	-0.212274	0.0785142	0.0065004	0.0185094
ENSG00000237238	BMS1P10	11.0215	1.45952	0.45107	0.000360845	0.000615746
ENSG00000242338	BMS1P4	95.2021	-0.675965	0.152588	6.93139e-06	2.62125e-05
ENSG00000164603	BMT2	221.291	-0.974402	0.0794281	8.47647e-35	1.16901e-33
ENSG00000140299	BNIP2	2990.02	0.903647	0.0790316	1.91658e-30	2.35781e-29
ENSG00000176171	BNIP3	3442	-1.59401	0.10125	2.27445e-56	7.19216e-55
ENSG00000104765	BNIP3L	2653.46	-0.209703	0.0821333	0.0101296	0.0265033
ENSG00000197358	BNIP3P1	3.83141	-3.47272	1.58085	0.00190796	0.0027254
ENSG00000189325	BNIP5	3.33351	4.86526	2.19938	5.13471e-05	8.77879e-05
ENSG00000144857	BOC	81.1512	-0.957405	0.107462	2.8369e-19	2.18648e-18
ENSG00000145919	BOD1	2083.9	-0.327625	0.0828165	7.1643e-05	0.000233904
ENSG00000038219	BOD1L1	3356.82	-1.14564	0.189665	6.77475e-10	4.73744e-09
ENSG00000178096	BOLA1	392.458	0.79691	0.0595849	6.28148e-41	7.59022e-40
ENSG00000261740	BOLA2-SMG1P6	901.891	-0.751682	0.103893	3.43243e-13	2.189e-12
ENSG00000261236	BOP1	6981	-0.883	0.0461342	6.39206e-82	2.36521e-80
ENSG00000136122	BORA	557.038	-0.274924	0.11317	0.0141537	0.0438153
ENSG00000196544	BORCS6	819.458	0.308953	0.059548	1.93292e-07	7.75414e-07
ENSG00000270316	BORCS7-ASMT	10.3253	0.328627	1.09721	0.0254522	0.032729
ENSG00000254901	BORCS8	810.135	0.616464	0.0511333	1.71295e-33	2.09997e-32
ENSG00000064489	BORCS8-MEF2B	238.518	0.393646	0.093617	2.41258e-05	8.85648e-05
ENSG00000172331	BPGM	509.088	-0.572017	0.0986847	5.92612e-09	3.60571e-08
ENSG00000137274	BPHL	414.268	0.971483	0.0904463	3.60915e-27	3.01388e-26
ENSG00000162813	BPNT1	1625.14	0.349695	0.076164	4.20748e-06	1.50117e-05
ENSG00000157764	BRAF	1472.04	0.322089	0.0986351	0.00105343	0.00290766
ENSG00000089234	BRAP	1193.47	0.319476	0.0632305	4.16834e-07	1.80253e-06
ENSG00000106009	BRAT1	2695.19	-0.197028	0.042924	2.74406e-06	1.47438e-05
ENSG00000185515	BRCC3	1565.71	-0.646954	0.0796326	2.9152e-16	2.11264e-15
ENSG00000100425	BRD1	971.11	-2.0005	0.198599	1.20058e-24	1.2286e-23
ENSG00000204256	BRD2	2336.08	0.298783	0.107641	0.00523067	0.0132311
ENSG00000169925	BRD3	3115.73	-0.436768	0.133545	0.000900771	0.00256439
ENSG00000235106	BRD3OS	1504.77	-0.86604	0.0916778	2.09492e-21	1.72337e-20
ENSG00000112983	BRD8	3894.4	-0.612082	0.0891464	5.36695e-12	2.96506e-11
ENSG00000028310	BRD9	4805.42	-0.473105	0.0724862	6.13003e-11	3.45274e-10
ENSG00000185024	BRF1	1097.91	-0.246531	0.0789078	0.00168793	0.00451824
ENSG00000104221	BRF2	520.975	0.736321	0.0836674	8.69117e-19	8.86089e-18
ENSG00000164713	BRI3	2031.52	0.194484	0.0839301	0.020203	0.0460087
ENSG00000182685	BRICD5	130.13	-1.49083	0.318099	7.42439e-07	3.44919e-06
ENSG00000136492	BRIP1	833.029	-0.357775	0.124309	0.0036314	0.00945186
ENSG00000113460	BRIX1	6323.01	-0.306436	0.0755095	4.47715e-05	0.000169066
ENSG00000254999	BRK1	3094.63	-0.439126	0.0795224	2.62758e-08	1.65666e-07
ENSG00000174744	BRMS1	2855.19	-0.290563	0.0852974	0.000634231	0.00199336
ENSG00000100916	BRMS1L	451.343	0.381614	0.0931547	3.85454e-05	0.000173779
ENSG00000162819	BROX	2027.47	0.318568	0.0768204	3.19473e-05	0.000155431
ENSG00000156983	BRPF1	2464.99	-0.547802	0.0612097	2.89286e-19	2.25061e-18
ENSG00000096070	BRPF3	2089.57	0.811792	0.148517	3.2364e-08	1.40955e-07
ENSG00000160469	BRSK1	105.038	-0.780002	0.195983	4.55943e-05	0.000159421
ENSG00000174672	BRSK2	90.4949	3.29204	0.213708	1.40504e-55	3.08072e-54
ENSG00000165288	BRWD3	1665.52	0.35906	0.0870204	3.71278e-05	0.00013211
ENSG00000168000	BSCL2	929.615	-0.427976	0.12115	0.00036769	0.0011432
ENSG00000160058	BSDC1	1613.3	-0.213611	0.0812304	0.00950029	0.023096
ENSG00000164061	BSN	55.0885	1.00619	0.260561	6.38485e-05	0.000185555
ENSG00000130303	BST2	7414.43	-0.93227	0.0641581	4.27821e-48	8.672e-47
ENSG00000095564	BTAF1	3112.2	-0.946871	0.0589082	1.92992e-58	3.79486e-57
ENSG00000064726	BTBD1	3976.79	-0.160245	0.0611015	0.00720681	0.0252561
ENSG00000138152	BTBD16	24.2637	5.0003	0.620059	6.31184e-16	2.30618e-15
ENSG00000222009	BTBD19	102.057	-0.964525	0.21246	3.19896e-06	1.24505e-05
ENSG00000132640	BTBD3	7586.97	-0.839404	0.0725059	4.01356e-31	5.30626e-30
ENSG00000184887	BTBD6	1571.97	-0.163696	0.0480489	0.000666946	0.00205374
ENSG00000183826	BTBD9	272.224	0.211486	0.0864125	0.0144072	0.0280348
ENSG00000174808	BTC	28.8042	1.82069	0.320948	1.61371e-09	4.20493e-09
ENSG00000169814	BTD	902.314	0.224067	0.0621959	0.000259427	0.000853873
ENSG00000145741	BTF3	15481.5	-0.600583	0.0480874	8.72945e-36	1.31441e-34
ENSG00000134717	BTF3L4	1168.52	-0.495933	0.0828065	1.83798e-09	9.15616e-09
ENSG00000133639	BTG1	2116.09	-0.671172	0.043857	6.31104e-53	1.23513e-51
ENSG00000159388	BTG2	665.478	0.172697	0.051031	0.00068138	0.00260687
ENSG00000154640	BTG3	1012.2	0.671455	0.0626778	6.82723e-27	7.52795e-26
ENSG00000112763	BTN2A1	734.627	0.251308	0.102698	0.014074	0.0433164
ENSG00000026950	BTN3A1	533.132	0.297329	0.0856577	0.000516541	0.00199502
ENSG00000186470	BTN3A2	1244.79	-0.238688	0.0755994	0.00151453	0.00408195
ENSG00000111801	BTN3A3	498.357	-0.317549	0.0816095	9.48016e-05	0.000402302
ENSG00000165810	BTNL9	29.2555	-0.484404	0.231477	0.0311659	0.0411485
ENSG00000166167	BTRC	916.9	0.274751	0.109799	0.0121918	0.0302501
ENSG00000156970	BUB1B	5462.64	0.310589	0.0857888	0.000320063	0.00108372
ENSG00000154473	BUB3	7137.03	-0.743281	0.0566602	8.30832e-40	1.73997e-38
ENSG00000137656	BUD13	646.888	0.26489	0.0692299	0.000118801	0.000496544
ENSG00000071462	BUD23	4416.69	-0.949102	0.0684703	7.06367e-44	1.68376e-42
ENSG00000106245	BUD31	2653.97	-0.433117	0.0972815	8.73842e-06	4.49275e-05
ENSG00000112276	BVES	139.698	0.609194	0.097507	3.57724e-10	1.87749e-09
ENSG00000282875	BX322534.1	6.59731	-4.76161	0.647857	9.7214e-14	3.1598e-13
ENSG00000285417	BX571818.1	13.5222	-1.1329	0.343715	0.000434319	0.000723896
ENSG00000229273	BX664615.1	20.9017	0.960609	0.206386	1.98691e-06	4.50193e-06
ENSG00000287276	BX664718.2	185.408	0.2406	0.0977868	0.0137569	0.0323581
ENSG00000223723	BX842568.2	2.11842	-2.59473	0.799259	0.000180614	0.000310039
ENSG00000112578	BYSL	1828.33	0.433674	0.0575501	3.90985e-14	2.42755e-13
ENSG00000082153	BZW1	14076.6	-0.550474	0.105974	1.43356e-07	6.70853e-07
ENSG00000237489	C10orf143	28.7098	-0.474562	0.214216	0.0222387	0.0451912
ENSG00000222047	C10orf55	7.60125	2.91028	0.612431	5.7802e-07	1.21983e-06
ENSG00000203942	C10orf62	3.29329	3.82746	1.01398	1.38961e-06	2.55634e-06
ENSG00000179133	C10orf67	4.26707	-2.81584	0.60751	7.90284e-07	1.71783e-06
ENSG00000165863	C10orf82	20.8018	-0.726441	0.308536	0.0127964	0.0166695
ENSG00000154493	C10orf90	28.1639	1.55656	0.208482	2.62279e-14	9.72588e-14
ENSG00000120055	C10orf95	7.51693	-0.742932	0.324	0.015273	0.0199001
ENSG00000137720	C11orf1	272.591	1.49161	0.120533	1.0002e-35	1.41604e-34
ENSG00000171067	C11orf24	2351.87	-0.984215	0.0357832	7.60256e-167	6.43177e-165
ENSG00000174370	C11orf45	181.494	2.2886	0.189886	1.82807e-34	2.49675e-33
ENSG00000149179	C11orf49	1950.33	-0.171465	0.048639	0.000405299	0.00120035
ENSG00000149300	C11orf52	1.88721	2.03045	1.31717	0.0120903	0.016201
ENSG00000182919	C11orf54	583.562	-0.956611	0.109646	1.74987e-18	1.72186e-17
ENSG00000110696	C11orf58	6197.15	0.450879	0.0876658	2.78375e-07	1.30659e-06
ENSG00000166323	C11orf65	6.51435	1.42402	0.576077	0.00317321	0.00472064
ENSG00000175573	C11orf68	995.469	0.341142	0.101367	0.000745522	0.00225047
ENSG00000166352	C11orf74	273.286	0.438286	0.119048	0.000206273	0.000637115
ENSG00000173237	C11orf86	441.532	-1.72832	0.110909	2.59231e-55	7.35923e-54
ENSG00000188070	C11orf95	1093.4	0.739862	0.137797	6.26218e-08	2.78895e-07
ENSG00000187479	C11orf96	7.93946	2.02174	0.49202	9.2949e-06	1.78905e-05
ENSG00000278615	C11orf98	2303.73	0.173463	0.0728862	0.0166575	0.0418302
ENSG00000139637	C12orf10	3172.19	0.14841	0.0343879	1.35585e-05	5.11998e-05
ENSG00000047621	C12orf4	701.982	-0.48408	0.126103	0.000105301	0.000445136
ENSG00000180116	C12orf40	2.18968	-1.0909	0.612893	0.0339339	0.0419496
ENSG00000157895	C12orf43	1049.65	0.412692	0.0617488	2.13089e-11	1.23038e-10
ENSG00000151131	C12orf45	872.57	0.19108	0.0835431	0.0209986	0.0478648
ENSG00000111412	C12orf49	1684.61	0.685535	0.0678151	3.82553e-24	3.47586e-23
ENSG00000174206	C12orf66	303.778	0.438859	0.115152	0.000123541	0.000391427
ENSG00000235162	C12orf75	987.461	-0.863711	0.147558	3.09842e-09	1.4163e-08
ENSG00000283199	C13orf46	82.65	2.83334	0.287155	5.25128e-24	5.24467e-23
ENSG00000179933	C14orf119	1575.26	0.690053	0.0692405	1.69729e-23	1.51396e-22
ENSG00000227051	C14orf132	329.255	1.12304	0.18864	1.26876e-09	6.0878e-09
ENSG00000100802	C14orf93	397.873	0.262858	0.099401	0.00790699	0.0195415
ENSG00000167173	C15orf39	2268.63	1.16865	0.21214	1.78089e-08	7.98523e-08
ENSG00000169609	C15orf40	1737.64	0.696274	0.0656421	3.02289e-26	2.94464e-25
ENSG00000166920	C15orf48	1.79781	-1.35155	0.752704	0.0220673	0.0239801
ENSG00000189227	C15orf61	251.191	0.322423	0.105008	0.001884	0.00418223
ENSG00000261652	C15orf65	183.701	1.08608	0.121353	1.76687e-19	1.4919e-18
ENSG00000140688	C16orf58	2583.35	-0.184793	0.0522761	0.000404482	0.00119834
ENSG00000125149	C16orf70	700.358	-0.808938	0.0895634	1.14299e-19	1.17977e-18
ENSG00000166246	C16orf71	33.7213	0.962583	0.22317	8.6369e-06	1.84111e-05
ENSG00000182831	C16orf72	3473.48	-0.306388	0.0545232	1.32149e-08	5.9522e-08
ENSG00000154102	C16orf74	228.609	1.48697	0.0730584	1.37611e-92	4.25319e-91
ENSG00000155330	C16orf87	627.367	0.506185	0.0894213	1.36745e-08	8.15272e-08
ENSG00000153446	C16orf89	16.5691	-3.23647	0.385967	5.43246e-18	2.1113e-17
ENSG00000174109	C16orf91	522.535	-0.539791	0.072318	7.0142e-14	5.83616e-13
ENSG00000260456	C16orf95	67.3345	0.790795	0.145529	3.77798e-08	1.73503e-07
ENSG00000205832	C16orf96	4.37334	3.09612	0.910809	4.33426e-05	7.92258e-05
ENSG00000256806	C17orf100	57.0434	-0.786715	0.17527	5.02554e-06	1.00577e-05
ENSG00000267221	C17orf113	92.5827	0.573897	0.198832	0.00319344	0.00884653
ENSG00000258315	C17orf49	1082.03	0.305537	0.0691783	9.56843e-06	3.37554e-05
ENSG00000186665	C17orf58	317.086	-1.12023	0.09237	3.85962e-34	3.92644e-33
ENSG00000108666	C17orf75	732.48	0.251713	0.0782513	0.00131401	0.00482693
ENSG00000187624	C17orf97	498.674	0.602774	0.175528	0.000477791	0.00182883
ENSG00000166845	C18orf54	260.9	-0.816915	0.121337	1.0508e-11	4.6301e-11
ENSG00000167644	C19orf33	1893.98	1.55983	0.0898892	6.53492e-68	1.73291e-66
ENSG00000214212	C19orf38	7.48596	4.0515	0.732659	5.48643e-09	1.36566e-08
ENSG00000167747	C19orf48	2598.33	-0.455071	0.0890913	3.10752e-07	1.25865e-06
ENSG00000104979	C19orf53	4483.83	0.468006	0.0444997	5.05753e-26	7.1968e-25
ENSG00000188493	C19orf54	495.135	0.53036	0.224789	0.0151984	0.0467692
ENSG00000183397	C19orf71	8.00431	2.17188	0.405791	1.86523e-08	4.4889e-08
ENSG00000235034	C19orf81	6.17974	7.86659	2.43939	1.01288e-13	3.2998e-13
ENSG00000231245	C1DP1	6.20771	-1.20827	0.631098	0.0209978	0.026717
ENSG00000106392	C1GALT1	843.179	0.500381	0.0790555	2.1599e-10	1.1449e-09
ENSG00000223658	C1GALT1C1L	39.1918	1.12199	0.17915	1.82567e-10	5.04217e-10
ENSG00000116922	C1orf109	595.846	-1.13652	0.0853275	6.55736e-41	1.29255e-39
ENSG00000162817	C1orf115	390.922	0.470992	0.0570163	1.08577e-16	8.13664e-16
ENSG00000182795	C1orf116	16.6119	1.95433	0.312855	7.35235e-11	2.13349e-10
ENSG00000197982	C1orf122	1459.64	-0.299095	0.0613634	1.01952e-06	3.93858e-06
ENSG00000175262	C1orf127	5.68624	1.76644	0.596548	0.000775958	0.00122129
ENSG00000143633	C1orf131	674.985	0.278934	0.0824052	0.00073401	0.00277212
ENSG00000203963	C1orf141	2.65843	-1.90691	0.612658	0.000392414	0.00067573
ENSG00000131591	C1orf159	649.4	-0.373798	0.148224	0.010637	0.0342993
ENSG00000143110	C1orf162	7.36759	-1.93585	0.474197	8.69543e-06	1.71919e-05
ENSG00000215910	C1orf167	28.4685	1.84437	0.244134	5.55247e-15	2.05777e-14
ENSG00000198912	C1orf174	807.522	-0.980218	0.0516578	1.58546e-80	5.20414e-79
ENSG00000119280	C1orf198	1926.59	0.288888	0.0540322	7.66358e-08	4.72209e-07
ENSG00000116667	C1orf21	221.029	-2.65463	0.274195	4.56928e-23	3.31717e-22
ENSG00000142686	C1orf216	729.532	-0.795004	0.0910656	1.56184e-18	1.54302e-17
ENSG00000239887	C1orf226	219.059	0.888206	0.181177	5.90387e-07	1.90558e-06
ENSG00000143612	C1orf43	9574.39	-0.225333	0.076353	0.00319051	0.0119173
ENSG00000164008	C1orf50	177.133	-0.770888	0.170655	4.25409e-06	1.67369e-05
ENSG00000162642	C1orf52	433.246	-0.894935	0.0730425	9.77774e-35	1.3465e-33
ENSG00000203724	C1orf53	242.985	2.19083	0.142416	3.3517e-54	5.51281e-53
ENSG00000118292	C1orf54	23.419	0.634506	0.218062	0.00279196	0.00661855
ENSG00000143443	C1orf56	653.924	0.758377	0.139048	3.46592e-08	2.00373e-07
ENSG00000125462	C1orf61	52.2881	0.458418	0.175639	0.00802039	0.0121156
ENSG00000108561	C1QBP	13256	-0.307192	0.0295671	2.34188e-25	2.59326e-24
ENSG00000186897	C1QL4	69.8493	1.63007	0.147825	8.27399e-29	1.07242e-27
ENSG00000173918	C1QTNF1	444.144	0.831274	0.107561	7.98449e-15	6.81532e-14
ENSG00000184163	C1QTNF12	12.4916	0.827966	0.379479	0.01792	0.0227623
ENSG00000145861	C1QTNF2	14.5281	1.62796	0.28024	2.08617e-09	5.53485e-09
ENSG00000082196	C1QTNF3	34.1537	-1.16393	0.25416	2.12762e-06	4.66077e-06
ENSG00000223953	C1QTNF5	2.22985	-4.29464	1.12169	9.83106e-07	1.96799e-06
ENSG00000133466	C1QTNF6	4805.74	2.16635	0.0729202	1.30469e-194	2.06953e-192
ENSG00000184471	C1QTNF8	3.19045	7.07392	2.46973	4.01755e-09	1.01576e-08
ENSG00000139178	C1RL	1000.32	0.312815	0.0959173	0.00114525	0.00346347
ENSG00000182326	C1S	1908.3	2.19667	0.0626678	5.33825e-270	9.74887e-268
ENSG00000258713	C20orf141	6.21668	5.77077	2.26717	5.033e-07	1.10997e-06
ENSG00000088854	C20orf194	165.729	0.590656	0.121484	9.75375e-07	4.07407e-06
ENSG00000196421	C20orf204	52.8162	1.58632	0.240634	1.25328e-11	3.92428e-11
ENSG00000101220	C20orf27	1673.22	0.517657	0.104137	6.5906e-07	2.59017e-06
ENSG00000196476	C20orf96	94.4966	4.51821	0.20585	5.61537e-107	3.06427e-105
ENSG00000160298	C21orf58	539.88	-0.815273	0.157041	1.41603e-07	7.65758e-07
ENSG00000265590	C21orf59-TCP10L	165.5	-0.557708	0.238857	0.0159327	0.0370361
ENSG00000205929	C21orf62	48.1215	-0.640521	0.233885	0.00469311	0.00661715
ENSG00000154642	C21orf91	464.217	-0.476499	0.11338	2.28676e-05	0.000103652
ENSG00000242259	C22orf39	1174.2	-0.148709	0.0501803	0.00305805	0.00788613
ENSG00000184208	C22orf46	871.05	0.663708	0.0784245	1.979e-17	1.49603e-16
ENSG00000157617	C2CD2	710.757	0.995005	0.113569	1.14818e-18	1.15384e-17
ENSG00000172375	C2CD2L	435.421	-0.300508	0.123502	0.0137722	0.0267012
ENSG00000168014	C2CD3	2736.78	-0.251666	0.08545	0.00305028	0.0115384
ENSG00000183186	C2CD4C	25.4572	2.6345	0.247293	4.85305e-27	2.69228e-26
ENSG00000225556	C2CD4D	4.31266	-5.4118	1.04081	5.23899e-11	1.48639e-10
ENSG00000197927	C2orf27A	11.6986	0.910474	0.481583	0.0316637	0.0438647
ENSG00000115998	C2orf42	351.699	0.595618	0.118309	3.91398e-07	1.28044e-06
ENSG00000135974	C2orf49	988.992	0.318087	0.0767905	3.16942e-05	0.000104251
ENSG00000168887	C2orf68	1707.61	0.468619	0.0368556	3.70642e-37	4.92266e-36
ENSG00000178074	C2orf69	357.615	-0.634851	0.0901388	1.19695e-12	5.57271e-12
ENSG00000204128	C2orf72	8.88631	1.54557	0.769699	0.00540301	0.00759634
ENSG00000187833	C2orf78	8.72816	7.03508	2.31638	1.37433e-11	4.00234e-11
ENSG00000284308	C2orf81	32.3339	0.590985	0.264588	0.019576	0.0254531
ENSG00000187699	C2orf88	4.06095	-3.82127	0.897312	5.0922e-07	1.09627e-06
ENSG00000205086	C2orf91	12.6431	-1.60363	0.351577	1.2426e-06	2.657e-06
ENSG00000125730	C3	2907.04	0.551152	0.206393	0.00633984	0.0230556
ENSG00000088543	C3orf18	326.016	-0.416147	0.101159	3.5415e-05	9.71764e-05
ENSG00000180697	C3orf22	2.88452	5.55969	2.29165	2.84066e-06	5.78796e-06
ENSG00000174928	C3orf33	173.809	0.728019	0.119992	9.65137e-10	5.53114e-09
ENSG00000114529	C3orf52	348.87	1.43813	0.131144	1.36876e-28	1.60347e-27
ENSG00000163689	C3orf67	43.109	-3.88068	0.308526	5.83687e-38	4.79996e-37
ENSG00000123838	C4BPA	67.8476	3.50012	0.210647	9.91859e-64	2.62554e-62
ENSG00000224462	C4BPAP1	1.16803	2.50982	1.39703	0.00516128	0.00621562
ENSG00000123843	C4BPB	403.896	-0.236855	0.0869262	0.006294	0.0129352
ENSG00000151470	C4orf33	212.343	0.531615	0.184467	0.00329814	0.00712973
ENSG00000205129	C4orf47	15.3129	0.547378	0.270762	0.0355046	0.0426891
ENSG00000181215	C4orf50	6.75907	4.02001	0.844775	1.48497e-07	3.34035e-07
ENSG00000248713	C4orf54	18.5675	0.859356	0.230963	0.000126814	0.000242494
ENSG00000134830	C5AR2	948.684	2.69811	0.141438	4.65273e-82	1.5041e-80
ENSG00000181751	C5orf30	831.363	-0.517761	0.0670721	9.82219e-15	6.23307e-14
ENSG00000172244	C5orf34	989.523	-0.565315	0.0840203	1.39475e-11	7.90062e-11
ENSG00000178776	C5orf46	15.3568	2.19161	0.275381	3.33376e-16	1.26308e-15
ENSG00000205765	C5orf51	3593.27	-0.200213	0.0635122	0.00142046	0.00573787
ENSG00000164241	C5orf63	229.375	-0.831123	0.13385	2.93613e-10	1.19012e-09
ENSG00000039537	C6	1.7244	-4.52191	1.76394	0.000556292	0.00079265
ENSG00000185127	C6orf120	856.616	-0.254877	0.054724	3.05431e-06	1.12862e-05
ENSG00000204564	C6orf136	126.193	0.812332	0.362027	0.014472	0.0366299
ENSG00000197261	C6orf141	71.0598	-2.94468	0.243764	7.10293e-35	9.80537e-34
ENSG00000181577	C6orf223	2953.49	1.84238	0.0705206	5.55478e-151	5.97116e-149
ENSG00000221821	C6orf226	122.103	1.20312	0.127517	1.27521e-21	1.13184e-20
ENSG00000204439	C6orf47	11.8962	0.510293	1.21681	0.0188035	0.0266359
ENSG00000112308	C6orf62	2911.75	0.620116	0.0437053	8.98065e-46	2.2435e-44
ENSG00000198663	C6orf89	4058.49	0.456689	0.0373398	2.29411e-34	3.13765e-33
ENSG00000153790	C7orf31	88.691	0.840941	0.225194	0.000116375	0.000389651
ENSG00000146540	C7orf50	3836.97	-0.669476	0.0765828	1.88009e-18	1.53574e-17
ENSG00000164746	C7orf57	7.92287	1.8309	0.364906	1.41244e-07	3.19353e-07
ENSG00000182307	C8orf33	5565.49	-0.410854	0.0449717	3.93916e-20	3.63164e-19
ENSG00000156172	C8orf37	171.329	-0.331441	0.0702593	2.24948e-06	8.89014e-06
ENSG00000189376	C8orf76	479.488	1.11369	0.0954038	7.01479e-32	1.12519e-30
ENSG00000213563	C8orf82	1544.69	0.907287	0.0696286	3.3224e-39	4.72342e-38
ENSG00000253250	C8orf88	107.615	-7.84255	0.389496	2.29856e-89	8.35663e-88
ENSG00000160345	C9orf116	339.79	0.568976	0.0704761	5.56916e-16	3.04103e-15
ENSG00000187753	C9orf153	11.8167	0.694131	0.35675	0.0371348	0.0496744
ENSG00000171159	C9orf16	1261.17	0.359913	0.0750551	2.21954e-06	8.84662e-06
ENSG00000135045	C9orf40	763.683	0.364178	0.0755955	1.2491e-06	5.03649e-06
ENSG00000147894	C9orf72	254.131	-0.509074	0.100171	3.19204e-07	1.04612e-06
ENSG00000136819	C9orf78	2591.27	-0.545768	0.0676813	6.45272e-16	4.3392e-15
ENSG00000133742	CA1	10.1787	0.958174	0.31912	0.0015927	0.0027217
ENSG00000074410	CA12	1952.77	-0.775736	0.0627037	2.29727e-35	4.34841e-34
ENSG00000185015	CA13	88.1193	-2.63454	0.145174	6.79124e-75	2.09983e-73
ENSG00000241527	CA15P1	4.37287	2.73904	0.732462	2.97256e-05	5.45003e-05
ENSG00000104267	CA2	130.516	-10.8149	0.971533	1.25566e-48	2.38965e-47
ENSG00000174990	CA5A	176.243	-8.36064	0.341783	5.32488e-132	3.4416e-130
ENSG00000169239	CA5B	401.142	1.83577	0.241796	6.80096e-15	4.69311e-14
ENSG00000186312	CA5BP1	517.188	-0.282182	0.0976617	0.00366145	0.012503
ENSG00000178538	CA8	12.2424	-10.6023	3.00193	8.38939e-28	5.34531e-27
ENSG00000107159	CA9	1614.05	-5.08792	0.32058	1.03405e-58	2.43563e-57
ENSG00000120159	CAAP1	1035.13	-0.445686	0.057922	1.10376e-14	6.99076e-14
ENSG00000135932	CAB39	1969.06	-0.650119	0.0596684	9.86593e-28	1.03747e-26
ENSG00000134508	CABLES1	2202.74	0.746957	0.0784422	1.12016e-21	9.52555e-21
ENSG00000149679	CABLES2	359.877	0.900907	0.219268	2.50265e-05	8.52525e-05
ENSG00000175544	CABP4	127.29	-3.58575	0.235105	3.34839e-57	7.17737e-56
ENSG00000105507	CABP5	2.64463	2.93861	1.28032	0.00170801	0.00260138
ENSG00000100314	CABP7	72.2395	-3.75657	0.189364	3.43524e-88	1.33645e-86
ENSG00000154040	CABYR	90.4706	-2.12139	0.278514	4.30546e-15	2.99889e-14
ENSG00000158966	CACHD1	598.524	-1.32989	0.0691385	3.63086e-83	1.64399e-81
ENSG00000148408	CACNA1B	7.34902	3.17803	0.604269	3.40307e-08	8.13061e-08
ENSG00000151067	CACNA1C	52.0097	-4.59653	0.432611	9.82599e-31	9.95831e-30
ENSG00000198216	CACNA1E	15.058	-5.84653	0.959379	2.83393e-11	8.40776e-11
ENSG00000006283	CACNA1G	268.844	1.60739	0.151026	5.54462e-27	6.11975e-26
ENSG00000196557	CACNA1H	121.488	5.559	0.325691	6.74202e-69	1.95307e-67
ENSG00000081248	CACNA1S	1.44035	4.80346	2.23781	7.43339e-05	0.000132683
ENSG00000007402	CACNA2D2	13.9132	1.88015	0.519183	5.55963e-05	9.78794e-05
ENSG00000157445	CACNA2D3	733.64	-1.12086	0.0414379	1.60408e-161	1.73298e-159
ENSG00000151062	CACNA2D4	2.45957	-4.04379	1.12344	1.05399e-05	1.92146e-05
ENSG00000165995	CACNB2	232.64	-3.33159	0.130132	9.61515e-146	5.37899e-144
ENSG00000167535	CACNB3	938.456	0.865086	0.0928587	8.20536e-21	6.76981e-20
ENSG00000182389	CACNB4	29.8808	-0.84761	0.348886	0.00894943	0.0195537
ENSG00000075461	CACNG4	206.89	1.24468	0.159147	2.40109e-15	1.27494e-14
ENSG00000130433	CACNG6	39.7305	5.54776	0.515711	3.1618e-27	1.87075e-26
ENSG00000142408	CACNG8	71.3483	0.564947	0.187543	0.00213723	0.00603227
ENSG00000151893	CACUL1	3479.19	-0.211739	0.0614375	0.000526759	0.00138931
ENSG00000084774	CAD	6880.58	-0.474396	0.185399	0.0095742	0.0328828
ENSG00000182985	CADM1	968.519	1.11703	0.0936087	3.7245e-33	4.42805e-32
ENSG00000175161	CADM2	4.86688	-1.40751	0.536957	0.00278979	0.00408196
ENSG00000105767	CADM4	269.37	1.30601	0.22498	2.21366e-09	8.52122e-09
ENSG00000081803	CADPS2	62.4689	-10.7371	1.30372	1.89694e-44	2.7351e-43
ENSG00000110680	CALCA	1.37006	-6.49606	2.76088	2.55891e-05	4.44701e-05
ENSG00000012822	CALCOCO1	2024.26	0.797062	0.0657989	5.51181e-34	6.90648e-33
ENSG00000136436	CALCOCO2	2084.47	-0.689248	0.0557696	4.32938e-35	5.58222e-34
ENSG00000138172	CALHM2	483.06	5.11211	0.136187	0	0
ENSG00000183128	CALHM3	82.0177	5.31007	0.313398	2.80161e-64	7.48625e-63
ENSG00000178033	CALHM5	13.6029	1.9881	0.286207	1.0601e-12	3.70609e-12
ENSG00000188820	CALHM6	16.6991	-7.96456	1.00133	2.42629e-24	1.34649e-23
ENSG00000198668	CALM1	10565.7	0.228819	0.0921875	0.0112215	0.031053
ENSG00000143933	CALM2	12553.3	0.453624	0.0814579	1.99409e-08	1.02839e-07
ENSG00000160014	CALM3	6037.74	-0.564964	0.0514155	3.46567e-28	5.33605e-27
ENSG00000129007	CALML4	113.494	-0.956717	0.143967	1.73429e-11	1.00397e-10
ENSG00000179218	CALR	57320.4	0.376094	0.0425812	1.11667e-18	1.22327e-17
ENSG00000227742	CALR4P	3.29688	5.54555	2.24673	8.73264e-07	1.94452e-06
ENSG00000130643	CALY	37.6841	1.4485	0.408363	8.60393e-05	0.000153435
ENSG00000134072	CAMK1	616.881	-0.589153	0.0697162	2.25609e-17	2.20011e-16
ENSG00000183049	CAMK1D	1802.38	-0.515785	0.0511207	4.93088e-24	4.58247e-23
ENSG00000058404	CAMK2B	13.1362	3.21027	0.59436	8.65517e-09	2.09184e-08
ENSG00000148660	CAMK2G	1870.26	0.0975382	0.0415356	0.0182045	0.0418243
ENSG00000162545	CAMK2N1	205.291	1.32157	0.159541	5.00332e-17	3.81522e-16
ENSG00000163888	CAMK2N2	238.783	2.2984	0.179652	3.08929e-38	4.67105e-37
ENSG00000152495	CAMK4	164.035	-2.24693	0.37802	4.1992e-10	2.19433e-09
ENSG00000004660	CAMKK1	1313.49	-0.368373	0.081277	5.10732e-06	1.80747e-05
ENSG00000110931	CAMKK2	1767.74	-0.23076	0.0440019	1.55587e-07	6.30539e-07
ENSG00000143919	CAMKMT	265.467	-0.735225	0.0663739	1.16009e-28	1.35959e-27
ENSG00000164076	CAMKV	11.9768	-10.5091	2.99083	2.49472e-26	1.51347e-25
ENSG00000164615	CAMLG	1139.32	-1.11061	0.0922925	9.21129e-34	1.20131e-32
ENSG00000130559	CAMSAP1	4023.84	-0.345077	0.0637726	5.72645e-08	3.62452e-07
ENSG00000118200	CAMSAP2	3793.03	0.392604	0.0799533	8.46902e-07	3.30152e-06
ENSG00000076826	CAMSAP3	362.217	1.98314	0.161888	1.96102e-35	2.54544e-34
ENSG00000171735	CAMTA1	819.766	-0.824374	0.0432043	1.83505e-81	6.09693e-80
ENSG00000144712	CAND2	42.8445	-4.51809	0.240823	2.79347e-80	4.74459e-79
ENSG00000171302	CANT1	2718.41	0.151616	0.0415215	0.000262194	0.000799256
ENSG00000127022	CANX	24904	-0.483333	0.0865278	2.4507e-08	1.21831e-07
ENSG00000131236	CAP1	8268.54	-0.419912	0.0872654	1.34769e-06	5.80089e-06
ENSG00000112186	CAP2	1149.49	1.16416	0.0533834	1.85495e-105	8.77313e-104
ENSG00000042493	CAPG	4185.92	1.0583	0.0639567	8.53061e-62	2.18604e-60
ENSG00000014216	CAPN1	6157.83	0.334593	0.048478	4.95862e-12	3.09579e-11
ENSG00000142330	CAPN10	579.8	-1.0821	0.107097	2.70966e-24	3.31577e-23
ENSG00000137225	CAPN11	4.17102	6.23782	2.30028	1.41232e-08	3.41778e-08
ENSG00000182472	CAPN12	50.8492	-1.04337	0.138292	2.43933e-14	8.29821e-14
ENSG00000103326	CAPN15	2471.85	-0.708513	0.167775	1.43826e-05	5.0007e-05
ENSG00000162909	CAPN2	7146.88	-0.568765	0.0568146	1.61212e-23	1.713e-22
ENSG00000092529	CAPN3	31.4353	0.810614	0.44268	0.0398433	0.0478783
ENSG00000149260	CAPN5	129.914	2.02686	0.194779	2.16468e-26	2.29533e-25
ENSG00000077274	CAPN6	30.5917	-8.26445	0.803253	3.01348e-30	1.84418e-29
ENSG00000135773	CAPN9	3.837	3.18938	1.01351	3.49577e-05	5.65106e-05
ENSG00000126247	CAPNS1	9488.64	0.46242	0.0242628	5.26593e-81	1.91434e-79
ENSG00000110888	CAPRIN2	554.921	0.375704	0.110034	0.00058686	0.0023025
ENSG00000180881	CAPS2	75.5014	0.465853	0.167243	0.00460032	0.0124445
ENSG00000152611	CAPSL	4.19075	2.51428	0.933582	0.000667463	0.00106106
ENSG00000116489	CAPZA1	6289.75	-0.656158	0.0796296	1.27044e-16	1.00699e-15
ENSG00000077549	CAPZB	5592.9	-0.681984	0.0328395	4.54389e-96	2.05303e-94
ENSG00000100065	CARD10	1566.22	-0.341949	0.0546952	3.91723e-10	2.09915e-09
ENSG00000198286	CARD11	4.02476	-1.6593	0.804352	0.00539481	0.00758687
ENSG00000204397	CARD16	723.887	7.89862	0.242705	2.37896e-235	4.40245e-233
ENSG00000132357	CARD6	795.347	0.506739	0.0500136	3.74348e-24	3.62378e-23
ENSG00000153048	CARHSP1	3706.23	0.417389	0.0744365	1.87441e-08	9.05886e-08
ENSG00000142453	CARM1	3716.07	-0.474796	0.0890833	9.35028e-08	3.94991e-07
ENSG00000079691	CARMIL1	1698.55	0.170071	0.0438573	0.000102129	0.000326032
ENSG00000159753	CARMIL2	403.979	1.22648	0.13224	7.35519e-21	6.57206e-20
ENSG00000110619	CARS	2606.32	-0.261072	0.0597259	1.18413e-05	4.12785e-05
ENSG00000166734	CASC4	3461.16	0.790396	0.0977796	5.07636e-16	5.06222e-15
ENSG00000127995	CASD1	412.15	-0.618286	0.187852	0.000746068	0.0023108
ENSG00000147044	CASK	1507.78	-0.736603	0.0694503	2.02447e-26	2.1655e-25
ENSG00000167971	CASKIN1	297.426	-3.84216	0.752428	1.0955e-08	4.04444e-08
ENSG00000177303	CASKIN2	1297.24	-0.461169	0.135689	0.00059759	0.00174111
ENSG00000137752	CASP1	421.236	3.28793	0.15534	1.02817e-100	3.51973e-99
ENSG00000003400	CASP10	238.298	1.3139	0.139836	2.1203e-21	1.45126e-20
ENSG00000164305	CASP3	659.522	0.686007	0.106961	1.04653e-10	7.11597e-10
ENSG00000196954	CASP4	1241.51	2.4587	0.227276	3.43643e-28	3.58427e-27
ENSG00000137757	CASP5	7.46565	7.75563	2.42251	3.35072e-13	1.07401e-12
ENSG00000138794	CASP6	353.201	0.925692	0.151845	6.26209e-10	2.50134e-09
ENSG00000165806	CASP7	1249.14	0.427945	0.0806291	1.28401e-07	5.22995e-07
ENSG00000064012	CASP8	2195.55	0.294219	0.0708553	3.09932e-05	0.000104383
ENSG00000118412	CASP8AP2	1196.35	-0.805362	0.126418	1.26269e-10	6.43757e-10
ENSG00000132906	CASP9	1877.89	0.777248	0.101924	1.68135e-14	1.05947e-13
ENSG00000143318	CASQ1	23.8296	1.61503	0.455352	7.72459e-05	0.000135483
ENSG00000036828	CASR	33.275	-0.674148	0.217046	0.00140916	0.00213741
ENSG00000153113	CAST	13337.7	-1.16112	0.0429702	2.68498e-161	3.13678e-159
ENSG00000121691	CAT	3639.83	0.483267	0.097917	7.19616e-07	4.03418e-06
ENSG00000175294	CATSPER1	92.073	2.15347	0.156173	5.55781e-44	8.86724e-43
ENSG00000205771	CATSPER2P1	139.018	0.771754	0.104276	9.17878e-14	5.89853e-13
ENSG00000174898	CATSPERD	4.04578	3.59173	0.955372	9.09209e-06	1.75245e-05
ENSG00000219435	CATSPERZ	8.02789	-1.66174	0.46154	7.69943e-05	0.000134119
ENSG00000105974	CAV1	3158.07	-0.223136	0.0652428	0.00060261	0.00249282
ENSG00000177469	CAVIN1	27275.3	1.40751	0.0441925	9.08905e-223	1.32006e-220
ENSG00000168497	CAVIN2	72.0457	4.04669	0.248544	4.85205e-60	1.31925e-58
ENSG00000170955	CAVIN3	1440.07	1.41812	0.0701943	3.56726e-91	1.30671e-89
ENSG00000170681	CAVIN4	22.5334	-0.522549	0.219448	0.0144117	0.0303725
ENSG00000099625	CBARP	309.426	-1.02347	0.192626	6.03242e-08	2.11123e-07
ENSG00000129993	CBFA2T3	5.78193	3.63352	1.16855	4.97085e-05	9.16647e-05
ENSG00000067955	CBFB	1787.49	-0.430595	0.049777	4.62036e-18	3.42395e-17
ENSG00000110395	CBL	1965.12	0.376384	0.100967	0.000196451	0.000609862
ENSG00000105879	CBLL1	1135.23	-0.360442	0.102007	0.000376062	0.00121322
ENSG00000141668	CBLN2	11.188	-10.448	2.98768	3.36963e-26	1.86983e-25
ENSG00000139899	CBLN3	80.9816	-2.11241	0.172065	2.13033e-35	2.91422e-34
ENSG00000159231	CBR3	140.989	1.83451	0.10717	3.89759e-66	1.07821e-64
ENSG00000160200	CBS	3950.94	-1.04802	0.056112	5.31147e-78	1.76181e-76
ENSG00000172785	CBWD1	1350.99	-1.38978	0.131403	1.3197e-26	1.30092e-25
ENSG00000136682	CBWD2	2003.47	-0.64305	0.0994101	6.84874e-11	3.55955e-10
ENSG00000147996	CBWD5	1355.52	0.258384	0.0940765	0.00582425	0.0146762
ENSG00000215126	CBWD6	263.416	1.31638	0.518364	0.00363738	0.00779239
ENSG00000108468	CBX1	4867.48	0.172966	0.0449834	0.000119847	0.000379695
ENSG00000173894	CBX2	2675.53	-0.237531	0.0596811	7.36435e-05	0.00023794
ENSG00000122565	CBX3	8730.32	-0.189206	0.074213	0.00930316	0.026134
ENSG00000141582	CBX4	2538.91	-0.852518	0.0423075	1.14066e-90	4.23193e-89
ENSG00000094916	CBX5	22069.2	0.30199	0.0377466	2.02339e-15	1.91537e-14
ENSG00000183741	CBX6	3483.5	-0.208043	0.0523654	6.41234e-05	0.000209507
ENSG00000100211	CBY1	307.277	-0.879703	0.0929781	1.9781e-21	1.6711e-20
ENSG00000204659	CBY3	2.04683	-3.8078	1.17132	5.99466e-05	0.000112621
ENSG00000132024	CC2D1A	1394.83	-0.468295	0.134616	0.000428637	0.0012446
ENSG00000154222	CC2D1B	1462.6	-0.486231	0.179334	0.00560726	0.015067
ENSG00000048342	CC2D2A	1031.05	-0.835981	0.0691004	6.73815e-34	9.08117e-33
ENSG00000183287	CCBE1	112.797	-0.35328	0.137756	0.0095468	0.0242425
ENSG00000135736	CCDC102A	505.091	0.393081	0.0804051	9.78863e-07	5.13247e-06
ENSG00000150636	CCDC102B	33.4319	0.709631	0.220233	0.000894508	0.00138926
ENSG00000167131	CCDC103	235.131	0.972097	0.143089	6.17096e-12	2.76782e-11
ENSG00000173581	CCDC106	906.211	-1.0193	0.0628296	1.62169e-59	3.65658e-58
ENSG00000159884	CCDC107	526.856	-0.392138	0.0663018	3.06789e-09	1.8744e-08
ENSG00000168491	CCDC110	37.495	2.97276	0.276133	2.81844e-28	1.6072e-27
ENSG00000103021	CCDC113	608.037	0.819482	0.111995	1.68475e-13	1.34163e-12
ENSG00000136710	CCDC115	841.614	0.155836	0.0637861	0.014446	0.0339949
ENSG00000159873	CCDC117	1579.55	-0.134616	0.0420916	0.00133656	0.00400059
ENSG00000160799	CCDC12	1197.68	-0.471096	0.0562125	4.80385e-17	3.67535e-16
ENSG00000147144	CCDC120	349.385	-0.596619	0.20408	0.00318152	0.00688816
ENSG00000007080	CCDC124	2619.37	-0.255817	0.0373492	6.98632e-12	4.16035e-11
ENSG00000183323	CCDC125	563.443	-0.486708	0.114895	1.9679e-05	9.13816e-05
ENSG00000169193	CCDC126	56.124	-0.566916	0.203217	0.00421831	0.00598821
ENSG00000164366	CCDC127	2085.42	-0.62216	0.0591541	3.67091e-26	3.95709e-25
ENSG00000100147	CCDC134	241.446	-1.46147	0.0778605	3.75145e-79	1.16393e-77
ENSG00000185298	CCDC137	1629.76	-0.315206	0.0994873	0.00141755	0.00383636
ENSG00000175455	CCDC14	2295.48	0.475956	0.0997676	1.69195e-06	9.27769e-06
ENSG00000135205	CCDC146	9.98222	-1.04359	0.475575	0.0112401	0.0165469
ENSG00000153237	CCDC148	16.9434	-0.728125	0.247598	0.00234045	0.00354552
ENSG00000181982	CCDC149	50.2174	1.15367	0.235929	4.14628e-07	9.94251e-07
ENSG00000149548	CCDC15	76.261	-1.42149	0.178662	5.64516e-16	4.50674e-15
ENSG00000198003	CCDC151	35.8989	1.00167	0.367591	0.00257873	0.00384329
ENSG00000198865	CCDC152	141.049	-7.22906	0.293983	3.73435e-137	2.53545e-135
ENSG00000248712	CCDC153	29.9653	1.29256	0.291197	3.36626e-06	1.10398e-05
ENSG00000197599	CCDC154	12.7376	2.79855	0.634313	3.48875e-07	7.48451e-07
ENSG00000187860	CCDC157	94.7502	-0.469554	0.168887	0.00492192	0.0132457
ENSG00000163749	CCDC158	18.1837	-0.537951	0.251484	0.0266177	0.034588
ENSG00000183401	CCDC159	88.9539	-0.771631	0.168238	3.03021e-06	1.32648e-05
ENSG00000280670	CCDC163	100.938	-0.790617	0.193132	2.86885e-05	0.000101359
ENSG00000267909	CCDC177	3.41277	3.14152	0.779322	1.45674e-05	2.62588e-05
ENSG00000122483	CCDC18	466.526	-1.50495	0.202946	3.64836e-14	2.9922e-13
ENSG00000197816	CCDC180	206.519	2.11781	0.237697	4.60126e-20	3.69613e-19
ENSG00000213213	CCDC183	15.5132	-1.28398	0.477483	0.00216601	0.00334551
ENSG00000177875	CCDC184	1.35191	-6.31975	2.86534	0.000185755	0.000296519
ENSG00000260220	CCDC187	20.9515	2.06914	0.351453	9.54254e-10	2.55257e-09
ENSG00000234409	CCDC188	2.12245	-4.88452	1.34427	1.0882e-07	2.35969e-07
ENSG00000196118	CCDC189	316.471	-1.60221	0.118024	1.38584e-42	1.75004e-41
ENSG00000175699	CCDC197	7.26035	-2.59951	0.670857	6.37654e-06	1.22711e-05
ENSG00000283247	CCDC201	3.36214	-2.46152	0.645553	2.1216e-05	3.75575e-05
ENSG00000159214	CCDC24	397.832	2.15353	0.104448	1.51878e-95	4.86432e-94
ENSG00000147419	CCDC25	1490.4	-0.488114	0.102046	1.53386e-06	5.70955e-06
ENSG00000160050	CCDC28B	277.868	-1.22765	0.094036	2.79493e-39	4.30667e-38
ENSG00000151468	CCDC3	199.706	-1.58244	0.0979849	3.27508e-59	5.96559e-58
ENSG00000128891	CCDC32	802.056	0.448352	0.14275	0.00153705	0.00413433
ENSG00000140481	CCDC33	43.8406	2.55121	0.222595	1.60516e-31	1.01409e-30
ENSG00000109881	CCDC34	2224.12	-0.571667	0.0845144	1.00594e-11	7.96085e-11
ENSG00000180329	CCDC43	2650.23	0.286181	0.0714272	5.4489e-05	0.000194095
ENSG00000108588	CCDC47	6063.05	-0.357309	0.0778057	4.00334e-06	2.09715e-05
ENSG00000152492	CCDC50	3641.42	0.20041	0.0651459	0.00205546	0.00556514
ENSG00000176155	CCDC57	1016.19	-0.762549	0.249046	0.00150408	0.0043082
ENSG00000160124	CCDC58	1599.97	0.378941	0.0819688	3.05822e-06	1.22126e-05
ENSG00000108091	CCDC6	3192.94	-0.563055	0.0583123	3.93569e-22	3.70026e-21
ENSG00000183273	CCDC60	2.29867	-3.21787	0.784563	6.36971e-06	1.10213e-05
ENSG00000104983	CCDC61	144.776	-1.17813	0.155168	1.11951e-14	8.43603e-14
ENSG00000180376	CCDC66	827.983	-0.401193	0.123119	0.000990059	0.00293956
ENSG00000166510	CCDC68	157.58	2.46705	0.169246	1.23906e-49	2.37599e-48
ENSG00000216937	CCDC7	67.344	1.00575	0.435668	0.00631696	0.016696
ENSG00000177352	CCDC71	946.186	-0.234264	0.046253	4.01433e-07	1.67179e-06
ENSG00000253276	CCDC71L	336.854	1.1413	0.0849361	1.49173e-41	1.84206e-40
ENSG00000186714	CCDC73	10.6374	-0.911821	0.355263	0.00631849	0.00911973
ENSG00000163040	CCDC74A	76.5577	-3.12705	0.24429	6.40401e-39	9.78773e-38
ENSG00000152076	CCDC74B	95.2088	-2.86334	0.161582	3.5791e-72	1.07853e-70
ENSG00000120647	CCDC77	1548.5	0.520504	0.0805016	8.56433e-11	4.69677e-10
ENSG00000162004	CCDC78	203.898	-0.404357	0.185467	0.0261451	0.0483068
ENSG00000091986	CCDC80	1533.06	-0.228666	0.0658806	0.000526448	0.0015428
ENSG00000149231	CCDC82	1106.65	0.389002	0.108967	0.00033424	0.00100434
ENSG00000055813	CCDC85A	3.40167	-1.68505	0.483967	0.000139197	0.000228581
ENSG00000205476	CCDC85C	2761.91	-0.982253	0.0777157	6.18556e-37	8.30623e-36
ENSG00000110104	CCDC86	4882.17	-0.242175	0.0447812	5.02892e-08	3.20016e-07
ENSG00000168071	CCDC88B	422.539	0.606824	0.0685746	6.67523e-19	4.15882e-18
ENSG00000105321	CCDC9	601.931	-0.669171	0.0845021	1.80427e-15	1.61265e-14
ENSG00000137500	CCDC90B	1251.94	0.632247	0.0977785	1.17529e-10	5.87219e-10
ENSG00000123106	CCDC91	1205.98	0.497731	0.197949	0.0107116	0.0252968
ENSG00000173013	CCDC96	21.6357	0.535091	0.232706	0.0179636	0.0235089
ENSG00000188549	CCDC9B	1237.5	0.720856	0.156855	2.87885e-06	1.15299e-05
ENSG00000262484	CCER2	5.37452	1.25353	0.433281	0.0013903	0.00209486
ENSG00000204536	CCHCR1	345.929	-0.702085	0.187702	0.00012898	0.000333726
ENSG00000185972	CCIN	6.38643	2.79966	0.458902	2.00955e-10	5.44462e-10
ENSG00000187094	CCK	1.45963	-3.83812	1.25805	4.94355e-05	7.58473e-05
ENSG00000108691	CCL2	43.7423	-6.99497	0.520479	1.08641e-40	1.41953e-39
ENSG00000006606	CCL26	25.1114	5.77018	0.639779	4.78149e-19	2.18383e-18
ENSG00000213927	CCL27	3.12274	-1.52282	0.663694	0.00543811	0.00728691
ENSG00000151882	CCL28	55.968	-3.06401	0.20719	2.02659e-50	2.23885e-49
ENSG00000271503	CCL5	1052.67	3.28949	0.231279	5.8507e-47	1.09063e-45
ENSG00000136280	CCM2	1003.28	-0.291225	0.0947888	0.00203018	0.00577206
ENSG00000101331	CCM2L	20.8102	7.95044	1.25058	2.29197e-24	1.12851e-23
ENSG00000142871	CCN1	1720.6	1.8628	0.161128	1.44196e-31	1.64458e-30
ENSG00000118523	CCN2	378.431	1.18619	0.190951	2.42408e-10	9.93968e-10
ENSG00000136999	CCN3	2123.45	1.67003	0.0552808	5.24317e-201	6.30812e-199
ENSG00000064205	CCN5	8406.54	3.12929	0.0595963	0	0
ENSG00000134057	CCNB1	6847.61	-0.696021	0.0945692	1.24075e-13	1.07951e-12
ENSG00000100814	CCNB1IP1	1346.29	0.397705	0.0538684	1.30525e-13	8.38416e-13
ENSG00000147082	CCNB3	42.1494	2.19856	0.643503	4.87952e-05	9.71228e-05
ENSG00000249616	CCNB3P1	6.60688	0.930847	0.407863	0.0130185	0.0173501
ENSG00000112237	CCNC	1350.87	-0.717881	0.0964919	8.13836e-14	4.85026e-13
ENSG00000110092	CCND1	6604.16	1.6256	0.0627825	1.53213e-148	1.23891e-146
ENSG00000118971	CCND2	44.4699	-6.29914	0.341563	6.99428e-76	1.22783e-74
ENSG00000112576	CCND3	5110.78	0.581871	0.0791015	1.49418e-13	1.02959e-12
ENSG00000224473	CCND3P1	0.98002	2.76183	1.55946	0.00496963	0.00708725
ENSG00000166946	CCNDBP1	1365.26	1.12643	0.0648105	5.79796e-68	1.49655e-66
ENSG00000105173	CCNE1	667.75	1.07969	0.0838528	3.08392e-38	5.77235e-37
ENSG00000175305	CCNE2	802.942	0.764288	0.123024	4.03529e-10	1.9515e-09
ENSG00000162063	CCNF	2039.78	-0.598637	0.158454	0.000126759	0.000577978
ENSG00000113328	CCNG1	2946.56	-0.3844	0.0909293	2.06437e-05	7.08424e-05
ENSG00000138764	CCNG2	685.048	0.422787	0.0978073	1.42059e-05	6.57309e-05
ENSG00000134480	CCNH	1497.63	-0.344209	0.0875637	7.99807e-05	0.000275277
ENSG00000107443	CCNJ	384.535	-0.184732	0.0761673	0.0152324	0.0357731
ENSG00000221978	CCNL2	2882.15	-1.24988	0.112249	5.20214e-29	8.46155e-28
ENSG00000152669	CCNO	355.22	0.270272	0.113717	0.0162853	0.0313109
ENSG00000262919	CCNQ	712.272	-0.280501	0.0851561	0.000953171	0.00356822
ENSG00000129315	CCNT1	3414.62	0.287101	0.0784368	0.000240677	0.00104663
ENSG00000108100	CCNY	2102.27	0.80864	0.0717423	1.20922e-29	1.33408e-28
ENSG00000163249	CCNYL1	690.285	-0.467975	0.0941005	6.17132e-07	3.17018e-06
ENSG00000103540	CCP110	1115.73	-0.308274	0.111262	0.00521721	0.0129816
ENSG00000260916	CCPG1	8592.18	1.01508	0.119262	1.0423e-17	8.69809e-17
ENSG00000163823	CCR1	21.036	2.32236	0.326397	2.0414e-13	7.27352e-13
ENSG00000183625	CCR3	29.8797	0.574019	0.223432	0.00842606	0.0123049
ENSG00000126353	CCR7	2.02848	-2.98868	0.976285	0.000187096	0.000281553
ENSG00000121797	CCRL2	10.882	4.11356	0.976283	6.5225e-08	1.54647e-07
ENSG00000154429	CCSAP	553.753	-0.143884	0.0581247	0.0130365	0.040369
ENSG00000184305	CCSER1	51.7584	-0.664964	0.273322	0.010963	0.0148803
ENSG00000107771	CCSER2	1035.98	0.256849	0.104376	0.0130679	0.0325204
ENSG00000163468	CCT3	29138	-0.183549	0.0769761	0.0174075	0.0457213
ENSG00000146731	CCT6A	18759.4	-0.463619	0.0766997	1.21374e-09	6.66477e-09
ENSG00000132141	CCT6B	25.3618	1.11073	0.267564	1.53394e-05	2.93859e-05
ENSG00000234585	CCT6P3	148.605	-0.782955	0.136214	6.45491e-09	2.94839e-08
ENSG00000122674	CCZ1	2009.1	-0.44503	0.115682	0.00012633	0.000397007
ENSG00000146574	CCZ1B	2324.08	-0.378935	0.0669813	1.42374e-08	6.42778e-08
ENSG00000156535	CD109	2673.87	0.817747	0.0685079	5.3457e-33	7.04002e-32
ENSG00000177697	CD151	6633.44	0.514149	0.0499894	7.08649e-25	7.7154e-24
ENSG00000177575	CD163	12.2861	-1.40078	0.324962	5.89524e-06	1.20099e-05
ENSG00000177675	CD163L1	164.938	3.41071	0.25142	2.78363e-44	5.37061e-43
ENSG00000135535	CD164	4179.85	-0.221073	0.0480852	3.95963e-06	1.56868e-05
ENSG00000204936	CD177	28.3711	6.1927	0.605532	2.45781e-24	2.03518e-23
ENSG00000134061	CD180	27.7153	1.24303	0.262356	1.0026e-06	2.09384e-06
ENSG00000177455	CD19	11.7518	8.47554	2.45031	3.9936e-18	1.65284e-17
ENSG00000012124	CD22	64.0588	2.86034	0.294166	3.40261e-23	1.67138e-22
ENSG00000150637	CD226	23.51	0.777174	0.398224	0.0317664	0.0418523
ENSG00000198821	CD247	1.99807	-5.10311	1.33806	2.9373e-08	7.36023e-08
ENSG00000120217	CD274	17.5717	-1.70468	0.485861	8.84742e-05	0.000161395
ENSG00000103855	CD276	7582.33	1.43478	0.0578873	3.70882e-136	2.63571e-134
ENSG00000198087	CD2AP	2567.87	0.525623	0.110721	1.77124e-06	9.69314e-06
ENSG00000169217	CD2BP2	3391.41	0.316423	0.0748852	2.28093e-05	8.43715e-05
ENSG00000167850	CD300C	1.86793	4.41471	1.31156	9.38802e-07	1.88274e-06
ENSG00000241399	CD302	67.3817	-5.23595	0.222457	8.47667e-123	4.85966e-121
ENSG00000167775	CD320	3015.91	-0.741125	0.0519534	2.8475e-46	6.99955e-45
ENSG00000105383	CD33	387.525	6.0778	0.172021	2.62196e-273	5.39316e-271
ENSG00000135218	CD36	19925.4	8.51966	0.181437	0	0
ENSG00000117877	CD3EAP	1329.46	0.41605	0.0798867	1.69224e-07	7.54478e-07
ENSG00000117335	CD46	7525.86	0.917271	0.0748635	1.0832e-34	1.55755e-33
ENSG00000196776	CD47	1937.19	0.567708	0.0433339	2.7717e-39	3.95104e-38
ENSG00000169442	CD52	1.97863	4.21944	2.20125	0.000716782	0.00114495
ENSG00000143119	CD53	2.83212	-1.50028	0.654035	0.00641638	0.00936426
ENSG00000196352	CD55	31060.7	1.10146	0.0333899	7.67664e-239	1.29115e-236
ENSG00000085063	CD59	20892	-0.601128	0.0731719	1.19968e-16	9.49551e-16
ENSG00000135404	CD63	15377.4	0.494405	0.0588248	3.7845e-17	3.87624e-16
ENSG00000129226	CD68	1469.48	2.82938	0.077935	1.40294e-290	3.15263e-288
ENSG00000125726	CD70	1371.95	0.438446	0.0670898	5.67275e-11	2.88408e-10
ENSG00000137101	CD72	8.13555	1.23466	0.417669	0.0012683	0.00192014
ENSG00000019582	CD74	58.6532	-4.64819	0.315009	4.95973e-52	5.47345e-51
ENSG00000007312	CD79B	4.99808	3.8184	1.00064	7.80644e-07	1.63205e-06
ENSG00000121594	CD80	2.41153	5.43892	2.26459	2.81436e-06	5.98506e-06
ENSG00000085117	CD82	1171.43	0.299064	0.0803973	0.000230222	0.00074121
ENSG00000112149	CD83	1625.27	-2.87682	0.0739854	0	0
ENSG00000254126	CD8B2	4.25449	-0.977595	0.527924	0.0323373	0.0401551
ENSG00000010278	CD9	3164.8	-0.570487	0.0589914	3.41299e-22	2.65139e-21
ENSG00000002586	CD99	4519.8	0.683203	0.116409	3.25334e-09	1.64717e-08
ENSG00000102181	CD99L2	2388.56	0.875884	0.0494319	1.70609e-70	5.09913e-69
ENSG00000223773	CD99P1	119.323	0.972994	0.112477	2.86529e-18	2.12265e-17
ENSG00000158825	CDA	1808.75	1.7299	0.0874938	2.03129e-87	7.25785e-86
ENSG00000140326	CDAN1	860.224	0.464033	0.159771	0.00320915	0.0087605
ENSG00000151465	CDC123	6099.58	0.392586	0.111041	0.000371695	0.00124895
ENSG00000079335	CDC14A	110.651	-0.846813	0.145702	4.0778e-09	1.88181e-08
ENSG00000081377	CDC14B	593.384	2.18947	0.0815081	4.56044e-160	4.83707e-158
ENSG00000117399	CDC20	4854.64	-1.14656	0.0662735	1.5694e-67	6.1301e-66
ENSG00000164287	CDC20B	37.6479	0.483613	0.147082	0.000881505	0.00139903
ENSG00000231007	CDC20P1	124.884	-1.39982	0.103224	3.0425e-42	5.59962e-41
ENSG00000164045	CDC25A	1565.72	-0.396734	0.0710216	2.1503e-08	9.32912e-08
ENSG00000101224	CDC25B	4996.39	0.604209	0.140023	1.29564e-05	5.15477e-05
ENSG00000158402	CDC25C	550.097	-0.531456	0.0762127	2.54069e-12	1.8646e-11
ENSG00000176386	CDC26	968.771	0.245811	0.0909122	0.00661247	0.0171692
ENSG00000106993	CDC37L1	549.656	-0.339431	0.0847458	5.50764e-05	0.00023553
ENSG00000168438	CDC40	983.179	-0.569414	0.0783406	3.01415e-13	1.93007e-12
ENSG00000070831	CDC42	5325.92	-0.369829	0.0846434	9.87637e-06	3.92363e-05
ENSG00000143776	CDC42BPA	3603.51	0.590075	0.0991188	2.32169e-09	1.09482e-08
ENSG00000171219	CDC42BPG	638.716	1.17984	0.383282	0.000916226	0.00340886
ENSG00000149798	CDC42EP2	555.583	1.04315	0.0879194	9.03213e-33	1.42823e-31
[truncated: 9,511 more rows]

## Sheet: GART vs WT DEGs minus accession
gene_id	genename	baseMean	log2FoldChange	lfcSE	pvalue	padj
ENSG00000147027	TMEM47	95.0812	-13.9415	3.36927	3.0742e-50	5.95343e-49
ENSG00000165556	CDX2	51.0508	-12.9374	3.26452	5.39175e-42	4.48936e-41
ENSG00000165259	HDX	45.9658	-12.7783	3.24242	1.11679e-42	9.98095e-42
ENSG00000185052	SLC24A3	28.5862	-12.6757	4.10504	2.92916e-37	2.1556e-36
ENSG00000076716	GPC4	42.7195	-12.661	3.22854	3.0168e-42	2.46694e-41
ENSG00000126890	CTAG2	39.2193	-12.5241	3.21321	2.02377e-41	1.81361e-40
ENSG00000164736	SOX17	39.1107	-12.5168	3.2131	4.14719e-41	3.36932e-40
ENSG00000135333	EPHA7	573.745	-12.1731	0.708513	5.56436e-66	1.88883e-64
ENSG00000169744	LDB2	31.5541	-12.1488	3.18022	3.56605e-36	4.19284e-35
ENSG00000126016	AMOT	152.955	-12.0081	1.31906	2.20217e-54	5.36495e-53
ENSG00000126947	ARMCX1	21.2519	-11.4895	3.10067	1.20581e-33	9.02914e-33
ENSG00000117122	MFAP2	1388.23	-11.4778	0.305519	0	0
ENSG00000103490	PYCARD	20.6564	-11.4701	3.10025	4.38791e-33	2.91705e-32
ENSG00000153707	PTPRD	400.815	-11.4191	0.587235	9.63499e-90	2.88101e-88
ENSG00000162687	KCNT2	19.983	-11.4114	3.09498	2.14717e-32	1.40442e-31
ENSG00000206432	TMEM200C	19.2518	-11.3493	3.08699	2.80728e-32	2.02311e-31
ENSG00000083814	ZNF671	19.2553	-11.313	3.0832	6.65271e-32	4.11128e-31
ENSG00000162981	LRATD1	90.593	-11.2672	1.31093	2.32392e-48	4.48958e-47
ENSG00000165152	TMEM246	355.618	-11.2447	0.649334	1.43244e-67	3.05238e-66
ENSG00000243232	PCDHAC2	168.712	-11.169	0.973214	5.92306e-50	1.17812e-48
ENSG00000150594	ADRA2A	1157.15	-11.1058	0.394057	4.68534e-174	4.33651e-172
ENSG00000140937	CDH11	426.958	-10.9883	0.530287	1.9838e-107	7.4052e-106
ENSG00000154096	THY1	458.334	-10.9581	0.631091	1.29269e-73	4.93537e-72
ENSG00000178498	DTX3	312.301	-10.843	0.637424	3.25219e-69	7.10524e-68
ENSG00000166707	ZCCHC18	16.107	-10.8155	3.04903	5.30051e-24	2.68649e-23
ENSG00000104267	CA2	130.516	-10.8149	0.971533	1.25566e-48	2.38965e-47
ENSG00000101825	MXRA5	892.804	-10.7838	0.364088	2.56533e-191	2.83747e-189
ENSG00000172987	HPSE2	159.972	-10.7451	0.716196	2.88794e-53	6.19818e-52
ENSG00000139515	PDX1	311.305	-10.7391	0.583135	6.33155e-74	1.49934e-72
ENSG00000081803	CADPS2	62.4689	-10.7371	1.30372	1.89694e-44	2.7351e-43
ENSG00000132872	SYT4	13.3603	-10.7028	3.03547	1.92668e-24	1.07271e-23
ENSG00000115598	IL1RL2	12.9245	-10.6912	3.01356	6.21269e-28	3.89566e-27
ENSG00000157404	KIT	69.8625	-10.6788	1.30835	8.4597e-42	1.36786e-40
ENSG00000178538	CA8	12.2424	-10.6023	3.00193	8.38939e-28	5.34531e-27
ENSG00000106772	PRUNE2	1034.64	-10.5959	0.326394	3.58951e-236	5.00766e-234
ENSG00000150361	KLHL1	13.0119	-10.5959	3.00134	1.00574e-27	6.2515e-27
ENSG00000183036	PCP4	102.46	-10.5908	0.969838	3.2626e-47	6.11887e-46
ENSG00000011201	ANOS1	211.964	-10.5419	0.542392	2.31266e-82	6.09371e-81
ENSG00000164076	CAMKV	11.9768	-10.5091	2.99083	2.49472e-26	1.51347e-25
ENSG00000170571	EMB	93.6966	-10.507	0.968325	1.50547e-46	2.69251e-45
ENSG00000182168	UNC5C	12.0609	-10.4942	3.00994	1.24317e-26	6.99806e-26
ENSG00000141668	CBLN2	11.188	-10.448	2.98768	3.36963e-26	1.86983e-25
ENSG00000120659	TNFSF11	10.7192	-10.3561	2.97733	1.07055e-25	6.33582e-25
ENSG00000152661	GJA1	528.177	-10.3278	0.408729	1.06325e-139	9.09378e-138
ENSG00000180875	GREM2	3287.33	-10.3128	0.16673	0	0
ENSG00000103449	SALL1	10.6158	-10.2952	3.00066	4.96272e-21	2.30448e-20
ENSG00000006468	ETV1	92.5846	-10.2932	1.01056	3.18874e-39	4.79926e-38
ENSG00000218819	TDRD15	10.1613	-10.2914	2.97072	1.74683e-25	1.00609e-24
ENSG00000102043	MTMR8	23.2366	-10.2711	2.98046	5.33651e-23	2.60134e-22
ENSG00000070193	FGF10	9.64191	-10.204	2.96134	1.58769e-24	9.06545e-24
ENSG00000132321	IQCA1	43.3321	-10.2022	1.30415	2.64617e-39	2.16851e-38
ENSG00000147180	ZNF711	79.5131	-10.1673	0.969478	1.70226e-43	2.85948e-42
ENSG00000115665	SLC5A7	9.46219	-10.1463	2.96419	7.2568e-23	3.55253e-22
ENSG00000235649	MXRA5Y	9.3226	-10.1384	2.95086	9.72634e-25	4.84333e-24
ENSG00000172716	SLFN11	353.536	-10.1348	0.65017	1.36837e-62	2.66171e-61
ENSG00000118946	PCDH17	39.4486	-10.0843	1.32234	1.97045e-35	1.51659e-34
ENSG00000165512	ZNF22	227.665	-10.0645	0.544093	1.16708e-75	2.80167e-74
ENSG00000247746	USP51	8.94863	-10.0636	2.94984	4.09522e-23	1.94127e-22
ENSG00000182836	PLCXD3	546.477	-10.0593	0.354451	1.57196e-175	1.89786e-173
ENSG00000115339	GALNT3	44.3599	-10.0243	1.30703	1.52346e-36	1.16694e-35
ENSG00000090402	SI	8.05997	-9.90865	2.9348	4.59334e-23	2.22994e-22
ENSG00000105894	PTN	148.596	-9.87319	0.631932	3.69526e-53	7.90684e-52
ENSG00000006377	DLX6	35.2959	-9.86636	1.30404	3.28306e-36	3.86207e-35
ENSG00000140403	DNAJA4	278.757	-9.86133	0.45691	8.79424e-106	3.21435e-104
ENSG00000162631	NTNG1	69.8256	-9.82153	0.973668	2.15175e-39	3.25218e-38
ENSG00000213214	ARHGEF35	7.57322	-9.80863	3.05662	7.24642e-13	2.3163e-12
ENSG00000123689	G0S2	33.9303	-9.80782	1.29725	1.26001e-36	8.95173e-36
ENSG00000165821	SALL2	62.105	-9.80663	0.974599	2.01326e-40	1.5627e-39
ENSG00000016082	ISL1	135.678	-9.71004	0.640481	8.05738e-51	1.64078e-49
ENSG00000139737	SLAIN1	140.217	-9.68984	0.672762	2.84895e-47	5.35019e-46
ENSG00000146215	CRIP3	7.39673	-9.68681	2.90382	1.49312e-21	6.94811e-21
ENSG00000152977	ZIC1	7.51406	-9.65857	2.99067	4.1436e-14	1.36936e-13
ENSG00000121361	KCNJ8	154.755	-9.64526	0.582142	9.75669e-66	2.4565e-64
ENSG00000204789	ZNF204P	6.87796	-9.62186	2.89619	1.18853e-21	5.47168e-21
ENSG00000017483	SLC38A5	2136.07	-9.57744	0.188756	0	0
ENSG00000078596	ITM2A	6.80995	-9.57648	2.89626	1.95263e-20	8.39994e-20
ENSG00000162551	ALPL	4055.36	-9.55994	0.154894	0	0
ENSG00000048740	CELF2	72.9025	-9.54827	0.796825	9.73513e-42	1.47781e-40
ENSG00000127863	TNFRSF19	247.677	-9.4787	0.419436	2.43588e-116	9.95113e-115
ENSG00000164938	TP53INP1	90.8193	-9.47109	0.705402	4.69582e-41	7.57456e-40
ENSG00000116157	GPX7	48.9635	-9.44552	0.968979	1.62855e-37	1.97504e-36
ENSG00000184292	TACSTD2	211.086	-9.44264	0.458388	6.04016e-93	2.49781e-91
ENSG00000110811	P3H3	848.099	-9.43113	0.250003	0	0
ENSG00000102390	PBDC1	385.014	-9.43105	0.584131	3.16615e-57	5.52258e-56
ENSG00000188816	HMX2	26.7973	-9.42548	1.29866	3.05026e-33	2.13451e-32
ENSG00000173406	DAB1	64.9114	-9.33673	0.809746	7.67412e-38	6.28394e-37
ENSG00000131477	RAMP2	6.21789	-9.32783	2.8725	8.87972e-19	3.72145e-18
ENSG00000114200	BCHE	9.89452	-9.28227	2.87884	1.59036e-17	6.82759e-17
ENSG00000066382	MPPED2	294.71	-9.27624	0.322083	8.28272e-181	6.50419e-179
ENSG00000127252	PLAAT1	5.66883	-9.27246	2.85584	1.60024e-19	6.72836e-19
ENSG00000214694	ARHGEF33	108.016	-9.26866	0.566997	5.22697e-64	1.39408e-62
ENSG00000178172	SPINK6	1425.25	-9.2679	0.172935	0	0
ENSG00000169740	ZNF32	89.9749	-9.24296	0.715701	1.47838e-38	2.17729e-37
ENSG00000152580	IGSF10	2719.28	-9.23929	0.282048	1.01573e-239	1.4819e-237
ENSG00000157570	TSPAN18	207.257	-9.19439	0.413671	3.20136e-110	1.24088e-108
ENSG00000092096	SLC22A17	5.58778	-9.12174	2.8722	6.53669e-16	2.31632e-15
ENSG00000115232	ITGA4	143.799	-9.11104	0.450845	4.84448e-90	2.13507e-88
ENSG00000268089	GABRQ	149.742	-9.10541	0.492273	4.22379e-75	1.24029e-73
ENSG00000128591	FLNC	1067.06	-9.06231	0.213287	0	0
ENSG00000164694	FNDC1	20.322	-9.03722	1.29642	2.34067e-30	1.56771e-29
ENSG00000154654	NCAM2	81.414	-9.00409	0.653321	3.72391e-47	6.97016e-46
ENSG00000185247	MAGEA11	5.60657	-8.99789	2.80912	5.72258e-18	2.26262e-17
ENSG00000140450	ARRDC4	141.113	-8.96239	0.551483	1.11413e-58	2.65553e-57
ENSG00000152583	SPARCL1	110.615	-8.91265	0.543184	2.17255e-64	6.42264e-63
ENSG00000183114	FAM43B	4.44353	-8.85969	2.81201	3.84937e-17	1.50414e-16
ENSG00000144227	NXPH2	4.44367	-8.85816	2.8328	2.07473e-15	7.19322e-15
ENSG00000156687	UNC5D	30.2135	-8.83938	0.973623	3.65493e-32	2.4864e-31
ENSG00000152932	RAB3C	48.3711	-8.78706	0.932974	1.72088e-27	1.06024e-26
ENSG00000180440	SERTM1	17.3575	-8.78667	1.29449	1.17441e-28	6.96052e-28
ENSG00000205364	MT1M	16.6985	-8.76959	1.30453	4.65639e-28	2.94069e-27
ENSG00000164330	EBF1	98.1932	-8.68909	0.54374	2.95219e-57	6.33856e-56
ENSG00000260802	SERTM2	16.1176	-8.67661	1.30956	2.55212e-26	1.42166e-25
ENSG00000124302	CHST8	122.327	-8.62401	0.547753	1.93957e-56	4.36805e-55
ENSG00000115616	SLC9A2	26.2651	-8.58926	0.973154	2.71477e-30	1.6621e-29
ENSG00000106125	MINDY4	68.0826	-8.58073	0.587137	3.19068e-47	5.85834e-46
ENSG00000198121	LPAR1	74.9511	-8.53166	0.586434	4.22562e-48	7.45169e-47
ENSG00000156076	WIF1	16.3884	-8.50703	1.29329	8.09684e-26	4.1818e-25
ENSG00000158164	TMSB15A	3.58589	-8.49418	2.78261	1.31349e-14	4.23003e-14
ENSG00000135346	CGA	2103.89	-8.46507	0.141486	0	0
ENSG00000126970	ZC4H2	44.9799	-8.46447	0.711251	7.19473e-36	5.60772e-35
ENSG00000118432	CNR1	23.3556	-8.45403	0.994565	1.64728e-28	9.43656e-28
ENSG00000085563	ABCB1	55.3614	-8.43674	0.599378	1.28438e-49	2.08597e-48
ENSG00000174990	CA5A	176.243	-8.36064	0.341783	5.32488e-132	3.4416e-130
ENSG00000198795	ZNF521	234.38	-8.32813	0.392196	4.63467e-104	1.66553e-102
ENSG00000077274	CAPN6	30.5917	-8.26445	0.803253	3.01348e-30	1.84418e-29
ENSG00000266524	GDF10	3.12481	-8.24287	2.76286	4.17127e-13	1.16437e-12
ENSG00000150551	LYPD1	57.1843	-8.23089	0.630261	3.84516e-39	2.89635e-38
ENSG00000082397	EPB41L3	35.3152	-8.21817	0.708975	7.34688e-34	5.2497e-33
ENSG00000071575	TRIB2	19.1251	-8.18161	1.0047	2.80919e-25	1.63851e-24
ENSG00000060982	BCAT1	2044.56	-8.16757	0.21525	0	0
ENSG00000106976	DNM1	4612.03	-8.133	0.569494	8.45119e-57	1.96687e-55
ENSG00000141639	MAPK4	245.47	-8.1152	0.367637	2.17736e-107	1.08463e-105
ENSG00000152207	CYSLTR2	107.753	-7.99302	0.424882	4.49752e-79	1.65845e-77
ENSG00000188820	CALHM6	16.6991	-7.96456	1.00133	2.42629e-24	1.34649e-23
ENSG00000171401	KRT13	24.1089	-7.95941	0.980657	8.14319e-26	4.24738e-25
ENSG00000171345	KRT19	324.82	-7.92496	0.269564	5.66497e-194	4.80909e-192
ENSG00000100968	NFATC4	953.297	-7.87892	0.303951	2.00005e-151	1.51598e-149
ENSG00000183873	SCN5A	3.03191	-7.86412	2.72899	2.29469e-11	6.26233e-11
ENSG00000253250	C8orf88	107.615	-7.84255	0.389496	2.29856e-89	8.35663e-88
ENSG00000178015	GPR150	2.53541	-7.77443	2.71844	3.90862e-11	1.11779e-10
ENSG00000169297	NR0B1	110.293	-7.75739	1.28857	6.21584e-22	5.59505e-21
ENSG00000184357	HIST1H1B	2.40893	-7.75027	2.71944	6.95285e-11	2.0464e-10
ENSG00000041982	TNC	566.963	-7.7423	0.319809	3.84267e-133	3.09467e-131
ENSG00000075290	WNT8B	3.27828	-7.74107	2.69666	1.08259e-11	3.01507e-11
ENSG00000053108	FSTL4	1840.25	-7.7286	0.625928	1.19428e-36	1.73718e-35
ENSG00000049247	UTS2	7.11629	-7.6931	1.32637	5.17874e-19	2.10071e-18
ENSG00000145920	CPLX2	8.48921	-7.68247	1.30204	1.49084e-20	6.53995e-20
ENSG00000211445	GPX3	42.1791	-7.67738	0.622266	3.54507e-38	2.68038e-37
ENSG00000180535	BHLHA15	22.9744	-7.67705	0.808769	3.68695e-26	2.10942e-25
ENSG00000095713	CRTAC1	6.02638	-7.6695	2.69632	4.89364e-11	1.37493e-10
ENSG00000162618	ADGRL4	13.1516	-7.65852	0.995017	2.45576e-21	1.08479e-20
ENSG00000259726	CSPG4P11	7.75958	-7.58359	1.34898	2.24638e-17	8.86791e-17
ENSG00000164946	FREM1	7.93366	-7.55532	1.33286	6.66726e-18	2.69182e-17
ENSG00000204175	GPRIN2	15.32	-7.52772	1.28314	5.52657e-21	2.42007e-20
ENSG00000151490	PTPRO	20.7711	-7.50276	0.730393	1.96844e-27	1.07281e-26
ENSG00000077063	CTTNBP2	112.271	-7.46908	0.551621	2.09601e-49	4.13411e-48
ENSG00000235436	DPY19L2P4	22.2632	-7.43273	0.71439	2.0169e-26	1.09981e-25
ENSG00000186310	NAP1L3	2.13366	-7.38353	2.80989	5.54216e-07	1.05206e-06
ENSG00000188620	HMX3	411.148	-7.32404	0.182949	0	0
ENSG00000243414	TICAM2	21.9539	-7.32127	0.919301	1.98435e-19	9.23028e-19
ENSG00000184719	RNLS	62.0144	-7.31985	0.457518	4.16209e-58	5.36951e-57
ENSG00000137809	ITGA11	685.404	-7.31266	0.312241	2.64207e-122	1.87184e-120
ENSG00000198865	CCDC152	141.049	-7.22906	0.293983	3.73435e-137	2.53545e-135
ENSG00000103460	TOX3	2.14658	-7.21686	2.89888	8.16425e-06	1.66268e-05
ENSG00000159164	SV2A	280.602	-7.16888	0.199999	2.18642e-281	3.61618e-279
ENSG00000203877	RIPPLY2	2.09998	-7.13402	2.99806	4.58849e-05	7.34544e-05
ENSG00000132329	RAMP1	6.01955	-7.12342	1.30827	2.67614e-17	1.02368e-16
ENSG00000086506	HBQ1	13.9815	-7.11701	0.823542	8.90749e-22	4.24559e-21
ENSG00000121440	PDZRN3	5.63693	-7.09684	2.62759	6.5387e-10	1.76731e-09
ENSG00000182798	MAGEB17	1.93857	-7.07647	2.7002	1.12971e-07	2.27178e-07
ENSG00000143340	FAM163A	17.72	-7.05251	0.732582	1.1361e-22	5.96686e-22
ENSG00000178222	RNF212	244.278	-7.05007	0.374376	2.31037e-81	5.94629e-80
ENSG00000172548	NIPAL4	39.7217	-7.04456	0.522459	5.14794e-43	4.63698e-42
ENSG00000137968	SLC44A5	61.88	-7.03925	0.377083	2.8589e-77	5.10025e-76
ENSG00000150051	MKX	99.1836	-7.02748	0.340698	6.90221e-96	2.95825e-94
ENSG00000105880	DLX5	1.70095	-7.0076	2.73496	7.5762e-07	1.62316e-06
ENSG00000086205	FOLH1	6.58659	-7.00569	1.36658	4.03082e-14	1.33305e-13
ENSG00000108691	CCL2	43.7423	-6.99497	0.520479	1.08641e-40	1.41953e-39
ENSG00000101194	SLC17A9	160.363	-6.98269	0.277376	3.68978e-140	2.51752e-138
ENSG00000046653	GPM6B	72.5361	-6.97426	0.395984	4.42718e-71	1.4613e-69
ENSG00000268651	CTAG1A	1.63613	-6.96867	2.88713	1.78256e-05	2.96084e-05
ENSG00000259511	UBE2Q2L	1.76223	-6.91844	2.83643	1.44811e-05	2.76672e-05
ENSG00000187955	COL14A1	127.394	-6.89277	0.383024	1.07879e-74	3.3608e-73
ENSG00000159374	M1AP	16.9803	-6.84912	0.753277	8.80896e-20	3.84e-19
ENSG00000205362	MT1A	15.1369	-6.84627	0.714215	6.03738e-23	3.27482e-22
ENSG00000114279	FGF12	265.857	-6.80395	0.165376	0	0
ENSG00000102271	KLHL4	78.2652	-6.79572	0.37289	4.99456e-74	1.54206e-72
ENSG00000160097	FNDC5	1.8611	-6.75405	2.90904	4.95413e-05	7.90174e-05
ENSG00000133107	TRPC4	8.24908	-6.74385	0.984977	1.59639e-18	6.45739e-18
ENSG00000197696	NMB	130.904	-6.69922	0.266216	1.58588e-140	1.08741e-138
ENSG00000170745	KCNS3	13.689	-6.69834	0.744018	1.26902e-19	5.28179e-19
ENSG00000124003	MOGAT1	1.52132	-6.6978	2.78791	1.68722e-05	2.69994e-05
ENSG00000102760	RGCC	963.815	-6.68472	0.216145	2.21669e-213	2.86608e-211
ENSG00000080493	SLC4A4	7.29224	-6.67533	0.985417	4.36673e-18	1.72776e-17
ENSG00000165072	MAMDC2	693.299	-6.66112	0.110387	0	0
ENSG00000004848	ARX	1.46795	-6.65605	2.62309	2.16155e-07	4.50981e-07
ENSG00000138449	SLC40A1	11.4472	-6.65475	0.870964	7.79522e-19	3.2687e-18
ENSG00000183395	PMCH	17.4815	-6.65474	0.670291	2.33125e-23	1.28627e-22
ENSG00000121297	TSHZ3	1.36989	-6.63061	2.68488	2.12123e-06	3.69134e-06
ENSG00000104332	SFRP1	4.25653	-6.62202	1.34272	2.48734e-13	8.02977e-13
ENSG00000198756	COLGALT2	55.5842	-6.62168	0.389269	5.66502e-65	8.13095e-64
ENSG00000188517	COL25A1	1041.9	-6.61041	0.236986	1.51068e-178	1.45256e-176
ENSG00000005249	PRKAR2B	128.584	-6.59461	0.221898	8.96435e-194	1.01684e-191
ENSG00000175175	PPM1E	102.16	-6.58594	0.260071	3.81015e-141	2.99045e-139
ENSG00000139220	PPFIA2	2.2942	-6.57354	1.53634	9.02761e-10	2.48633e-09
ENSG00000135074	ADAM19	187.518	-6.5499	0.206926	3.89821e-223	5.20342e-221
ENSG00000124429	POF1B	5.61957	-6.52477	1.29921	1.37215e-14	4.63435e-14
ENSG00000223865	HLA-DPB1	2.51975	-6.5002	4.0258	0.0046191	0.00582746
ENSG00000110680	CALCA	1.37006	-6.49606	2.76088	2.55891e-05	4.44701e-05
ENSG00000174599	TRAM1L1	9.93173	-6.47795	0.821782	1.70364e-18	7.78765e-18
ENSG00000175928	LRRN1	6.4268	-6.47709	1.10076	4.27911e-13	1.35336e-12
ENSG00000128602	SMO	10.8222	-6.43596	0.779221	1.47003e-17	6.46063e-17
ENSG00000131668	BARX1	27.2983	-6.42162	0.47544	2.3878e-41	1.91167e-40
ENSG00000165626	BEND7	68.3785	-6.41601	0.347117	5.96131e-78	2.16491e-76
ENSG00000102387	TAF7L	23.644	-6.40295	0.498291	1.42173e-37	1.11834e-36
ENSG00000134612	FOLH1B	1.42907	-6.40258	2.88828	0.000165466	0.000250673
ENSG00000169122	FAM110B	80.8544	-6.38098	0.676767	9.58597e-23	8.89184e-22
ENSG00000005379	TSPOAP1	13.5777	-6.3784	0.712869	1.65071e-21	8.47443e-21
ENSG00000147256	ARHGAP36	1.24596	-6.37131	2.62607	2.64474e-06	4.55817e-06
ENSG00000107551	RASSF4	16.4857	-6.37098	0.925778	2.85823e-14	9.78689e-14
ENSG00000109667	SLC2A9	6.40998	-6.37002	0.983041	1.15813e-16	4.25641e-16
ENSG00000009694	TENM1	124.844	-6.36277	0.334147	6.67923e-85	2.39227e-83
ENSG00000166501	PRKCB	52.655	-6.34728	0.604545	5.6429e-28	3.44266e-27
ENSG00000177875	CCDC184	1.35191	-6.31975	2.86534	0.000185755	0.000296519
ENSG00000182584	ACTL10	19.8072	-6.31016	0.521638	2.4873e-33	1.83972e-32
ENSG00000118971	CCND2	44.4699	-6.29914	0.341563	6.99428e-76	1.22783e-74
ENSG00000185008	ROBO2	57.9721	-6.28473	0.440104	8.8995e-49	1.4224e-47
ENSG00000157399	ARSE	11.3778	-6.28217	1.13001	2.32806e-11	7.39687e-11
ENSG00000112238	PRDM13	46.5976	-6.26419	0.410861	1.08029e-52	1.87287e-51
ENSG00000182492	BGN	66.0621	-6.24875	0.396278	1.04837e-57	1.23067e-56
ENSG00000013016	EHD3	12.8643	-6.23934	0.663205	8.44913e-21	3.83494e-20
ENSG00000138028	CGREF1	379.019	-6.22783	0.142976	0	0
ENSG00000165507	DEPP1	5.85423	-6.18444	1.30899	1.35317e-12	4.25269e-12
ENSG00000101746	NOL4	1.31729	-6.1733	2.84988	0.000244703	0.000349176
ENSG00000133878	DUSP26	1.15681	-6.17246	2.7562	9.15621e-05	0.000150684
ENSG00000197457	STMN3	490.521	-6.16976	0.110735	0	0
ENSG00000215853	RPTN	3.25729	-6.15601	1.36985	6.67852e-11	1.77697e-10
ENSG00000134627	PIWIL4	11.5076	-6.1442	0.682246	1.61562e-19	6.97643e-19
ENSG00000169255	B3GALNT1	182.242	-6.13844	0.191269	6.52767e-227	8.51487e-225
ENSG00000251369	ZNF550	247.338	-6.1109	0.204663	4.48423e-197	4.80678e-195
ENSG00000171951	SCG2	233.205	-6.10817	0.152702	0	0
ENSG00000211892	IGHG4	1.27733	-6.09379	2.72085	8.30787e-05	0.000137368
ENSG00000178343	SHISA3	1.33113	-6.08887	2.55289	2.11146e-06	4.05267e-06
ENSG00000111664	GNB3	56.6977	-6.08424	0.331741	5.2466e-75	8.36553e-74
ENSG00000188488	SERPINA5	1.0999	-6.04114	2.75406	0.000120954	0.000185451
ENSG00000175899	A2M	325.978	-6.03779	0.304047	1.53669e-94	4.89211e-93
ENSG00000107165	TYRP1	145.897	-5.99944	0.32204	3.81876e-84	1.36689e-82
ENSG00000197872	FAM49A	1.29742	-5.98952	3.01932	0.00114849	0.00179136
ENSG00000121005	CRISPLD1	261.904	-5.98031	0.281234	6.16828e-102	2.66224e-100
ENSG00000260458	KCNJ18	1.74857	-5.97555	2.64218	4.21311e-05	6.76227e-05
ENSG00000169116	PARM1	4.95044	-5.96269	0.988995	1.27787e-14	4.37134e-14
ENSG00000147036	LANCL3	53.7787	-5.95869	0.383994	2.95106e-56	5.54428e-55
ENSG00000143320	CRABP2	1136.3	-5.95821	0.101716	0	0
ENSG00000108684	ASIC2	1.93651	-5.92483	3.31428	0.00145597	0.00211582
ENSG00000078295	ADCY2	306.358	-5.91118	0.207286	2.29035e-180	2.18628e-178
ENSG00000137558	PI15	41.9345	-5.90109	0.373413	5.76933e-57	6.55808e-56
ENSG00000119915	ELOVL3	13.4065	-5.87193	0.577166	3.04063e-24	1.71868e-23
ENSG00000198216	CACNA1E	15.058	-5.84653	0.959379	2.83393e-11	8.40776e-11
ENSG00000102290	PCDH11X	139.283	-5.84342	0.20952	4.63343e-172	4.36228e-170
ENSG00000125851	PCSK2	149.56	-5.8254	0.205826	2.00382e-176	1.92262e-174
ENSG00000154760	SLFN13	90.9923	-5.81561	0.313185	5.49535e-78	1.81112e-76
ENSG00000280165	PCDH20	14.4784	-5.81484	0.56058	2.24113e-25	1.18758e-24
ENSG00000147647	DPYS	1.0709	-5.78768	2.58225	3.13546e-05	4.89532e-05
ENSG00000155974	GRIP1	31.4918	-5.78585	0.956792	1.42143e-13	7.60266e-13
ENSG00000156140	ADAMTS3	87.7664	-5.78432	0.383236	4.01595e-56	1.01159e-54
ENSG00000166394	CYB5R2	54.2061	-5.76383	0.428027	6.88578e-43	5.70535e-42
ENSG00000113657	DPYSL3	508.311	-5.74559	0.402947	5.05318e-48	1.18904e-46
ENSG00000044524	EPHA3	29.2467	-5.73469	0.36943	1.88944e-54	2.04628e-53
ENSG00000087245	MMP2	345.751	-5.70819	0.325426	1.16452e-71	3.52909e-70
ENSG00000204919	PRR20A	2.56189	-5.69685	1.31485	1.13956e-10	2.98536e-10
ENSG00000185942	NKAIN3	7.78459	-5.6921	0.763336	3.56767e-15	1.22326e-14
ENSG00000176771	NCKAP5	143.711	-5.68794	0.351401	1.13537e-64	2.97017e-63
ENSG00000141040	ZNF287	54.6593	-5.68281	0.297636	1.50108e-82	2.91092e-81
ENSG00000189420	ZFP92	2.988	-5.67528	1.3102	9.87056e-11	2.87677e-10
ENSG00000147246	HTR2C	34.2963	-5.66361	0.800386	2.93191e-15	1.01834e-14
ENSG00000152443	ZNF776	259.434	-5.65356	0.421158	1.87495e-47	2.63509e-46
ENSG00000186446	ZNF501	6.16213	-5.64935	1.15462	2.77676e-08	6.51914e-08
ENSG00000034053	APBA2	1.39714	-5.63459	3.05963	0.00248923	0.00369974
ENSG00000154277	UCHL1	42.1248	-5.62905	0.35938	2.37276e-57	2.77609e-56
ENSG00000113361	CDH6	78.3976	-5.60757	0.303144	1.58918e-77	4.7912e-76
ENSG00000122012	SV2C	133.928	-5.56997	0.181373	4.8733e-207	6.11748e-205
ENSG00000119888	EPCAM	60.2666	-5.55523	0.278466	9.29273e-89	1.7752e-87
ENSG00000126010	GRPR	29.3194	-5.549	0.398171	8.90406e-45	7.92028e-44
ENSG00000196440	ARMCX4	36.2545	-5.52238	0.473829	1.39832e-33	1.52616e-32
ENSG00000124253	PCK1	15.8713	-5.52116	0.580257	1.16284e-23	5.83334e-23
ENSG00000173917	HOXB2	38.9108	-5.48084	0.322348	1.62461e-65	3.63726e-64
ENSG00000111879	FAM184A	45.93	-5.47232	0.308722	2.58257e-72	4.34515e-71
ENSG00000165905	LARGE2	453.834	-5.4719	0.202152	1.58424e-164	1.73871e-162
ENSG00000179399	GPC5	421.528	-5.47076	0.204931	6.05209e-160	3.91215e-158
ENSG00000276644	DACH1	3.71119	-5.46274	1.01519	8.20737e-12	2.13241e-11
ENSG00000116106	EPHA4	5.56561	-5.43692	1.14666	1.11842e-09	2.97705e-09
ENSG00000225556	C2CD4D	4.31266	-5.4118	1.04081	5.23899e-11	1.48639e-10
ENSG00000167371	PRRT2	99.5106	-5.40718	0.293795	1.84185e-78	5.90166e-77
ENSG00000151692	RNF144A	35.4772	-5.40662	0.314442	1.8497e-66	2.53147e-65
ENSG00000179403	VWA1	6.48394	-5.37591	0.894963	8.63825e-12	2.56263e-11
ENSG00000166482	MFAP4	120.822	-5.36471	0.280981	8.00992e-83	2.85651e-81
ENSG00000177990	DPY19L2	38.6167	-5.36414	0.312003	9.79874e-68	1.36549e-66
ENSG00000145626	UGT3A1	1.1655	-5.36008	2.91899	0.00187938	0.00240847
ENSG00000115041	KCNIP3	667.453	-5.34154	0.0989629	0	0
ENSG00000164619	BMPER	183.538	-5.33655	0.207907	5.95197e-147	4.10909e-145
ENSG00000142149	HUNK	181.724	-5.33419	0.201147	3.66577e-156	2.76618e-154
ENSG00000184860	SDR42E1	85.0868	-5.32967	0.3305	3.50326e-60	8.69486e-59
ENSG00000180787	ZFP3	21.532	-5.32881	0.374838	7.52942e-46	7.27468e-45
ENSG00000077616	NAALAD2	3.62746	-5.3245	1.01889	6.33057e-11	1.5648e-10
ENSG00000100505	TRIM9	54.3613	-5.31123	0.369602	7.66411e-49	7.31028e-48
ENSG00000145703	IQGAP2	1420.63	-5.3074	0.393329	5.99756e-43	9.39726e-42
ENSG00000116977	LGALS8	223.998	-5.29005	0.392874	4.67578e-44	6.11412e-43
ENSG00000184524	CEND1	9.5681	-5.28557	0.851476	2.925e-12	8.66066e-12
ENSG00000081059	TCF7	651.851	-5.27143	0.29432	1.84577e-73	7.30339e-72
ENSG00000104313	EYA1	53.5735	-5.27058	0.286276	2.66972e-76	4.3056e-75
ENSG00000077264	PAK3	108.677	-5.25931	0.258225	1.97973e-93	8.25941e-92
ENSG00000165164	CFAP47	3.09399	-5.24487	1.1584	8.47466e-09	2.19779e-08
ENSG00000241399	CD302	67.3817	-5.23595	0.222457	8.47667e-123	4.85966e-121
ENSG00000125965	GDF5	20.7263	-5.23372	0.431394	1.84864e-34	1.38472e-33
ENSG00000198739	LRRTM3	1.8267	-5.22177	1.43184	3.00349e-07	5.60397e-07
ENSG00000157168	NRG1	154.128	-5.21633	0.340441	5.33265e-56	1.21662e-54
ENSG00000008311	AASS	66.1055	-5.2057	0.701858	3.11173e-15	1.20322e-14
ENSG00000117115	PADI2	45.1312	-5.19851	0.323962	2.9486e-59	3.79353e-58
ENSG00000129295	LRRC6	4.45644	-5.19664	1.34405	1.71644e-08	4.17366e-08
ENSG00000181690	PLAG1	68.9886	-5.17552	0.40254	3.2835e-40	5.16949e-39
ENSG00000148541	FAM13C	283.887	-5.14726	0.26648	5.38696e-85	1.49424e-83
ENSG00000090376	IRAK3	57.3001	-5.14021	0.269924	8.56265e-82	1.49402e-80
ENSG00000165359	INTS6L	12.0708	-5.13173	0.474395	1.5597e-27	9.62865e-27
ENSG00000197410	DCHS2	13.3894	-5.13128	0.551885	2.37067e-21	1.2076e-20
ENSG00000196126	HLA-DRB1	1.79979	-5.13114	1.3856	1.27793e-07	2.71692e-07
ENSG00000234284	ZNF879	18.7397	-5.1038	0.502095	1.87212e-25	1.01124e-24
ENSG00000198821	CD247	1.99807	-5.10311	1.33806	2.9373e-08	7.36023e-08
ENSG00000107159	CA9	1614.05	-5.08792	0.32058	1.03405e-58	2.43563e-57
ENSG00000157227	MMP14	101.406	-5.08538	0.472266	2.15468e-30	2.63111e-29
ENSG00000184867	ARMCX2	2533.27	-5.08414	0.488191	1.11535e-26	1.12229e-25
ENSG00000092607	TBX15	9.18202	-5.07391	0.634336	3.95558e-16	1.62363e-15
ENSG00000278318	ZNF229	20.291	-5.04149	0.38188	4.33796e-40	3.8151e-39
ENSG00000165309	ARMC3	1.59596	-5.04047	1.49189	2.70333e-06	4.65587e-06
ENSG00000178031	ADAMTSL1	41.4701	-5.03869	0.475983	6.55411e-30	3.87396e-29
ENSG00000162849	KIF26B	26.4728	-5.03478	0.762564	1.23523e-13	4.43918e-13
ENSG00000251664	PCDHA12	3.37915	-5.03008	1.05304	1.34699e-09	3.3074e-09
ENSG00000137691	CFAP300	62.4429	-5.02785	0.323793	1.89793e-55	3.51152e-54
ENSG00000100473	COCH	145.585	-5.01597	0.173275	3.1699e-187	3.28563e-185
ENSG00000198768	APCDD1L	3.76667	-5.00949	1.00154	1.1939e-08	2.77188e-08
ENSG00000267508	ZNF285	14.5395	-4.99219	0.490384	3.50518e-25	1.84569e-24
ENSG00000173557	FAM166C	3.13061	-4.97451	1.08328	5.48977e-09	1.4367e-08
ENSG00000166923	GREM1	212.852	-4.97254	0.463316	2.35108e-29	2.59243e-28
ENSG00000198885	ITPRIPL1	47.7229	-4.95082	0.293231	3.50708e-65	5.20576e-64
ENSG00000017427	IGF1	67.0882	-4.93761	0.291387	3.08102e-66	9.41194e-65
ENSG00000151623	NR3C2	100.953	-4.93167	0.469524	7.03215e-29	8.10338e-28
ENSG00000184304	PRKD1	44.1244	-4.93124	0.467073	1.63912e-29	9.59355e-29
ENSG00000205358	MT1H	4.14631	-4.90078	0.939928	2.21563e-09	5.62682e-09
ENSG00000234409	CCDC188	2.12245	-4.88452	1.34427	1.0882e-07	2.35969e-07
ENSG00000144810	COL8A1	3042.07	-4.87474	0.312311	3.60937e-56	6.8382e-55
ENSG00000095539	SEMA4G	29.478	-4.86815	0.69957	1.44322e-15	5.48368e-15
ENSG00000256683	ZNF350	127.313	-4.86419	0.534141	1.0892e-21	9.79432e-21
ENSG00000164161	HHIP	27.4483	-4.86373	0.431752	1.14836e-30	6.95808e-30
ENSG00000149212	SESN3	1185.68	-4.85308	0.111182	0	0
ENSG00000212747	RTL8B	326.944	-4.83251	0.185293	4.06933e-151	2.3864e-149
ENSG00000134115	CNTN6	2.60187	-4.82266	1.08927	2.32466e-08	5.2844e-08
ENSG00000148288	GBGT1	9.14429	-4.82086	0.646326	8.65619e-16	3.16947e-15
ENSG00000230257	NFE4	3.86631	-4.81608	0.828097	1.974e-10	4.73823e-10
ENSG00000112837	TBX18	2.52062	-4.80982	1.32327	3.78812e-06	7.62291e-06
ENSG00000276903	HIST1H2AL	1.67203	-4.80485	1.38942	8.13878e-07	1.4635e-06
ENSG00000183647	ZNF530	183.924	-4.79522	0.224228	1.81498e-105	8.56291e-104
ENSG00000145358	DDIT4L	29.3427	-4.78518	0.294978	9.37412e-60	1.25899e-58
ENSG00000064655	EYA2	3.34698	-4.7776	0.992219	4.38167e-08	9.77446e-08
ENSG00000005108	THSD7A	6.35005	-4.74861	0.827653	2.21425e-10	6.00435e-10
ENSG00000168675	LDLRAD4	323.379	-4.74554	0.179624	1.97778e-156	1.22256e-154
ENSG00000212807	OR2A42	1.12155	-4.73164	3.12746	0.00943178	0.0109034
ENSG00000187922	LCN10	116.285	-4.70737	0.204817	1.25101e-120	6.587e-119
ENSG00000130413	STK33	259.156	-4.69723	0.133066	3.89814e-275	7.5523e-273
ENSG00000132821	VSTM2L	6.46259	-4.6962	0.6673	1.79859e-13	5.71471e-13
ENSG00000075213	SEMA3A	265.837	-4.6956	0.231305	2.55029e-93	9.82369e-92
ENSG00000101443	WFDC2	1.57314	-4.68782	1.5036	9.65788e-06	1.74235e-05
ENSG00000151632	AKR1C2	4585.43	-4.68131	0.110032	0	0
ENSG00000233273	AMMECR1LP1	3.62856	-4.66385	0.776014	3.92451e-10	1.06174e-09
ENSG00000134917	ADAMTS8	204.141	-4.65925	0.115601	0	0
ENSG00000273540	AGBL1	22.3364	-4.65439	0.32267	8.01938e-48	7.65637e-47
ENSG00000145242	EPHA5	178.316	-4.64841	0.148586	9.69323e-217	1.28535e-214
ENSG00000019582	CD74	58.6532	-4.64819	0.315009	4.95973e-52	5.47345e-51
ENSG00000170689	HOXB9	102.739	-4.60377	0.183735	1.4936e-139	9.47945e-138
ENSG00000163331	DAPL1	20.2972	-4.60366	0.3468	9.09882e-41	7.97727e-40
ENSG00000151067	CACNA1C	52.0097	-4.59653	0.432611	9.82599e-31	9.95831e-30
ENSG00000182333	LIPF	1.94497	-4.59455	1.3139	2.45019e-07	5.14698e-07
ENSG00000121858	TNFSF10	48.8448	-4.57155	0.352164	6.42845e-40	8.25502e-39
ENSG00000141314	RHBDL3	163.09	-4.56573	0.191822	2.86765e-127	1.70959e-125
ENSG00000187867	PALM3	48.4867	-4.55631	0.284087	3.27443e-58	6.34776e-57
ENSG00000135454	B4GALNT1	591.817	-4.55267	0.119413	0	0
ENSG00000213401	MAGEA12	3.01588	-4.54632	0.892458	7.13875e-09	1.77619e-08
ENSG00000125384	PTGER2	64.5128	-4.545	0.271093	7.87119e-66	1.14743e-64
ENSG00000215105	TTC3P1	11.3636	-4.53133	0.506309	6.99727e-20	3.11683e-19
ENSG00000214510	SPINK13	208.487	-4.53065	0.211654	2.73172e-104	1.30995e-102
ENSG00000115226	FNDC4	6.15922	-4.52895	0.648172	3.46254e-13	1.10909e-12
ENSG00000039537	C6	1.7244	-4.52191	1.76394	0.000556292	0.00079265
ENSG00000196104	SPOCK3	10.5992	-4.52001	0.451757	1.05574e-24	5.47992e-24
ENSG00000144712	CAND2	42.8445	-4.51809	0.240823	2.79347e-80	4.74459e-79
ENSG00000182463	TSHZ2	980.324	-4.51394	0.14057	6.01468e-230	8.43641e-228
ENSG00000107485	GATA3	262.839	-4.50208	0.328675	9.80531e-45	1.61092e-43
ENSG00000113319	RASGRF2	22.9588	-4.50041	0.633033	7.06588e-14	2.56816e-13
ENSG00000132970	WASF3	2.34749	-4.46891	1.13778	3.48004e-07	7.23996e-07
ENSG00000125144	MT1G	27.2358	-4.45928	0.452404	2.25679e-24	1.12303e-23
ENSG00000079102	RUNX1T1	5.29554	-4.45676	0.842917	7.1395e-09	1.77619e-08
ENSG00000105136	ZNF419	222.083	-4.45594	0.163606	1.00771e-164	8.36718e-163
ENSG00000115718	PROC	112.19	-4.45439	0.194668	2.4473e-118	1.36606e-116
ENSG00000155052	CNTNAP5	1.40057	-4.45213	1.45773	1.57865e-05	2.53209e-05
ENSG00000183072	NKX2-5	2.00889	-4.44051	1.08679	2.3595e-07	4.966e-07
ENSG00000164318	EGFLAM	42.2189	-4.43642	0.338289	2.58153e-41	2.06197e-40
ENSG00000225614	ZNF469	751.553	-4.42866	0.264581	4.62041e-64	1.52996e-62
ENSG00000157554	ERG	175.22	-4.41337	0.144472	1.00863e-206	1.15339e-204
ENSG00000162777	DENND2D	119.765	-4.41018	0.167724	2.00066e-153	1.47538e-151
ENSG00000010361	FUZ	139.457	-4.40908	0.197284	1.73041e-112	1.00781e-110
ENSG00000114115	RBP1	22.6392	-4.4038	0.305314	5.43711e-48	5.70339e-47
ENSG00000176387	HSD11B2	47.0895	-4.40346	0.29241	2.31652e-53	4.08034e-52
ENSG00000165899	OTOGL	6.42684	-4.38414	1.01453	1.83895e-07	4.21589e-07
ENSG00000144339	TMEFF2	3.68925	-4.37686	0.883285	1.3755e-08	3.51726e-08
ENSG00000139219	COL2A1	13.4013	-4.36802	0.449117	8.13208e-24	3.93014e-23
ENSG00000166664	CHRFAM7A	43.5255	-4.36105	0.373219	9.54593e-34	6.27615e-33
ENSG00000204099	NEU4	142.82	-4.35627	0.330622	3.6303e-41	5.86924e-40
ENSG00000163814	CDCP1	868.546	-4.35597	0.0944668	0	0
ENSG00000189064	GAGE2A	9.28136	-4.35145	0.663626	7.11455e-12	2.15142e-11
ENSG00000168646	AXIN2	296.534	-4.33785	0.172828	4.41677e-141	2.36122e-139
ENSG00000155980	KIF5A	21.6823	-4.33457	0.372092	2.86328e-32	1.80985e-31
ENSG00000106686	SPATA6L	43.5674	-4.32433	0.392645	4.29503e-30	2.55514e-29
ENSG00000146013	GFRA3	19.8652	-4.31122	0.381366	1.66886e-30	1.03759e-29
ENSG00000223953	C1QTNF5	2.22985	-4.29464	1.12169	9.83106e-07	1.96799e-06
ENSG00000056487	PHF21B	1.63515	-4.29354	1.60913	9.4379e-05	0.000140638
ENSG00000278530	CHMP1B2P	7.20313	-4.28731	0.565046	6.00888e-15	2.04183e-14
ENSG00000135902	CHRND	19.3998	-4.28008	0.418413	3.33687e-26	1.97211e-25
ENSG00000054219	LY75	14.4163	-4.27961	0.367215	3.46689e-32	2.2531e-31
ENSG00000111452	ADGRD1	536.313	-4.27109	0.242152	3.94683e-71	1.45613e-69
ENSG00000068985	PAGE1	92.3747	-4.26264	0.248098	6.22207e-67	1.7142e-65
ENSG00000164742	ADCY1	19.2663	-4.24722	0.438817	2.18364e-23	1.04457e-22
ENSG00000225483	RPL22P4	1.52431	-4.2416	2.62185	0.0059063	0.00831616
ENSG00000109255	NMU	171.294	-4.22967	0.261727	7.16936e-61	1.75318e-59
ENSG00000180616	SSTR2	297.529	-4.22964	0.168288	7.79336e-141	4.1517e-139
ENSG00000185352	HS6ST3	491.22	-4.19991	0.0879836	0	0
ENSG00000110492	MDK	206.274	-4.1848	0.180729	2.12778e-120	1.12202e-118
ENSG00000185112	FAM43A	598.856	-4.17938	0.135608	6.23679e-211	9.65329e-209
ENSG00000071242	RPS6KA2	512.636	-4.17694	0.214876	6.12785e-86	2.84355e-84
ENSG00000187037	GPR141	10.632	-4.17527	0.438397	1.28756e-22	5.98469e-22
ENSG00000237624	OXCT2P1	7.80391	-4.14764	0.80174	1.35795e-08	3.3281e-08
ENSG00000164093	PITX2	86.731	-4.13452	0.200418	4.03404e-97	1.73633e-95
ENSG00000162595	DIRAS3	10.8782	-4.13071	0.427543	5.69179e-23	2.79796e-22
ENSG00000143995	MEIS1	1190.46	-4.13011	0.171108	4.44722e-130	2.52027e-128
ENSG00000170542	SERPINB9	110.046	-4.12996	0.193761	1.42413e-102	7.33467e-101
ENSG00000204291	COL15A1	1437.28	-4.12699	0.156572	3.05435e-154	2.28314e-152
ENSG00000150893	FREM2	55.4504	-4.1254	0.230217	6.19136e-73	1.57871e-71
ENSG00000136274	NACAD	34.1192	-4.12498	0.349585	2.25981e-33	1.63767e-32
ENSG00000163431	LMOD1	7.91632	-4.12084	0.494669	2.42751e-17	9.41221e-17
ENSG00000196834	POTEI	13.2676	-4.11807	0.648325	1.60523e-11	4.76889e-11
ENSG00000187172	BAGE2	1.34552	-4.11703	1.57201	0.000117896	0.000173932
ENSG00000162878	PKDCC	764.1	-4.08463	0.187041	6.13326e-107	2.95675e-105
ENSG00000167100	SAMD14	51.7211	-4.0832	0.297598	5.12144e-44	4.46799e-43
ENSG00000198108	CHSY3	120.443	-4.0465	0.191358	3.71864e-101	1.66268e-99
ENSG00000151062	CACNA2D4	2.45957	-4.04379	1.12344	1.05399e-05	1.92146e-05
ENSG00000125266	EFNB2	247.943	-4.04351	0.148853	1.59258e-164	1.06695e-162
ENSG00000072657	TRHDE	6.39208	-4.03592	0.82795	5.99222e-08	1.37259e-07
ENSG00000236809	SNX25P1	1.77337	-4.03446	1.16214	7.0433e-06	1.21215e-05
ENSG00000139200	PIANP	4.99089	-4.01793	1.03617	3.17486e-06	6.28791e-06
ENSG00000206127	GOLGA8O	26.9138	-4.01578	1.46061	6.61996e-05	0.000119387
ENSG00000255690	TRIL	22.3175	-4.0109	0.283355	3.7644e-46	3.77617e-45
ENSG00000141052	MYOCD	582.791	-4.01033	0.187979	1.14271e-102	6.5821e-101
ENSG00000162645	GBP2	305.184	-4.00301	0.177893	2.25939e-114	9.06043e-113
ENSG00000181143	MUC16	4366.44	-3.99757	0.381955	9.2607e-27	8.41424e-26
ENSG00000118473	SGIP1	14.0622	-3.9968	0.423409	8.16147e-23	3.82092e-22
ENSG00000139304	PTPRQ	4.88328	-3.9937	1.32087	0.000152311	0.000257559
ENSG00000119547	ONECUT2	1150.31	-3.98832	0.158966	3.94329e-140	2.6429e-138
ENSG00000180178	FAR2P1	46.5978	-3.97712	0.308848	8.95718e-40	7.42196e-39
ENSG00000175414	ARL10	265.763	-3.97592	0.305372	4.37297e-40	5.16325e-39
ENSG00000101460	MAP1LC3A	65.5361	-3.97195	0.185173	1.90078e-103	7.40066e-102
ENSG00000113532	ST8SIA4	71.705	-3.95204	0.275437	6.46614e-48	1.35494e-46
ENSG00000134533	RERG	415.569	-3.9391	0.148283	7.57649e-158	4.74546e-156
ENSG00000128340	RAC2	31.2796	-3.92022	0.306746	1.06276e-38	8.10953e-38
ENSG00000136155	SCEL	1.4637	-3.91451	1.37653	0.000145212	0.000251979
ENSG00000135423	GLS2	9.78894	-3.91312	0.424245	3.6039e-21	1.67891e-20
ENSG00000049192	ADAMTS6	417.622	-3.90083	0.194118	2.31632e-91	7.05571e-90
ENSG00000231431	FAR2P4	7.33686	-3.88641	0.53721	7.75622e-14	2.50404e-13
ENSG00000232653	GOLGA8N	17.4872	-3.88593	1.83702	0.000610517	0.00101385
ENSG00000081277	PKP1	64.841	-3.88571	0.23594	4.02793e-62	8.48407e-61
ENSG00000212916	MAP10	0.991853	-3.88465	1.69361	0.00074437	0.00100345
ENSG00000188338	SLC38A3	18.0575	-3.88269	0.645182	1.18735e-10	3.21818e-10
ENSG00000143341	HMCN1	485.307	-3.88206	0.367043	2.13066e-27	3.00288e-26
ENSG00000163689	C3orf67	43.109	-3.88068	0.308526	5.83687e-38	4.79996e-37
ENSG00000136531	SCN2A	12.0529	-3.86323	0.370249	2.92123e-26	1.53376e-25
ENSG00000119865	CNRIP1	19.8635	-3.85936	0.257047	1.18392e-51	1.36589e-50
ENSG00000115896	PLCL1	34.1758	-3.85888	0.209262	6.48455e-77	1.02872e-75
ENSG00000130208	APOC1	119.381	-3.85709	0.316784	1.98965e-36	3.15499e-35
ENSG00000168916	ZNF608	8.63171	-3.85076	0.451497	2.07936e-18	8.58039e-18
ENSG00000172260	NEGR1	673.003	-3.84941	0.217044	1.08272e-71	4.04519e-70
ENSG00000167971	CASKIN1	297.426	-3.84216	0.752428	1.0955e-08	4.04444e-08
ENSG00000187094	CCK	1.45963	-3.83812	1.25805	4.94355e-05	7.58473e-05
ENSG00000254656	RTL1	4.54909	-3.82792	0.644808	4.13779e-10	1.10795e-09
ENSG00000187699	C2orf88	4.06095	-3.82127	0.897312	5.0922e-07	1.09627e-06
ENSG00000139278	GLIPR1	369.902	-3.82068	0.20156	4.41737e-82	1.1617e-80
ENSG00000178922	HYI	197.886	-3.82005	0.129846	1.05244e-192	8.85487e-191
ENSG00000151617	EDNRA	39.6408	-3.81781	0.306112	1.70711e-37	2.06814e-36
ENSG00000249853	HS3ST5	5.85451	-3.81448	0.722378	6.90799e-09	1.74779e-08
ENSG00000144407	PTH2R	4.53446	-3.81233	0.747411	2.01218e-08	4.76341e-08
ENSG00000167766	ZNF83	335.044	-3.81224	0.115969	3.13681e-238	3.60873e-236
ENSG00000204659	CBY3	2.04683	-3.8078	1.17132	5.99466e-05	0.000112621
ENSG00000171033	PKIA	80.1858	-3.78585	0.182847	2.44606e-97	1.04747e-95
ENSG00000167077	MEI1	170.682	-3.76404	0.170679	2.37561e-109	1.21996e-107
ENSG00000100314	CABP7	72.2395	-3.75657	0.189364	3.43524e-88	1.33645e-86
ENSG00000204791	SMPD5	6.90592	-3.74974	0.472095	4.27841e-16	1.58962e-15
ENSG00000178695	KCTD12	659.718	-3.74518	0.120571	3.67676e-214	6.06069e-212
ENSG00000248610	HSPA8P4	7.35066	-3.7433	0.513027	4.25112e-14	1.40355e-13
ENSG00000111404	RERGL	2.40346	-3.72507	0.951537	2.50132e-06	5.34735e-06
ENSG00000171517	LPAR3	8.29214	-3.71605	0.509784	3.13767e-14	1.04555e-13
ENSG00000134285	FKBP11	1658.73	-3.70314	0.210763	4.38878e-70	1.27653e-68
ENSG00000140807	NKD1	120.028	-3.68379	0.623855	1.9763e-10	9.9382e-10
ENSG00000215262	KCNU1	9.95453	-3.68271	0.411118	7.23749e-20	3.2172e-19
ENSG00000172020	GAP43	5.81313	-3.67533	0.482347	5.95778e-15	2.05493e-14
ENSG00000154678	PDE1C	15.6913	-3.6741	0.475596	7.86151e-16	3.11743e-15
ENSG00000114948	ADAM23	79.3997	-3.66774	0.246041	7.81122e-53	1.62047e-51
ENSG00000188162	OTOG	44.7195	-3.66538	0.841758	6.72859e-08	1.54502e-07
ENSG00000091592	NLRP1	369.625	-3.6464	0.170678	1.01095e-102	3.56702e-101
ENSG00000134198	TSPAN2	5.54382	-3.63494	0.689161	1.56155e-08	3.81109e-08
ENSG00000176884	GRIN1	9.90133	-3.61653	0.806749	2.84542e-08	6.94329e-08
ENSG00000248109	MARCOL	1484.55	-3.61185	0.087121	0	0
ENSG00000135063	FAM189A2	48.0111	-3.60283	0.192038	1.03442e-79	1.84565e-78
ENSG00000198963	RORB	19.1447	-3.59523	0.283292	8.39893e-38	6.35021e-37
ENSG00000175745	NR2F1	2702.37	-3.59508	0.0654258	0	0
ENSG00000198908	BHLHB9	61.4381	-3.5888	0.567282	1.07133e-11	5.16724e-11
ENSG00000175544	CABP4	127.29	-3.58575	0.235105	3.34839e-57	7.17737e-56
ENSG00000134775	FHOD3	11.5833	-3.57251	0.33722	4.26518e-27	2.43227e-26
ENSG00000141750	STAC2	1310.01	-3.57078	0.0691517	0	0
ENSG00000168333	PPDPFL	8.7515	-3.56042	0.492578	8.04187e-14	2.65686e-13
ENSG00000213996	TM6SF2	1.84406	-3.55993	0.989432	1.12717e-05	2.05033e-05
ENSG00000160117	ANKLE1	191.826	-3.55296	0.246342	1.3049e-48	2.48164e-47
ENSG00000131711	MAP1B	2230.43	-3.54768	0.185864	1.88391e-82	9.01042e-81
ENSG00000165923	AGBL2	20.3516	-3.54744	0.398037	4.3132e-20	1.91129e-19
ENSG00000255986	MT1JP	5.43178	-3.54012	0.73114	1.10039e-07	2.46839e-07
ENSG00000133019	CHRM3	51.5722	-3.53961	0.298725	2.13072e-33	1.41543e-32
ENSG00000021645	NRXN3	36.2524	-3.53585	0.341649	2.35271e-26	1.27945e-25
ENSG00000213190	MLLT11	359.28	-3.51611	0.0869015	0	0
ENSG00000188580	NKAIN2	1.78636	-3.50125	1.39595	0.000834605	0.00111763
ENSG00000225492	GBP1P1	1.24961	-3.4756	1.45952	0.000510058	0.000702032
ENSG00000197358	BNIP3P1	3.83141	-3.47272	1.58085	0.00190796	0.0027254
ENSG00000189212	DPY19L2P1	12.3303	-3.46	0.353428	3.1913e-23	1.713e-22
ENSG00000124203	ZNF831	84.798	-3.45806	0.60931	6.76363e-09	3.08669e-08
ENSG00000047648	ARHGAP6	2.26999	-3.45476	0.862408	5.01619e-06	8.75763e-06
ENSG00000008517	IL32	234.796	-3.45003	0.0973097	8.80019e-277	1.7306e-274
ENSG00000188015	S100A3	175.102	-3.44008	0.104156	2.18761e-240	3.47123e-238
ENSG00000003987	MTMR7	3.64876	-3.42858	0.767213	5.23892e-07	9.96204e-07
ENSG00000205978	NYNRIN	251.465	-3.41839	0.28406	7.3029e-35	9.34024e-34
ENSG00000168280	KIF5C	62.8652	-3.41178	0.247973	2.81081e-44	2.69648e-43
ENSG00000115457	IGFBP2	32.7915	-3.40345	0.223196	1.70132e-53	3.01049e-52
ENSG00000125430	HS3ST3B1	53.3665	-3.4003	0.164285	4.22842e-96	9.98841e-95
ENSG00000197128	ZNF772	27.5381	-3.39707	0.445298	3.3007e-15	1.14268e-14
ENSG00000125398	SOX9	267.298	-3.39421	0.206783	8.4168e-62	1.60799e-60
ENSG00000155761	SPAG17	2.78024	-3.36106	1.35272	0.000674458	0.00102006
ENSG00000115297	TLX2	1.38985	-3.35953	1.19278	0.000178623	0.000269401
ENSG00000196482	ESRRG	4.60501	-3.35297	0.781233	1.3309e-06	2.73263e-06
ENSG00000128045	RASL11B	2.27752	-3.34341	0.839484	7.90932e-06	1.54405e-05
ENSG00000188921	HACD4	41.5683	-3.34029	0.218115	5.50268e-54	6.59548e-53
ENSG00000100285	NEFH	2666.66	-3.33324	0.0658698	0	0
ENSG00000173376	NDNF	23.901	-3.33203	0.370243	1.06731e-20	4.78019e-20
ENSG00000165995	CACNB2	232.64	-3.33159	0.130132	9.61515e-146	5.37899e-144
ENSG00000176024	ZNF613	39.6888	-3.33006	0.355702	1.64979e-21	7.42527e-21
ENSG00000163053	SLC16A14	88.4065	-3.32526	0.325321	5.66163e-26	6.02977e-25
ENSG00000164932	CTHRC1	6.91667	-3.31643	0.435451	3.4682e-15	1.20463e-14
ENSG00000196371	FUT4	157.941	-3.29743	0.136824	8.45318e-130	4.85461e-128
ENSG00000114446	IFT57	269.282	-3.28922	0.109061	6.03616e-201	5.40767e-199
ENSG00000178115	GOLGA8Q	3.20837	-3.27794	1.43612	0.00116815	0.0015982
ENSG00000134769	DTNA	137.2	-3.27753	0.158155	1.65793e-96	7.23759e-95
ENSG00000000971	CFH	1199.03	-3.26467	0.145966	3.459e-112	1.64266e-110
ENSG00000237412	PRSS56	1170.35	-3.25809	0.116437	6.43389e-174	5.9347e-172
ENSG00000153446	C16orf89	16.5691	-3.23647	0.385967	5.43246e-18	2.1113e-17
ENSG00000163673	DCLK3	1.25184	-3.22818	1.13441	0.000138839	0.000224644
ENSG00000183273	CCDC60	2.29867	-3.21787	0.784563	6.36971e-06	1.10213e-05
ENSG00000185477	GPRIN3	31.3649	-3.21483	0.225915	8.76204e-47	7.96533e-46
ENSG00000134376	CRB1	59.8779	-3.20885	0.268143	2.67079e-34	1.78237e-33
ENSG00000170153	RNF150	739.035	-3.18388	0.184792	7.14793e-68	2.48092e-66
ENSG00000152056	AP1S3	1269.03	-3.16639	0.157781	1.10566e-90	4.45975e-89
ENSG00000135821	GLUL	2904.66	-3.16344	0.0814356	0	0
ENSG00000239402	CYP4F62P	2.8998	-3.15807	1.40256	0.000876463	0.0013842
ENSG00000108830	RND2	15.8851	-3.14652	0.400433	3.38675e-16	1.28181e-15
ENSG00000112218	GPR63	56.29	-3.14386	0.194179	2.41813e-60	2.95379e-59
ENSG00000121898	CPXM2	3.03099	-3.14055	0.750582	4.3336e-06	8.67563e-06
ENSG00000147231	RADX	15.2725	-3.13296	0.333884	4.45369e-22	2.1433e-21
ENSG00000048540	LMO3	1.9366	-3.13072	0.951015	3.8385e-05	7.36083e-05
ENSG00000163040	CCDC74A	76.5577	-3.12705	0.24429	6.40401e-39	9.78773e-38
ENSG00000274349	ZNF658	21.2847	-3.12453	0.583864	1.69433e-09	4.45341e-09
ENSG00000188130	MAPK12	1083.17	-3.1194	0.071701	0	0
ENSG00000002745	WNT16	8.42952	-3.11329	0.510452	1.3828e-10	3.7821e-10
ENSG00000184588	PDE4B	460.943	-3.10745	0.566825	2.64044e-09	1.63907e-08
ENSG00000108622	ICAM2	36.4053	-3.09927	0.182732	2.05686e-65	3.06495e-64
ENSG00000172967	XKR3	2.03552	-3.08744	0.946065	7.54723e-05	0.000126922
ENSG00000175426	PCSK1	627.91	-3.07294	0.104567	6.97533e-191	9.63344e-189
ENSG00000242265	PEG10	9940.19	-3.06929	0.173247	2.27104e-71	7.16194e-70
ENSG00000196782	MAML3	132.194	-3.06896	0.253806	5.14495e-35	7.86228e-34
ENSG00000265763	ZNF488	489.718	-3.06626	0.107617	5.95644e-180	7.69172e-178
ENSG00000163623	NKX6-1	1.36556	-3.0656	1.20335	0.000633136	0.000948028
ENSG00000151882	CCL28	55.968	-3.06401	0.20719	2.02659e-50	2.23885e-49
ENSG00000235750	KIAA0040	330.258	-3.05803	0.152127	1.50734e-91	4.59253e-90
ENSG00000187566	NHLRC1	31.4269	-3.04049	0.229737	1.01439e-40	1.32843e-39
ENSG00000116962	NID1	232.976	-3.03713	0.106717	5.41595e-179	4.08684e-177
ENSG00000197647	ZNF433	4.36246	-3.03498	0.830006	1.60752e-05	3.02227e-05
ENSG00000104870	FCGRT	105.052	-3.02925	0.193994	7.68226e-56	1.60432e-54
ENSG00000179909	ZNF154	56.1991	-3.02722	0.186572	4.83922e-60	6.3633e-59
ENSG00000171388	APLN	55.5906	-3.01988	0.266383	2.97179e-31	1.82558e-30
ENSG00000175352	NRIP3	66.2804	-3.01981	0.185783	1.50642e-60	1.84947e-59
ENSG00000189120	SP6	106.625	-3.00543	0.179713	2.33642e-64	6.26694e-63
ENSG00000179456	ZBTB18	114.737	-3.00508	0.119182	2.99144e-141	2.14445e-139
ENSG00000187398	LUZP2	211.145	-3.00222	0.170177	4.46394e-71	1.33844e-69
ENSG00000126353	CCR7	2.02848	-2.98868	0.976285	0.000187096	0.000281553
ENSG00000128918	ALDH1A2	47.7399	-2.9785	0.582214	1.61524e-09	4.45307e-09
ENSG00000084207	GSTP1	7831.82	-2.95474	0.0687768	0	0
ENSG00000101938	CHRDL1	2.46618	-2.95421	0.744018	1.14079e-05	1.92553e-05
ENSG00000130558	OLFM1	7933.92	-2.95067	0.0373801	0	0
ENSG00000188060	RAB42	329.435	-2.94869	0.0892312	1.79721e-240	2.88415e-238
ENSG00000197261	C6orf141	71.0598	-2.94468	0.243764	7.10293e-35	9.80537e-34
ENSG00000261949	GFY	39.2342	-2.94124	0.549235	8.3579e-09	2.27724e-08
ENSG00000159131	GART	4658.41	-2.94119	0.103717	1.0538e-178	9.79357e-177
ENSG00000178568	ERBB4	25.7316	-2.93551	0.592487	1.10292e-08	4.43148e-08
ENSG00000212864	RNF208	112.949	-2.934	0.25441	1.06628e-31	1.48721e-30
ENSG00000134955	SLC37A2	236.632	-2.93236	0.0912712	1.70118e-227	2.45147e-225
ENSG00000116014	KISS1R	1.46455	-2.92936	1.20012	0.000843159	0.00124413
ENSG00000131773	KHDRBS3	161.099	-2.91384	0.577557	2.40419e-08	1.14414e-07
ENSG00000158296	SLC13A3	8.33263	-2.90127	0.509044	9.27822e-10	2.38865e-09
ENSG00000277586	NEFL	0.947723	-2.89616	1.97312	0.0084865	0.00988263
ENSG00000147183	CPXCR1	5.10965	-2.89398	0.487907	4.44668e-10	1.21527e-09
ENSG00000003989	SLC7A2	1924.37	-2.89029	0.0901533	7.23803e-227	1.02756e-224
ENSG00000112149	CD83	1625.27	-2.87682	0.0739854	0	0
ENSG00000163462	TRIM46	85.0059	-2.86792	0.176859	5.05914e-60	1.37316e-58
ENSG00000217236	SP9	1.3601	-2.86743	0.981688	0.000465899	0.00064378
ENSG00000152076	CCDC74B	95.2088	-2.86334	0.161582	3.5791e-72	1.07853e-70
ENSG00000144285	SCN1A	147.474	-2.86081	0.161168	1.0927e-71	3.31857e-70
ENSG00000170801	HTRA3	328.597	-2.85889	0.0760981	0	0
ENSG00000188626	GOLGA8M	6.006	-2.85615	0.540405	1.78898e-08	4.29769e-08
ENSG00000205744	DENND1C	16.4812	-2.85507	0.341003	6.94685e-18	2.80054e-17
ENSG00000228623	ZNF883	6.79644	-2.85432	0.450686	3.15802e-11	8.96764e-11
ENSG00000176049	JAKMIP2	33.2548	-2.85411	0.293737	2.87403e-23	1.41471e-22
ENSG00000250227	TRIM60P14	15.9994	-2.85403	0.58782	7.07205e-08	1.80474e-07
ENSG00000150275	PCDH15	14.8805	-2.85235	0.71735	2.95863e-06	5.86481e-06
ENSG00000104723	TUSC3	686.762	-2.85183	0.0908028	1.39206e-217	2.28448e-215
ENSG00000137285	TUBB2B	28.5243	-2.84525	0.354334	1.90528e-16	7.54131e-16
ENSG00000256771	ZNF253	32.1273	-2.84141	0.319283	6.12681e-20	4.34519e-19
ENSG00000185339	TCN2	21.2479	-2.82814	0.299879	3.33545e-22	1.71834e-21
ENSG00000249158	PCDHA11	1.46976	-2.82482	2.16155	0.00284663	0.00369212
ENSG00000185518	SV2B	113.742	-2.8243	0.139044	5.59451e-93	2.12937e-91
ENSG00000151967	SCHIP1	128.843	-2.82389	0.786693	2.36222e-05	8.42209e-05
ENSG00000169715	MT1E	4028.08	-2.81963	0.171035	1.0136e-62	2.64276e-61
ENSG00000172986	GXYLT2	769.766	-2.81949	0.183986	5.09671e-54	1.11701e-52
ENSG00000179133	C10orf67	4.26707	-2.81584	0.60751	7.90284e-07	1.71783e-06
ENSG00000125378	BMP4	12.2745	-2.80591	0.504476	2.78836e-09	7.98082e-09
ENSG00000170500	LONRF2	109.429	-2.80475	0.157801	5.6528e-72	1.68133e-70
ENSG00000061918	GUCY1B1	1.02015	-2.80035	1.56105	0.00419403	0.00604528
ENSG00000179431	FJX1	399.073	-2.80033	0.147966	7.45673e-81	1.91869e-79
ENSG00000143196	DPT	1.44792	-2.78406	1.03506	0.000745167	0.00110671
ENSG00000115461	IGFBP5	96.2004	-2.78262	0.342574	3.74839e-17	2.78724e-16
ENSG00000105784	RUNDC3B	32.2637	-2.76941	0.289612	7.12714e-23	3.77024e-22
ENSG00000107099	DOCK8	274.255	-2.76207	0.344921	1.21536e-16	6.86246e-16
ENSG00000109705	NKX3-2	53.2734	-2.75858	0.180691	7.10082e-54	7.58869e-53
ENSG00000111186	WNT5B	27.1041	-2.7579	0.332538	5.71446e-18	2.29152e-17
ENSG00000088992	TESC	460.525	-2.75683	0.0601215	0	0
ENSG00000146233	CYP39A1	15.0701	-2.74893	0.454354	1.215e-10	3.28788e-10
ENSG00000198185	ZNF334	1.10852	-2.74783	1.15469	0.00152828	0.0019813
ENSG00000026559	KCNG1	619.922	-2.74403	0.0972055	2.44312e-176	2.95979e-174
ENSG00000169432	SCN9A	27.0626	-2.7423	0.330697	8.20506e-18	3.56092e-17
ENSG00000153993	SEMA3D	331.956	-2.74057	0.162727	1.50994e-64	3.0531e-63
ENSG00000196277	GRM7	10.1905	-2.73857	0.494936	1.62618e-09	4.72147e-09
ENSG00000134716	CYP2J2	1.75698	-2.72673	1.06469	0.000976862	0.00134844
ENSG00000116771	AGMAT	316.973	-2.72514	0.0690669	0	0
ENSG00000155849	ELMO1	60.8736	-2.72496	0.259196	4.51237e-27	2.65299e-26
ENSG00000269837	IPO5P1	66.3702	-2.72299	0.40855	2.55089e-12	8.54071e-12
ENSG00000118402	ELOVL4	84.7951	-2.72089	0.13831	7.81481e-87	2.92214e-85
ENSG00000112320	SOBP	112.797	-2.71652	0.264538	7.80377e-26	8.01581e-25
ENSG00000180447	GAS1	1086.68	-2.71372	0.0570908	0	0
ENSG00000137571	SLCO5A1	28.6867	-2.70869	0.23576	1.68777e-31	1.12707e-30
ENSG00000065621	GSTO2	486.046	-2.70808	0.0905638	8.25336e-198	1.18653e-195
ENSG00000136010	ALDH1L2	197.673	-2.70592	0.236991	1.80654e-31	1.70965e-30
ENSG00000156804	FBXO32	365.464	-2.70228	0.0915678	1.45774e-192	1.21499e-190
ENSG00000006071	ABCC8	64.3401	-2.69884	0.269573	7.64617e-25	4.17424e-24
ENSG00000183840	GPR39	17.5866	-2.69848	0.312529	1.05688e-18	4.87227e-18
ENSG00000175879	HOXD8	72.4928	-2.69455	0.151936	2.14484e-71	7.14008e-70
ENSG00000169860	P2RY1	21.7598	-2.69338	0.248484	3.37425e-28	1.91778e-27
ENSG00000129521	EGLN3	968.372	-2.68534	0.113926	5.11411e-124	3.03584e-122
ENSG00000214081	CYP4F30P	8.00365	-2.68033	0.555384	1.48827e-07	3.43913e-07
ENSG00000177989	ODF3B	27.1225	-2.6749	0.257255	2.64891e-26	1.57035e-25
ENSG00000166313	APBB1	515.755	-2.66338	0.127365	1.60201e-98	8.94807e-97
ENSG00000133739	LRRCC1	205.877	-2.66085	0.12412	3.66287e-103	1.60743e-101
ENSG00000184368	MAP7D2	276.477	-2.65893	0.308067	6.56274e-19	5.42466e-18
ENSG00000116667	C1orf21	221.029	-2.65463	0.274195	4.56928e-23	3.31717e-22
ENSG00000188389	PDCD1	7.01393	-2.65129	0.87778	0.000169331	0.000289253
ENSG00000111885	MAN1A1	832.513	-2.65088	0.0566797	0	0
ENSG00000055163	CYFIP2	1267.87	-2.64918	0.141658	2.30204e-79	7.63638e-78
ENSG00000104361	NIPAL2	38.8155	-2.63983	0.354479	7.13323e-15	2.48553e-14
ENSG00000235109	ZSCAN31	482.344	-2.63576	0.105142	1.01191e-139	8.89331e-138
ENSG00000158806	NPM2	2.19256	-2.635	1.10155	0.000813081	0.00121766
ENSG00000185015	CA13	88.1193	-2.63454	0.145174	6.79124e-75	2.09983e-73
ENSG00000161040	FBXL13	19.367	-2.62591	0.392448	1.35615e-12	4.32303e-12
ENSG00000178162	FAR2P2	6.37981	-2.6222	0.73125	1.8074e-05	3.3774e-05
ENSG00000141086	CTRL	11.8734	-2.61615	0.508138	5.85803e-09	1.42849e-08
ENSG00000138696	BMPR1B	96.1936	-2.61569	0.172637	3.02697e-53	6.49163e-52
ENSG00000186399	GOLGA8R	51.134	-2.61405	0.257877	4.72684e-25	2.59764e-24
ENSG00000175699	CCDC197	7.26035	-2.59951	0.670857	6.37654e-06	1.22711e-05
ENSG00000169031	COL4A3	768.746	-2.59913	0.108422	5.18456e-128	3.1106e-126
ENSG00000133048	CHI3L1	5.47259	-2.59504	0.461387	2.61188e-09	6.68099e-09
ENSG00000166402	TUB	1630.82	-2.59441	0.0687369	0	0
ENSG00000145777	TSLP	16.2527	-2.59253	0.275124	9.92835e-22	5.03223e-21
ENSG00000100979	PLTP	232.323	-2.5917	0.0749421	4.90967e-263	6.89095e-261
ENSG00000187815	ZFP69	87.0399	-2.58897	0.154466	6.00085e-64	1.5462e-62
ENSG00000150672	DLG2	63.7411	-2.58442	0.310022	7.78616e-18	3.03379e-17
ENSG00000250510	GPR162	31.5162	-2.5784	0.320845	3.55182e-17	1.50219e-16
ENSG00000230267	HERC2P4	16.7454	-2.57617	0.62367	3.55012e-06	7.38569e-06
ENSG00000139946	PELI2	268.191	-2.57454	0.105835	1.01314e-131	4.89693e-130
ENSG00000180113	TDRD6	6.35078	-2.57431	1.07131	0.00021736	0.000375199
ENSG00000163288	GABRB1	1.53279	-2.5729	0.882775	0.000627286	0.000853384
ENSG00000154217	PITPNC1	785.826	-2.57147	0.130617	1.90315e-87	6.62128e-86
ENSG00000122691	TWIST1	530.864	-2.57091	0.0866284	9.75944e-195	1.39005e-192
ENSG00000077092	RARB	2.37039	-2.56327	0.793762	0.000228185	0.000365642
ENSG00000039600	SOX30	2.90851	-2.55452	1.04741	0.00138558	0.00187819
ENSG00000202474	RNA5SP283	5.0935	-2.55175	0.521774	2.12683e-07	4.71737e-07
ENSG00000164976	MYORG	1138.93	-2.54741	0.116832	3.99434e-106	1.89357e-104
ENSG00000145934	TENM2	68.5502	-2.53918	0.51847	9.73431e-08	4.08016e-07
ENSG00000262406	MMP12	1.17597	-2.53812	1.21917	0.00231737	0.00346086
ENSG00000088882	CPXM1	1.28306	-2.53779	1.12761	0.00171368	0.00229388
ENSG00000162728	KCNJ9	1.43573	-2.5181	1.07419	0.00202288	0.00257957
ENSG00000154447	SH3RF1	864.276	-2.51602	0.115563	6.76403e-106	3.31938e-104
ENSG00000250312	ZNF718	3.97291	-2.51272	0.508878	1.44265e-07	3.28564e-07
ENSG00000197020	ZNF100	61.0938	-2.5106	0.355876	5.33607e-14	1.78587e-13
ENSG00000166509	CLEC3A	20.1959	-2.50918	0.276143	1.39346e-20	6.36414e-20
ENSG00000257773	ST13P3	1.5342	-2.49786	1.08731	0.00267525	0.00335086
ENSG00000198482	ZNF808	158.15	-2.49673	0.230402	2.16411e-28	2.46195e-27
ENSG00000077935	SMC1B	19.8276	-2.49518	0.312449	3.16326e-16	1.27676e-15
ENSG00000111012	CYP27B1	112.699	-2.49339	0.206627	2.16365e-34	3.2459e-33
ENSG00000162643	WDR63	1.12321	-2.49295	1.4353	0.00713536	0.00925304
ENSG00000133110	POSTN	4.53165	-2.4924	0.539234	5.72247e-07	1.20858e-06
ENSG00000171695	LKAAEAR1	1.72136	-2.49198	0.784411	0.000283193	0.00040049
ENSG00000261587	TMEM249	3.71084	-2.49065	0.638883	9.77544e-06	1.78457e-05
ENSG00000261794	GOLGA8H	11.278	-2.4836	0.67694	2.78112e-05	5.24844e-05
ENSG00000241322	CDRT1	77.9662	-2.48355	0.289054	1.00043e-18	9.04076e-18
ENSG00000172031	EPHX4	2.78514	-2.47909	0.647196	2.55684e-05	4.50714e-05
ENSG00000179083	FAM133A	40.4919	-2.47559	0.175459	4.40949e-46	4.41465e-45
ENSG00000196376	SLC35F1	12.316	-2.46184	0.476026	3.31786e-08	7.72932e-08
ENSG00000283247	CCDC201	3.36214	-2.46152	0.645553	2.1216e-05	3.75575e-05
ENSG00000134343	ANO3	3.01497	-2.45918	1.08615	0.000993421	0.0015594
ENSG00000174576	NPAS4	4.0619	-2.45353	1.08034	0.00107373	0.00166213
ENSG00000139155	SLCO1C1	17.8501	-2.45211	0.357795	6.64675e-13	2.34981e-12
ENSG00000225051	HMGB3P22	4.02629	-2.44267	0.630533	1.33507e-05	2.59731e-05
ENSG00000005981	ASB4	6.85482	-2.43939	0.42218	1.2186e-09	3.14799e-09
ENSG00000198416	ZNF658B	10.3778	-2.43757	0.526211	4.35e-07	9.79097e-07
ENSG00000153071	DAB2	8008.2	-2.43429	0.0870949	1.37109e-171	1.35833e-169
ENSG00000073849	ST6GAL1	80.7646	-2.43084	0.287453	1.45001e-18	1.08785e-17
ENSG00000158813	EDA	5.82065	-2.42815	0.672056	2.66172e-05	4.90353e-05
ENSG00000138678	GPAT3	186.956	-2.42397	0.101794	3.47883e-126	2.06495e-124
ENSG00000006611	USH1C	537.873	-2.41467	0.146318	4.81594e-62	1.503e-60
ENSG00000159713	TPPP3	8.95928	-2.41351	0.487439	1.78266e-07	4.15032e-07
ENSG00000129009	ISLR	5.83274	-2.41312	0.492743	1.70208e-07	3.8185e-07
ENSG00000170629	DPY19L2P2	334.472	-2.41107	0.109813	6.61963e-108	2.48421e-106
ENSG00000267978	MAGEA9B	2.68783	-2.40991	1.56008	0.0121155	0.015338
ENSG00000132010	ZNF20	40.8452	-2.40837	0.287022	6.08948e-18	2.43774e-17
ENSG00000148935	GAS2	4.76799	-2.4075	0.550473	2.65722e-06	5.5177e-06
ENSG00000134215	VAV3	1018.65	-2.40278	0.0897561	9.66823e-159	7.90041e-157
ENSG00000134538	SLCO1B1	2.36014	-2.40008	0.603656	1.62861e-05	2.92291e-05
ENSG00000234518	PTGES3P1	1.25917	-2.39813	1.1523	0.00409406	0.00551075
ENSG00000214435	AS3MT	76.6864	-2.39428	0.305358	7.56142e-16	5.99967e-15
ENSG00000079841	RIMS1	15.5307	-2.38167	0.434558	5.03086e-09	1.38845e-08
ENSG00000125848	FLRT3	54.5977	-2.37735	0.296644	7.51001e-17	3.03318e-16
ENSG00000197119	SLC25A29	1171.36	-2.37519	0.140391	4.39075e-65	1.07769e-63
ENSG00000198353	HOXC4	164.423	-2.36808	0.158039	8.61018e-52	1.63499e-50
ENSG00000203326	ZNF525	172.096	-2.36645	0.197451	4.41435e-34	5.7796e-33
ENSG00000240253	FAR2P3	9.45989	-2.3609	0.658925	4.25063e-05	8.69755e-05
ENSG00000164440	TXLNB	2.52587	-2.35971	1.21329	0.00433601	0.00650143
ENSG00000143858	SYT2	1.30025	-2.3588	1.45492	0.0105321	0.0121142
ENSG00000120051	CFAP58	7.74384	-2.35554	0.526147	6.47539e-07	1.38139e-06
ENSG00000113389	NPR3	4929.3	-2.35155	0.0777771	1.20491e-201	1.58791e-199
ENSG00000077279	DCX	1.82862	-2.35119	1.28924	0.00639738	0.00835366
ENSG00000204882	GPR20	10.6247	-2.34542	0.659318	4.24025e-05	8.49374e-05
ENSG00000131771	PPP1R1B	3.73651	-2.33395	0.555864	6.32003e-06	1.17447e-05
ENSG00000213762	ZNF134	362.202	-2.33157	0.150329	2.02725e-55	4.5697e-54
ENSG00000159915	ZNF233	20.7786	-2.33122	0.30779	6.4054e-15	2.49503e-14
ENSG00000179899	PHC1P1	64.2841	-2.32915	0.413962	2.77129e-09	1.15565e-08
ENSG00000171408	PDE7B	351.625	-2.32698	0.182784	4.7756e-38	5.39734e-37
ENSG00000130775	THEMIS2	10.8501	-2.32375	0.532134	1.0969e-06	2.38987e-06
ENSG00000198846	TOX	144.89	-2.32225	0.125434	2.38268e-77	7.5288e-76
ENSG00000189337	KAZN	569.135	-2.32205	0.0992119	3.09236e-122	2.23547e-120
ENSG00000183161	FANCF	215.515	-2.32117	0.0814526	2.85618e-179	2.90184e-177
ENSG00000166415	WDR72	68.0135	-2.31882	0.153106	1.01758e-52	2.14965e-51
ENSG00000120784	ZFP30	169.494	-2.31593	0.176752	3.62203e-40	5.23794e-39
ENSG00000232024	LSM12P1	153.549	-2.31248	0.752746	5.0629e-05	0.000197787
ENSG00000149922	TBX6	23.1319	-2.30974	0.283975	6.90873e-17	4.30095e-16
ENSG00000265787	CYP4F35P	16.3232	-2.30656	0.713494	0.000115595	0.000205559
ENSG00000154027	AK5	18.5562	-2.30253	0.383212	1.65071e-10	4.98813e-10
ENSG00000137098	SPAG8	9.98233	-2.30057	0.341352	1.93411e-12	6.65218e-12
ENSG00000153132	CLGN	192.102	-2.29825	0.10395	4.11293e-109	2.32165e-107
ENSG00000146469	VIP	2.72664	-2.29717	0.551886	6.59274e-06	1.35319e-05
ENSG00000214193	SH3D21	264.15	-2.29579	0.204286	3.40734e-30	4.13395e-29
ENSG00000185053	SGCZ	1.38511	-2.29452	1.39727	0.00496074	0.00599041
ENSG00000165409	TSHR	36.1739	-2.28993	0.244809	1.16918e-21	5.72423e-21
ENSG00000007944	MYLIP	207.145	-2.28716	0.0896129	1.314e-144	9.66485e-143
ENSG00000106688	SLC1A1	405.687	-2.28252	0.115704	1.49176e-87	4.32089e-86
ENSG00000169750	RAC3	536.683	-2.28054	0.0605093	0	0
ENSG00000196358	NTNG2	14.2711	-2.27565	0.991898	0.000772241	0.00126624
ENSG00000115604	IL18R1	1.40757	-2.27549	1.32209	0.00508045	0.00674399
ENSG00000119938	PPP1R3C	686.967	-2.27161	0.0920325	2.16385e-135	1.74536e-133
ENSG00000186472	PCLO	295.916	-2.26781	0.237971	1.90621e-22	1.80186e-21
ENSG00000179178	TMEM125	1.40454	-2.26389	0.952825	0.00261858	0.00328581
ENSG00000251692	PTX4	2.68253	-2.25747	0.694019	0.000208621	0.000335105
ENSG00000083067	TRPM3	12.5121	-2.25709	0.385423	5.07394e-10	1.40186e-09
ENSG00000212789	ST13P5	1.53721	-2.25684	1.40768	0.0106695	0.0122471
ENSG00000120738	EGR1	135.561	-2.25013	0.197906	9.16025e-31	1.10583e-29
ENSG00000081189	MEF2C	371.69	-2.25005	0.586153	1.15482e-05	3.31271e-05
ENSG00000117519	CNN3	996.94	-2.24992	0.0707611	1.32581e-223	1.76848e-221
ENSG00000197619	ZNF615	71.4004	-2.24858	0.244986	7.12207e-21	6.23587e-20
ENSG00000152495	CAMK4	164.035	-2.24693	0.37802	4.1992e-10	2.19433e-09
ENSG00000165568	AKR1E2	1.29299	-2.24357	1.02877	0.00305618	0.00379687
ENSG00000113448	PDE4D	4846.13	-2.23691	0.0769299	7.28186e-187	7.17608e-185
ENSG00000214359	RPL18P10	2.21025	-2.23264	0.762632	0.000602521	0.000916318
ENSG00000120471	TP53AIP1	1.75453	-2.22875	1.01987	0.00277586	0.003818
ENSG00000169862	CTNND2	1.17819	-2.22712	1.56262	0.00779807	0.0100496
ENSG00000198355	PIM3	2827.55	-2.22664	0.106699	8.30728e-98	4.96339e-96
ENSG00000121753	ADGRB2	1253.99	-2.22295	0.101904	3.08505e-106	1.52453e-104
ENSG00000100239	PPP6R2	1211.15	-2.21876	0.0886436	5.08223e-139	3.45402e-137
ENSG00000109062	SLC9A3R1	4010.11	-2.21525	0.0820793	2.89844e-161	3.36787e-159
ENSG00000177181	RIMKLA	89.9115	-2.20893	0.195725	1.89117e-30	2.31635e-29
ENSG00000167232	ZNF91	114.144	-2.20611	0.218401	1.27801e-24	1.27538e-23
ENSG00000154162	CDH12	34.2878	-2.20359	0.311026	2.37186e-13	7.55167e-13
ENSG00000225171	DUTP6	1.2366	-2.20329	1.08987	0.00504795	0.00608853
ENSG00000177283	FZD8	83.864	-2.20275	0.226853	2.10285e-23	2.00076e-22
ENSG00000196576	PLXNB2	8871.22	-2.20204	0.129396	1.08786e-65	3.99466e-64
ENSG00000136630	HLX	121.07	-2.20127	0.123655	6.43336e-72	1.91142e-70
ENSG00000133740	E2F5	260.814	-2.20102	0.134959	7.75718e-61	1.46889e-59
ENSG00000130827	PLXNA3	1663.09	-2.198	0.277829	2.48505e-16	1.65293e-15
ENSG00000235264	RPL5P28	1.43865	-2.18413	0.959053	0.00272111	0.00402002
ENSG00000087116	ADAMTS2	6.84628	-2.18218	0.463013	5.04636e-07	1.08398e-06
ENSG00000119866	BCL11A	51.9605	-2.17705	0.298325	4.33662e-14	1.54086e-13
ENSG00000172000	ZNF556	218.516	-2.17644	0.170603	4.70584e-38	5.31612e-37
ENSG00000162482	AKR7A3	16.5736	-2.17593	0.262235	2.17527e-17	8.59857e-17
ENSG00000151229	SLC2A13	1424.45	-2.17152	0.0743581	3.0483e-188	2.95579e-186
ENSG00000115594	IL1R1	100.957	-2.16934	0.164736	1.57946e-40	2.45336e-39
ENSG00000155367	PPM1J	15.8314	-2.16746	0.303953	1.41662e-13	4.50611e-13
ENSG00000188868	ZNF563	8.31253	-2.16745	0.376673	1.41927e-09	3.64862e-09
ENSG00000008735	MAPK8IP2	90.724	-2.16665	0.122297	5.57181e-71	1.53051e-69
ENSG00000249193	HSPD1P5	6.06847	-2.16585	0.390512	7.66507e-09	1.88863e-08
ENSG00000188064	WNT7B	1004.16	-2.1619	0.137671	1.57053e-56	3.34739e-55
ENSG00000122877	EGR2	1.54671	-2.15691	0.910545	0.00175339	0.0022549
ENSG00000213694	S1PR3	663.824	-2.15041	0.0770989	4.74761e-172	5.6419e-170
ENSG00000176842	IRX5	216.108	-2.14628	0.086329	1.48686e-137	7.54292e-136
ENSG00000229659	RPL26P6	4.16418	-2.14602	0.544577	1.77848e-05	3.36346e-05
ENSG00000111783	RFX4	1.87219	-2.14402	1.18538	0.00720592	0.0104363
ENSG00000120210	INSL6	9.92551	-2.14308	0.561395	2.18151e-05	4.58671e-05
ENSG00000119782	FKBP1B	24.6517	-2.14051	0.254142	6.40143e-18	2.70785e-17
ENSG00000164620	RELL2	375.186	-2.13815	0.0952223	1.50617e-112	5.97116e-111
ENSG00000166126	AMN	23.9201	-2.13363	0.287472	1.54982e-14	5.80868e-14
ENSG00000153253	SCN3A	1.28386	-2.13313	1.68688	0.02363	0.0301392
ENSG00000142920	AZIN2	30.3369	-2.13244	0.503883	1.37337e-06	4.66956e-06
ENSG00000236801	RPL24P8	8.1763	-2.13068	0.386686	7.20059e-09	1.79075e-08
ENSG00000004838	ZMYND10	10.0149	-2.1237	0.473983	7.50738e-07	1.65795e-06
ENSG00000154040	CABYR	90.4706	-2.12139	0.278514	4.30546e-15	2.99889e-14
ENSG00000170638	TRABD	2155.03	-2.11968	0.0426545	0	0
ENSG00000116741	RGS2	340.182	-2.11432	0.0873738	4.10488e-130	1.93838e-128
ENSG00000139899	CBLN3	80.9816	-2.11241	0.172065	2.13033e-35	2.91422e-34
ENSG00000159224	GIP	3.77101	-2.10438	0.547306	3.05287e-05	5.33726e-05
ENSG00000117114	ADGRL2	201.376	-2.10317	0.220194	1.48158e-22	1.05965e-21
ENSG00000197576	HOXA4	2.00264	-2.09777	0.790173	0.00144843	0.00195795
ENSG00000113248	PCDHB15	10.4848	-2.09659	0.382043	6.40867e-09	1.62523e-08
ENSG00000149582	TMEM25	254.874	-2.09619	0.117821	1.5e-71	3.4109e-70
ENSG00000100258	LMF2	2354.88	-2.09492	0.0836849	5.16507e-139	4.82652e-137
ENSG00000104760	FGL1	4.86456	-2.0937	0.866533	0.00208812	0.00313995
ENSG00000196345	ZKSCAN7	56.4411	-2.09311	0.224715	2.36663e-21	1.0806e-20
ENSG00000181007	ZFP82	87.4449	-2.09289	0.16406	6.11699e-38	8.41025e-37
ENSG00000243753	HLA-L	3.57927	-2.08957	0.534444	1.86875e-05	3.33321e-05
ENSG00000003096	KLHL13	1102.11	-2.08735	0.0794525	8.18377e-153	6.03102e-151
ENSG00000166796	LDHC	1.10272	-2.08198	1.03029	0.00631738	0.00750473
ENSG00000100426	ZBED4	1144.28	-2.08087	0.0537406	0	0
ENSG00000186086	NBPF6	33.4987	-2.07941	0.577652	4.56819e-05	9.12094e-05
ENSG00000184602	SNN	558.829	-2.07307	0.0624282	7.44731e-243	1.53982e-240
ENSG00000175857	GAPT	2.52362	-2.07078	0.712606	0.000776257	0.0011676
ENSG00000116544	DLGAP3	1.82937	-2.07053	0.830497	0.00216421	0.00285776
ENSG00000128159	TUBGCP6	1117.7	-2.06964	0.143229	5.33798e-48	1.02059e-46
ENSG00000111319	SCNN1A	395.975	-2.06759	0.216129	1.97756e-22	1.40583e-21
ENSG00000128000	ZNF780B	228.592	-2.06519	0.245594	4.36791e-18	3.48401e-17
ENSG00000121316	PLBD1	72.8731	-2.06456	0.193012	1.85589e-27	2.03346e-26
ENSG00000204531	POU5F1	61.0216	-2.06254	0.336727	1.48441e-10	4.03018e-10
ENSG00000078900	TP73	99.2446	-2.06067	0.248742	1.96536e-17	1.40466e-16
ENSG00000185101	ANO9	23.8729	-2.05575	0.38788	7.63181e-09	1.8668e-08
ENSG00000104903	LYL1	5.73516	-2.05463	0.511316	1.2255e-05	2.33512e-05
ENSG00000159167	STC1	67.321	-2.05212	0.428202	2.2579e-07	9.17081e-07
ENSG00000102057	KCND1	160.405	-2.05202	0.300116	1.54042e-12	8.69458e-12
ENSG00000153823	PID1	267.423	-2.04601	0.106029	1.07424e-83	3.8949e-82
ENSG00000025770	NCAPH2	2123.91	-2.04524	0.0533222	0	0
ENSG00000115295	CLIP4	336.688	-2.04327	0.126353	1.2359e-59	2.27121e-58
ENSG00000205593	DENND6B	69.6449	-2.03917	0.236736	7.91683e-19	6.32326e-18
ENSG00000204060	FOXO6	147.245	-2.03847	0.209838	5.04699e-23	4.73287e-22
ENSG00000121417	ZNF211	169.129	-2.03609	0.130972	2.36728e-55	5.21235e-54
ENSG00000135835	KIAA1614	31.0092	-2.03583	0.422318	2.11056e-07	5.03019e-07
ENSG00000108375	RNF43	8.23606	-2.0325	0.627203	0.000108985	0.000186864
ENSG00000163132	MSX1	846.587	-2.03076	0.0749255	9.66948e-163	8.19682e-161
ENSG00000256667	KLRA1P	19.3261	-2.02977	0.316529	2.00927e-11	5.93449e-11
ENSG00000162068	NTN3	104.935	-2.02836	0.25329	2.26933e-16	1.62135e-15
ENSG00000173208	ABCD2	1.50118	-2.02724	0.963386	0.0053688	0.006706
ENSG00000004799	PDK4	9462.06	-2.02691	0.161682	9.59592e-37	1.47305e-35
ENSG00000143867	OSR1	4.56521	-2.0268	0.545488	2.91783e-05	5.5003e-05
ENSG00000144681	STAC	461.014	-2.02381	0.0957716	4.77778e-100	2.75202e-98
ENSG00000105146	AURKC	6.12857	-2.02151	0.45817	2.00423e-06	4.09513e-06
ENSG00000117228	GBP1	241.328	-2.0205	0.167435	2.47003e-34	2.52737e-33
ENSG00000185250	PPIL6	36.5544	-2.02035	0.265285	4.20992e-15	1.48161e-14
ENSG00000121310	ECHDC2	293.002	-2.01585	0.143363	1.28725e-45	1.75291e-44
ENSG00000187210	GCNT1	131.006	-2.01223	0.332809	1.27718e-10	6.47778e-10
ENSG00000229455	RPS10P18	1.01459	-2.01035	1.49428	0.0261615	0.0280901
ENSG00000181418	DDN	217.732	-2.00546	0.0953557	8.82458e-99	3.96887e-97
ENSG00000157557	ETS2	5983.86	-2.00148	0.113813	5.23864e-70	1.63756e-68
ENSG00000100425	BRD1	971.11	-2.0005	0.198599	1.20058e-24	1.2286e-23
ENSG00000173227	SYT12	2693.64	-2.00006	0.0788551	1.20038e-142	7.97305e-141
ENSG00000116183	PAPPA2	56.3888	-1.99391	0.313591	2.31151e-11	6.73446e-11
ENSG00000205560	CPT1B	106.04	-1.99318	0.255408	1.1458e-15	7.54125e-15
ENSG00000162636	FAM102B	3336.99	-1.99044	0.0577213	3.83876e-261	7.07764e-259
ENSG00000128872	TMOD2	78.0551	-1.99043	0.310844	2.367e-11	1.31861e-10
ENSG00000164591	MYOZ3	5.97204	-1.98689	0.524817	2.51961e-05	4.7807e-05
ENSG00000196268	ZNF493	58.2317	-1.98525	0.220476	4.11854e-20	1.76857e-19
ENSG00000165655	ZNF503	1988.51	-1.98369	0.0822905	3.81081e-129	2.18724e-127
ENSG00000172318	B3GALT1	10.7153	-1.98144	0.468	3.54339e-06	6.97621e-06
ENSG00000119408	NEK6	923.681	-1.98078	0.0756077	5.88178e-152	4.32236e-150
ENSG00000116711	PLA2G4A	1945.3	-1.97968	0.0844904	2.11951e-123	1.15315e-121
ENSG00000182965	NPM1P14	2.18799	-1.97851	0.848381	0.00403909	0.0055195
ENSG00000205754	SLCO1B7	4.44602	-1.97671	0.920309	0.00422639	0.00604114
ENSG00000082482	KCNK2	35.4826	-1.97584	0.25583	2.50102e-15	8.89316e-15
ENSG00000133083	DCLK1	95.2663	-1.97578	0.215565	8.41259e-21	6.90404e-20
ENSG00000167840	ZNF232	325.797	-1.97496	0.0690591	1.13004e-180	8.80868e-179
ENSG00000174871	CNIH2	33.4867	-1.97302	0.278576	2.10741e-13	7.50351e-13
ENSG00000081138	CDH7	19.6946	-1.96935	0.411022	2.9943e-07	6.73402e-07
ENSG00000184164	CRELD2	1256.11	-1.96781	0.0566639	5.08206e-265	8.75688e-263
ENSG00000237425	RPSAP2	5.9444	-1.96522	0.616457	0.0003058	0.000519346
ENSG00000159733	ZFYVE28	107.551	-1.96503	0.161453	6.74263e-35	1.02635e-33
ENSG00000164362	TERT	102.184	-1.96458	0.401883	1.5294e-07	6.69549e-07
ENSG00000174332	GLIS1	32.0911	-1.96335	0.23015	2.95213e-18	1.95238e-17
ENSG00000244052	RPL5P24	2.72316	-1.9631	0.793312	0.00230389	0.00344366
ENSG00000133106	EPSTI1	1.85962	-1.96188	1.3305	0.0124469	0.0166534
ENSG00000173838	MARCH10	15.8791	-1.96187	0.30802	2.5891e-11	7.70673e-11
ENSG00000122735	DNAI1	19.0333	-1.95983	0.8803	0.00224511	0.00327745
ENSG00000184988	TMEM106A	85.6923	-1.95864	0.213493	8.49676e-21	7.57292e-20
ENSG00000185261	KIAA0825	479.82	-1.95799	0.113233	1.15393e-67	3.97696e-66
ENSG00000186051	TAL2	1.01885	-1.95431	1.44039	0.0232885	0.0262081
ENSG00000179044	EXOC3L1	4.79822	-1.95424	0.546159	5.61325e-05	0.000102946
ENSG00000205838	TTC23L	18.9649	-1.95232	0.598265	0.000154453	0.000298739
ENSG00000213432	RPL17P34	2.72361	-1.94937	0.635064	0.000503763	0.000855676
ENSG00000187546	AGMO	8.2453	-1.9472	0.509572	1.852e-05	3.4166e-05
ENSG00000185269	NOTUM	160.81	-1.94706	0.147548	2.08186e-40	3.03432e-39
ENSG00000174473	GALNTL6	10.4882	-1.94689	0.464421	4.00267e-06	8.16313e-06
ENSG00000154930	ACSS1	8.06253	-1.9407	0.394516	1.93103e-07	4.24857e-07
ENSG00000166448	TMEM130	24.9549	-1.94058	0.335545	1.09911e-09	3.15573e-09
ENSG00000143365	RORC	367.112	-1.93919	0.0944282	1.80822e-94	5.74792e-93
ENSG00000100288	CHKB	600.711	-1.93729	0.108544	5.45014e-72	2.05607e-70
ENSG00000143110	C1orf162	7.36759	-1.93585	0.474197	8.69543e-06	1.71919e-05
ENSG00000137266	SLC22A23	257.151	-1.93441	0.160492	3.24336e-34	4.39994e-33
ENSG00000249992	TMEM158	186.803	-1.93433	0.102733	9.85675e-80	3.22244e-78
ENSG00000254806	SYS1-DBNDD2	16.4756	-1.93207	0.731591	0.00134836	0.00214459
ENSG00000179111	HES7	618.935	-1.92748	0.123688	2.13484e-55	6.07501e-54
ENSG00000163064	EN1	19.8861	-1.92348	0.224352	2.06492e-18	8.16508e-18
ENSG00000146205	ANO7	82.5618	-1.92067	0.236441	8.80065e-17	6.48328e-16
ENSG00000179981	TSHZ1	723.28	-1.92029	0.0987978	6.72203e-85	3.08309e-83
ENSG00000241061	RPL5P1	3.7018	-1.91796	0.59095	0.000274291	0.000460719
ENSG00000178573	MAF	1.04422	-1.91793	1.21386	0.0143416	0.0167283
ENSG00000033122	LRRC7	5.45552	-1.91579	0.697213	0.000732263	0.00115929
ENSG00000203963	C1orf141	2.65843	-1.90691	0.612658	0.000392414	0.00067573
ENSG00000276840	PMS2P10	4.24854	-1.90569	1.45951	0.013571	0.017844
ENSG00000164796	CSMD3	7.64627	-1.90468	0.487596	1.47137e-05	2.8535e-05
ENSG00000095303	PTGS1	506.584	-1.90358	0.117639	1.47333e-59	4.43215e-58
ENSG00000171522	PTGER4	178.5	-1.89694	0.336465	2.71104e-09	1.51142e-08
ENSG00000240412	RPL5P15	1.165	-1.89585	1.16636	0.0127191	0.0144047
ENSG00000141744	PNMT	8.74441	-1.88839	0.400956	5.69355e-07	1.20285e-06
ENSG00000161896	IP6K3	5.39344	-1.88794	0.61831	0.000401068	0.000655621
ENSG00000235084	CHCHD2P6	1.47099	-1.88575	0.909969	0.00734953	0.00864198
ENSG00000182223	ZAR1	1.15964	-1.88165	0.971036	0.00926723	0.010727
ENSG00000196344	ADH7	5.21647	-1.88059	0.883689	0.00506564	0.00721019
ENSG00000140092	FBLN5	1106.57	-1.87946	0.137083	1.25676e-43	2.16725e-42
ENSG00000112379	ARFGEF3	78.513	-1.87905	0.198515	5.85016e-22	5.44249e-21
ENSG00000145687	SSBP2	470.5	-1.87798	0.204266	4.7806e-21	5.33195e-20
ENSG00000115365	LANCL1	3825.24	-1.87604	0.0787726	4.69029e-126	2.37154e-124
ENSG00000186193	SAPCD2	2319.98	-1.86938	0.0816356	1.53597e-116	7.77651e-115
ENSG00000183691	NOG	101.603	-1.86925	0.108826	1.2552e-66	3.51709e-65
ENSG00000152779	SLC16A12	23.9455	-1.8687	0.252737	3.41325e-14	1.25662e-13
ENSG00000166405	RIC3	6.58912	-1.86799	0.40948	1.1861e-06	2.47359e-06
ENSG00000102385	DRP2	80.6003	-1.86788	0.134349	1.21699e-44	2.14967e-43
ENSG00000186231	KLHL32	2.16445	-1.86674	1.05313	0.0103827	0.0146623
ENSG00000100092	SH3BP1	185.14	-1.86206	0.187783	7.95173e-24	7.74242e-23
ENSG00000102890	ELMO3	184.971	-1.86146	0.128466	3.32786e-48	6.26421e-47
ENSG00000138670	RASGEF1B	22.1986	-1.86096	0.52687	8.29543e-05	0.00015652
ENSG00000254221	PCDHGB1	10.6698	-1.85907	0.402384	9.72496e-07	2.09745e-06
ENSG00000095932	SMIM24	21.4821	-1.85885	0.468199	1.20738e-05	3.75971e-05
ENSG00000020256	ZFP64	1551.88	-1.85858	0.115505	8.36031e-59	1.97255e-57
ENSG00000187908	DMBT1	84.4552	-1.85637	0.42728	2.20138e-06	8.19852e-06
ENSG00000152439	ZNF773	18.0413	-1.85592	0.449545	6.07789e-06	1.23576e-05
ENSG00000025708	TYMP	328.38	-1.85565	0.281122	7.47962e-12	3.33641e-11
ENSG00000143772	ITPKB	301.137	-1.85331	0.0961558	1.8756e-83	5.07233e-82
ENSG00000172969	FRG2C	1.04414	-1.85241	1.28455	0.0172127	0.022477
ENSG00000165548	TMEM63C	130.133	-1.85233	0.250892	3.20685e-14	2.14889e-13
ENSG00000196081	ZNF724	52.433	-1.84739	0.22574	4.74221e-17	1.99304e-16
ENSG00000150627	WDR17	26.9012	-1.84488	0.268187	1.11626e-12	5.66517e-12
ENSG00000170419	VSTM2A	1.35463	-1.84397	1.30279	0.0102559	0.0122677
ENSG00000134121	CHL1	162.962	-1.84108	0.282544	1.45139e-11	7.77131e-11
ENSG00000230469	RPL5P26	2.45351	-1.84071	0.682358	0.00171165	0.00245994
ENSG00000186369	LINC00643	8.90657	-1.84007	0.43762	4.77329e-06	9.30114e-06
ENSG00000120211	INSL4	248.828	-1.83884	0.133975	1.28305e-43	1.66282e-42
ENSG00000149926	TLCD3B	47.0544	-1.83628	0.246113	1.96824e-14	6.58197e-14
ENSG00000105649	RAB3A	150.005	-1.8305	0.174906	2.87808e-26	3.03318e-25
ENSG00000185070	FLRT2	680.206	-1.82855	0.19063	1.93677e-22	2.26739e-21
ENSG00000161798	AQP5	5.5811	-1.81975	0.579335	0.000345495	0.000560887
ENSG00000007372	PAX6	499.843	-1.81865	0.132724	1.39424e-43	3.02619e-42
ENSG00000171488	LRRC8C	268.167	-1.81808	0.189411	1.18693e-22	8.47935e-22
ENSG00000198835	GJC2	67.9413	-1.81467	0.129679	5.11515e-45	8.37726e-44
ENSG00000052126	PLEKHA5	1380.42	-1.81359	0.0552461	4.0396e-237	6.14968e-235
ENSG00000146477	SLC22A3	1166.98	-1.80437	0.0734773	2.2812e-133	1.44358e-131
ENSG00000261279	ULK4P1	27.4391	-1.80388	0.592073	0.000469156	0.000815117
ENSG00000109736	MFSD10	1578.75	-1.80287	0.0419107	0	0
ENSG00000147255	IGSF1	66.9166	-1.80098	0.288091	3.83817e-11	2.17816e-10
ENSG00000236330	RPL5P9	1.54826	-1.7996	0.818309	0.00667659	0.00821421
ENSG00000253537	PCDHGA7	13.4485	-1.79851	0.302516	5.63278e-10	1.68618e-09
ENSG00000114861	FOXP1	1318.65	-1.7979	0.0914112	5.48404e-87	1.89981e-85
ENSG00000181085	MAPK15	56.8093	-1.79631	0.66954	0.00139919	0.00212251
ENSG00000183833	MAATS1	8.85614	-1.79454	0.426492	4.62662e-06	9.38099e-06
ENSG00000188042	ARL4C	49.0042	-1.79438	0.130991	2.52766e-43	2.16618e-42
ENSG00000250420	AACSP1	2.0882	-1.79395	0.705665	0.00294797	0.00433684
ENSG00000183979	NPB	45.0052	-1.79352	0.23735	7.32498e-15	2.78338e-14
ENSG00000168811	IL12A	25.4209	-1.79262	0.307918	1.12848e-09	2.90881e-09
ENSG00000248124	RRN3P1	105.365	-1.79244	0.167776	2.96109e-27	3.2888e-26
ENSG00000167771	RCOR2	291.561	-1.79198	0.178373	8.60397e-25	6.65297e-24
ENSG00000144278	GALNT13	55.4996	-1.79114	0.195155	9.14349e-21	4.01667e-20
ENSG00000168702	LRP1B	101.508	-1.78937	0.176509	8.81313e-25	8.84609e-24
ENSG00000174721	FGFBP3	169.21	-1.78775	0.0768858	2.97787e-120	1.68892e-118
ENSG00000196604	POTEF	11.0915	-1.78772	0.723976	0.00196376	0.00289216
ENSG00000160284	SPATC1L	3.89343	-1.784	0.80032	0.00480352	0.0071569
ENSG00000267795	SMIM22	15.9871	-1.783	0.421062	3.91432e-06	7.99093e-06
ENSG00000049246	PER3	219.361	-1.78251	0.129358	7.55921e-44	9.76951e-43
ENSG00000131378	RFTN1	351.749	-1.78208	0.120583	4.01081e-50	7.41364e-49
ENSG00000167964	RAB26	362.622	-1.78132	0.101066	3.95351e-70	8.71559e-69
ENSG00000204179	PTPN20	1.44005	-1.78031	0.909274	0.010584	0.0121667
ENSG00000159212	CLIC6	3.65543	-1.78011	0.587319	0.000626037	0.00105007
ENSG00000139239	RPL14P1	1370.58	-1.77972	0.203249	3.12766e-19	2.58073e-18
ENSG00000114455	HHLA2	53.1386	-1.7792	0.543883	0.000220013	0.00040842
ENSG00000171462	DLK2	94.5821	-1.77582	0.114147	3.41373e-55	7.40784e-54
ENSG00000100241	SBF1	4947.76	-1.77357	0.0840889	2.72837e-99	1.28788e-97
ENSG00000122477	LRRC39	10.123	-1.77091	0.376835	5.03851e-07	1.19941e-06
ENSG00000073169	SELENOO	1101.53	-1.76957	0.0565679	3.26052e-216	4.14591e-214
ENSG00000164086	DUSP7	697.499	-1.76878	0.108199	1.61443e-60	4.90051e-59
ENSG00000182218	HHIPL1	5.45737	-1.76766	0.697573	0.00184963	0.00280426
ENSG00000254413	CHKB-CPT1B	198.076	-1.76621	0.222182	3.78966e-16	2.56519e-15
ENSG00000185386	MAPK11	316.858	-1.7637	0.0827258	1.3119e-101	4.56798e-100
ENSG00000116132	PRRX1	61.0957	-1.76273	0.380718	7.59175e-07	1.63473e-06
ENSG00000100429	HDAC10	527.351	-1.75957	0.17211	3.3234e-25	4.18146e-24
ENSG00000131845	ZNF304	285.382	-1.75933	0.0763526	6.26959e-118	2.62189e-116
ENSG00000226243	RPL37AP1	3.11313	-1.75424	0.670795	0.00215326	0.0033682
ENSG00000164841	TMEM74	30.0837	-1.75017	0.180095	7.2684e-23	3.84233e-22
ENSG00000141424	SLC39A6	4080.1	-1.74857	0.085023	1.88054e-94	7.98304e-93
ENSG00000226055	PAICSP1	1.40882	-1.74807	0.849343	0.0082239	0.00959139
ENSG00000188785	ZNF548	367.527	-1.74678	0.115226	1.53277e-52	2.42163e-51
ENSG00000073756	PTGS2	221.75	-1.74645	0.20415	2.67231e-18	1.62381e-17
ENSG00000171649	ZIK1	5.26724	-1.74339	0.524883	0.000202238	0.000342052
ENSG00000160472	TMEM190	4.55084	-1.7429	0.481903	8.73461e-05	0.000154763
ENSG00000133710	SPINK5	643.057	-1.74245	0.169008	1.74708e-25	2.30941e-24
ENSG00000232727	YWHAEP1	1.76401	-1.7424	0.883073	0.0112007	0.0128104
ENSG00000137198	GMPR	28.6129	-1.74221	0.183872	7.43961e-22	3.78577e-21
ENSG00000110975	SYT10	1.26557	-1.74092	1.64055	0.0287262	0.0318009
ENSG00000112773	TENT5A	4313.95	-1.73918	0.0478425	2.14164e-290	4.47433e-288
ENSG00000142556	ZNF614	253.626	-1.7384	0.119799	2.45487e-48	4.73932e-47
ENSG00000189283	FHIT	107.085	-1.73579	0.540101	0.000282383	0.000903446
ENSG00000158286	RNF207	508.535	-1.73492	0.293691	7.38461e-10	4.75532e-09
ENSG00000255423	EBLN2	21.3896	-1.73309	0.214448	2.0104e-16	8.3833e-16
ENSG00000113396	SLC27A6	8.55379	-1.7301	0.385181	1.64015e-06	3.47325e-06
ENSG00000177685	CRACR2B	154.229	-1.72992	0.104265	1.6731e-62	3.96988e-61
ENSG00000173237	C11orf86	441.532	-1.72832	0.110909	2.59231e-55	7.35923e-54
ENSG00000149571	KIRREL3	44.3306	-1.72824	0.152757	3.19131e-30	1.90761e-29
ENSG00000123700	KCNJ2	19.4219	-1.72576	0.198166	9.43354e-19	3.78628e-18
ENSG00000253953	PCDHGB4	4.4429	-1.7256	0.576528	0.000622165	0.00101755
ENSG00000244274	DBNDD2	745.132	-1.72308	0.0693151	3.94533e-137	3.31606e-135
ENSG00000183569	SERHL2	8.28054	-1.72178	0.344384	1.63811e-07	3.62632e-07
ENSG00000132326	PER2	286.966	-1.7132	0.189765	4.37591e-20	2.86632e-19
ENSG00000055732	MCOLN3	51.2768	-1.71274	0.124359	1.03953e-43	9.80724e-43
ENSG00000163746	PLSCR2	1.2268	-1.71108	1.04064	0.01969	0.0237508
ENSG00000230946	HNRNPA1P68	0.980504	-1.7109	1.23013	0.0287371	0.03365
ENSG00000115649	CNPPD1	853.55	-1.70841	0.0529979	7.05002e-230	9.93466e-228
ENSG00000113211	PCDHB6	0.942985	-1.70666	1.19354	0.0200736	0.0219873
ENSG00000102981	PARD6A	117.061	-1.70653	0.122333	9.75193e-45	1.67514e-43
ENSG00000149256	TENM4	4.57762	-1.70528	0.707769	0.00245609	0.00370933
ENSG00000120217	CD274	17.5717	-1.70468	0.485861	8.84742e-05	0.000161395
ENSG00000251155	SEPTIN14P4	1.31597	-1.70282	1.97218	0.03691	0.0400181
ENSG00000183150	GPR19	12.8219	-1.70217	0.338519	1.03299e-07	2.66246e-07
ENSG00000239198	RPL5P22	2.62658	-1.70195	0.580886	0.000968496	0.0013378
ENSG00000185985	SLITRK2	1.02689	-1.69989	1.36038	0.0342614	0.0395617
ENSG00000137959	IFI44L	455.239	-1.69943	0.131573	5.4257e-39	1.04906e-37
ENSG00000186281	GPAT2	1.11518	-1.69935	1.02648	0.0184283	0.0202991
ENSG00000164406	LEAP2	18.2161	-1.69791	0.301005	4.94024e-09	1.26321e-08
ENSG00000167619	TMEM145	94.9084	-1.69664	0.255464	5.27661e-12	3.05196e-11
ENSG00000010803	SCMH1	706.533	-1.69064	0.139176	1.02583e-34	1.73334e-33
ENSG00000055813	CCDC85A	3.40167	-1.68505	0.483967	0.000139197	0.000228581
ENSG00000118496	FBXO30	2006.53	-1.68487	0.0620569	7.43078e-163	6.08998e-161
ENSG00000178821	TMEM52	31.1496	-1.68412	0.327596	5.70075e-08	1.31692e-07
ENSG00000261599	HERC2P8	1.72975	-1.68242	1.31688	0.0233148	0.0252444
ENSG00000205189	ZBTB10	257.26	-1.68156	0.0961327	3.40179e-69	9.17257e-68
ENSG00000213051	RPL5P5	1.81892	-1.67791	0.781968	0.00842488	0.00981015
ENSG00000162998	FRZB	1.75378	-1.67453	1.0133	0.0168238	0.0193992
ENSG00000165591	FAAH2	76.3795	-1.67435	0.14094	4.37997e-33	5.74859e-32
ENSG00000155099	PIP4P2	172.424	-1.67398	0.561648	0.000647666	0.00221936
ENSG00000186469	GNG2	1.66248	-1.67389	0.978138	0.0105479	0.0125837
ENSG00000180891	CUEDC1	1837.42	-1.67019	0.107231	1.86388e-55	3.86939e-54
ENSG00000144366	GULP1	585.652	-1.66944	0.109778	5.14196e-53	1.35931e-51
ENSG00000176209	SMIM19	158.961	-1.66834	0.244147	2.36142e-12	1.43249e-11
ENSG00000161958	FGF11	161.894	-1.66775	0.186268	7.33114e-20	6.94533e-19
ENSG00000240167	RPS7P7	2.51511	-1.66623	0.670148	0.00354842	0.00454103
ENSG00000203943	SAMD13	11.8281	-1.66554	0.426502	1.73938e-05	3.6073e-05
ENSG00000240531	RPL21P123	1.00789	-1.66495	1.28395	0.0310903	0.0361866
ENSG00000197530	MIB2	1265.51	-1.66445	0.0656077	1.49431e-142	9.73268e-141
ENSG00000137070	IL11RA	172.726	-1.6632	0.0937414	4.02563e-71	1.17188e-69
ENSG00000219435	CATSPERZ	8.02789	-1.66174	0.46154	7.69943e-05	0.000134119
ENSG00000198286	CARD11	4.02476	-1.6593	0.804352	0.00539481	0.00758687
ENSG00000119771	KLHL29	356.981	-1.65857	0.12285	3.45029e-42	4.30584e-41
ENSG00000165272	AQP3	7271.06	-1.65045	0.0484285	3.32799e-255	6.18487e-253
ENSG00000160072	ATAD3B	2076.08	-1.64609	0.0795672	7.06017e-96	4.10217e-94
ENSG00000153291	SLC25A27	102.876	-1.64594	0.270287	2.67424e-10	1.59051e-09
ENSG00000187486	KCNJ11	54.2025	-1.6448	0.140221	2.85548e-32	2.01336e-31
ENSG00000146054	TRIM7	593.042	-1.64316	0.105796	5.47414e-55	1.54545e-53
ENSG00000116833	NR5A2	33.0192	-1.6414	0.22943	2.62439e-13	9.00067e-13
ENSG00000166289	PLEKHF1	172.72	-1.6405	0.115026	9.9549e-47	1.84616e-45
ENSG00000188641	DPYD	343.875	-1.64004	0.180787	2.73322e-20	2.39821e-19
ENSG00000265203	RBP3	1.84953	-1.63334	0.787409	0.00950231	0.0122515
ENSG00000238286	SLC35E1P1	3.70108	-1.63178	0.573781	0.00126253	0.00184638
ENSG00000112655	PTK7	718.689	-1.6284	0.0916511	2.40456e-71	8.93597e-70
ENSG00000118495	PLAGL1	1968	-1.62604	0.135404	1.01693e-33	1.25864e-32
ENSG00000187961	KLHL17	525.535	-1.62515	0.143116	1.86279e-30	2.80913e-29
ENSG00000159217	IGF2BP1	1693.22	-1.62397	0.179538	3.64979e-20	3.13793e-19
ENSG00000141526	SLC16A3	10921.5	-1.62262	0.0900491	3.30185e-73	1.07809e-71
ENSG00000176746	MAGEB6	1.1927	-1.62093	0.842758	0.0131765	0.0148881
ENSG00000187994	RINL	198.357	-1.61977	0.527639	0.000304464	0.000920928
ENSG00000089692	LAG3	14.3447	-1.61817	0.402255	1.14558e-05	2.24078e-05
ENSG00000188452	CERKL	42.4814	-1.61719	0.318879	9.63734e-08	2.36307e-07
ENSG00000213901	SLC23A3	9.64657	-1.61376	0.589086	0.00118855	0.00202147
ENSG00000148200	NR6A1	200.088	-1.61321	0.121963	1.29817e-40	2.06454e-39
ENSG00000172403	SYNPO2	79.9222	-1.61249	0.182778	2.27827e-19	2.10899e-18
ENSG00000136167	LCP1	3.16086	-1.61231	0.8961	0.012763	0.0161215
ENSG00000249465	RBMXP4	1.31288	-1.6116	0.940368	0.0204629	0.023246
ENSG00000230524	COL6A4P1	16.1745	-1.61089	0.306046	3.87658e-08	9.50703e-08
ENSG00000134824	FADS2	7809.62	-1.61055	0.0514938	1.25612e-215	1.7786e-213
ENSG00000161243	FBXO27	111.541	-1.60902	0.314797	7.77563e-08	3.56697e-07
ENSG00000178878	APOLD1	113.497	-1.60797	0.230875	5.20575e-13	3.27833e-12
ENSG00000205086	C2orf91	12.6431	-1.60363	0.351577	1.2426e-06	2.657e-06
ENSG00000196118	CCDC189	316.471	-1.60221	0.118024	1.38584e-42	1.75004e-41
ENSG00000164078	MST1R	480.425	-1.59969	0.199357	2.69136e-16	2.43497e-15
ENSG00000124587	PEX6	813.024	-1.5976	0.0711848	3.76538e-112	1.90447e-110
ENSG00000163013	FBXO41	620.955	-1.59668	0.132977	7.35557e-34	1.21706e-32
ENSG00000027075	PRKCH	162.462	-1.59662	0.312964	7.63227e-08	3.22933e-07
ENSG00000224309	ANKRD30BP2	10.1965	-1.59464	0.634578	0.00292955	0.00420358
ENSG00000176171	BNIP3	3442	-1.59401	0.10125	2.27445e-56	7.19216e-55
ENSG00000179168	GGN	4.87715	-1.59213	0.716321	0.00614103	0.00862495
ENSG00000223760	MED15P9	9.02812	-1.59096	0.511186	0.000490893	0.000875746
ENSG00000155428	TRIM74	2.64803	-1.59096	1.12446	0.0277811	0.0308329
ENSG00000172789	HOXC5	74.3997	-1.59074	0.161139	1.69539e-23	1.84194e-22
ENSG00000112394	SLC16A10	100.918	-1.58986	0.217904	8.57078e-14	6.20199e-13
ENSG00000115687	PASK	1032.74	-1.58946	0.499191	0.000287349	0.000905199
ENSG00000006740	ARHGAP44	388.115	-1.58822	0.186472	4.24242e-18	2.55442e-17
ENSG00000183172	SMDT1	81.4784	-1.58758	0.227032	8.04111e-13	4.6037e-12
ENSG00000198478	SH3BGRL2	163.747	-1.58747	0.0817285	1.50794e-84	5.37281e-83
ENSG00000144488	ESPNL	82.7834	-1.58452	0.269821	6.25069e-10	3.29133e-09
ENSG00000151468	CCDC3	199.706	-1.58244	0.0979849	3.27508e-59	5.96559e-58
ENSG00000234745	HLA-B	104.856	-1.58186	0.130347	1.68484e-34	2.25458e-33
ENSG00000075643	MOCOS	1768.43	-1.57984	0.0999868	9.89344e-57	2.06706e-55
ENSG00000180353	HCLS1	2.47215	-1.57857	0.962807	0.0148928	0.0173183
ENSG00000182742	HOXB4	78.9372	-1.57813	0.139492	3.35111e-30	3.73983e-29
ENSG00000156265	MAP3K7CL	39.6942	-1.57638	0.183567	2.3512e-18	1.0462e-17
ENSG00000161940	BCL6B	2.66401	-1.57459	0.678142	0.00440757	0.00557327
ENSG00000196754	S100A2	696.469	-1.57182	0.158274	6.88556e-24	8.43204e-23
ENSG00000166432	ZMAT1	21.4667	-1.57159	0.253028	1.54938e-10	4.54572e-10
ENSG00000278763	FAM27B	43.3449	-1.57087	0.194725	2.42912e-16	8.85522e-16
ENSG00000150556	LYPD6B	75.381	-1.57065	0.150432	4.44971e-26	5.24192e-25
ENSG00000213783	RPL35P4	4.26326	-1.57049	0.497075	0.000505523	0.000823779
ENSG00000120656	TAF12	501.328	-1.57042	0.0820761	4.72974e-82	2.00641e-80
ENSG00000148798	INA	829.518	-1.57028	0.0719953	5.89711e-106	2.79074e-104
ENSG00000013297	CLDN11	20.7287	-1.56793	0.319554	2.81672e-07	6.44648e-07
ENSG00000100341	PNPLA5	3.46391	-1.56446	0.513928	0.000694352	0.000976256
ENSG00000198754	OXCT2	17.9778	-1.56318	0.323462	3.51483e-07	7.53691e-07
ENSG00000123407	HOXC12	23.7013	-1.56178	0.24477	4.58504e-11	1.3884e-10
ENSG00000113327	GABRG2	140.404	-1.56066	0.198389	1.03141e-15	7.17239e-15
ENSG00000182118	FAM89A	22.3366	-1.56002	0.259491	4.96587e-10	1.41622e-09
ENSG00000106484	MEST	2901.34	-1.5599	0.139357	1.91817e-29	2.11542e-28
ENSG00000147862	NFIB	2165.82	-1.55987	0.129756	8.27525e-34	1.02762e-32
ENSG00000121957	GPSM2	1594.75	-1.55875	0.0766849	2.11572e-92	8.02251e-91
ENSG00000214534	ZNF705E	5.1674	-1.55867	0.475509	0.00031114	0.000519804
ENSG00000169252	ADRB2	134.931	-1.55802	0.111505	8.03362e-45	1.42618e-43
ENSG00000187672	ERC2	8.11947	-1.5569	0.561252	0.000977258	0.0015594
ENSG00000121039	RDH10	899.419	-1.5568	0.114615	9.84363e-43	1.66207e-41
ENSG00000146070	PLA2G7	1.60752	-1.55593	0.84114	0.0154628	0.0189943
ENSG00000173480	ZNF417	285.104	-1.55528	0.15578	4.85808e-24	4.5058e-23
ENSG00000168297	PXK	219.087	-1.555	0.14774	1.788e-26	1.9416e-25
ENSG00000205143	ARID3C	9.78808	-1.55498	0.349766	2.69827e-06	5.59611e-06
ENSG00000146374	RSPO3	265.751	-1.55494	0.187681	3.68602e-17	2.11913e-16
ENSG00000189190	ZNF600	241.313	-1.55281	0.11036	1.89102e-45	3.40196e-44
ENSG00000216412	RPL12P2	3.26761	-1.55266	0.594816	0.00272379	0.00379871
ENSG00000107859	PITX3	38.6844	-1.55077	0.185227	2.09181e-17	1.33346e-16
ENSG00000127831	VIL1	7.98569	-1.55073	0.482887	0.000317097	0.000525042
ENSG00000105825	TFPI2	2056.3	-1.55062	0.079427	1.71458e-85	6.44805e-84
ENSG00000234009	RPL5P34	3.96606	-1.54984	0.540272	0.00111212	0.00171772
ENSG00000079974	RABL2B	469.89	-1.54971	0.123479	8.2651e-37	1.51611e-35
ENSG00000215875	ST13P20	1.12779	-1.54881	1.1408	0.0310789	0.0341821
ENSG00000153896	ZNF599	61.2991	-1.54879	0.177171	6.56099e-19	2.72903e-18
ENSG00000214954	LRRC69	29.2399	-1.54794	0.325046	4.57405e-07	1.05997e-06
ENSG00000268357	VN1R81P	4.11867	-1.5472	1.26563	0.0293449	0.0373321
ENSG00000197408	CYP2B6	6.96641	-1.54643	0.449285	0.000148724	0.000251979
ENSG00000004777	ARHGAP33	160.427	-1.54595	0.606883	0.00235044	0.00659393
ENSG00000109586	GALNT7	1743.7	-1.54449	0.0799927	1.21761e-83	3.98094e-82
ENSG00000065054	SLC9A3R2	1719.33	-1.54222	0.0778132	5.37115e-88	1.92476e-86
ENSG00000230006	ANKRD36BP2	25.7929	-1.54072	0.268171	2.77441e-09	1.15674e-08
ENSG00000233750	CICP27	8.37767	-1.53994	0.439139	0.000129572	0.00022946
ENSG00000239626	RPSAP41	16.6725	-1.53733	0.23473	2.02275e-11	6.5936e-11
ENSG00000116120	FARSB	2568.32	-1.53506	0.0900692	7.07009e-66	1.78787e-64
ENSG00000079150	FKBP7	269.684	-1.53378	0.133782	6.18411e-31	7.12223e-30
ENSG00000117461	PIK3R3	1078.75	-1.53347	0.111214	9.21524e-44	1.43822e-42
ENSG00000270765	GAS2L2	18.9352	-1.53303	0.220834	1.4041e-12	4.75705e-12
ENSG00000226937	CEP164P1	3.56261	-1.5302	0.66147	0.00520207	0.00739235
ENSG00000232434	AJM1	306.407	-1.52899	0.141903	1.23237e-27	1.28776e-26
ENSG00000054179	ENTPD2	56.9417	-1.5286	0.147523	1.12925e-25	5.99052e-25
ENSG00000281379	SEPTIN14P19	4.93808	-1.52849	0.631065	0.00402264	0.00575338
ENSG00000239474	KLHL41	13.9792	-1.52845	0.348014	3.44116e-06	6.78083e-06
ENSG00000205038	PKHD1L1	16.7364	-1.5278	0.240045	7.59208e-11	2.19819e-10
ENSG00000230992	FAM201B	7.76885	-1.52707	0.311311	3.31731e-07	7.43012e-07
ENSG00000143768	LEFTY2	0.969105	-1.52699	1.41848	0.0418126	0.0474407
ENSG00000138653	NDST4	2.08018	-1.52694	1.05515	0.028864	0.0362007
ENSG00000111674	ENO2	1146.59	-1.52685	0.113679	1.02789e-41	1.53025e-40
ENSG00000083817	ZNF416	121.192	-1.52611	0.115476	2.41445e-40	3.69925e-39
ENSG00000146376	ARHGAP18	597.687	-1.52606	0.113604	1.31118e-41	2.71101e-40
ENSG00000234373	SNX18P7	23.6731	-1.52484	0.25273	5.0399e-10	1.43705e-09
ENSG00000198680	TUSC1	558.779	-1.52396	0.0631761	4.05287e-129	3.08539e-127
ENSG00000281490	CICP14	7.14762	-1.52368	0.482594	0.000466333	0.000756832
ENSG00000185838	GNB1L	285.048	-1.52349	0.143624	4.83482e-27	4.95707e-26
ENSG00000213927	CCL27	3.12274	-1.52282	0.663694	0.00543811	0.00728691
ENSG00000235961	PNMA6A	41.7555	-1.5215	0.158677	2.72589e-22	2.10422e-21
ENSG00000182858	ALG12	758.337	-1.51942	0.0934742	6.08915e-60	1.86026e-58
ENSG00000184486	POU3F2	64.0172	-1.51613	0.15667	9.41102e-23	4.53872e-22
ENSG00000179299	NSUN7	3.69069	-1.51507	0.445829	0.00021733	0.000324609
ENSG00000232612	RPL31P35	1.03889	-1.51506	1.05253	0.0354776	0.0408243
ENSG00000134222	PSRC1	700.755	-1.51469	0.163065	2.65507e-21	3.042e-20
ENSG00000179915	NRXN1	2.50672	-1.51398	0.828786	0.0145115	0.0169103
ENSG00000013619	MAMLD1	1227.04	-1.51382	0.188778	3.43928e-16	2.48276e-15
ENSG00000121653	MAPK8IP1	601.591	-1.51176	0.114158	1.45673e-40	2.92736e-39
ENSG00000255642	PABPC1P4	5.1566	-1.51169	0.419974	0.00010774	0.00018487
ENSG00000107281	NPDC1	2105.39	-1.51152	0.149872	1.47342e-24	1.393e-23
ENSG00000169991	IFFO2	263.428	-1.5115	0.186391	1.55862e-16	1.07391e-15
ENSG00000189366	ALG1L	3.54137	-1.50844	0.593474	0.00338249	0.00514884
ENSG00000164120	HPGD	26.761	-1.50757	0.23372	3.69009e-11	1.15903e-10
ENSG00000128709	HOXD9	232.72	-1.5054	0.116085	3.04232e-39	3.51757e-38
ENSG00000104213	PDGFRL	238.205	-1.50539	0.0738952	9.08804e-93	3.74724e-91
ENSG00000134874	DZIP1	160.964	-1.50499	0.185455	1.4304e-16	9.81252e-16
ENSG00000122483	CCDC18	466.526	-1.50495	0.202946	3.64836e-14	2.9922e-13
ENSG00000157214	STEAP2	14.7207	-1.50421	0.282667	2.87331e-08	7.11309e-08
ENSG00000143119	CD53	2.83212	-1.50028	0.654035	0.00641638	0.00936426
ENSG00000155158	TTC39B	113.454	-1.49815	0.156291	2.57313e-22	2.34468e-21
ENSG00000182685	BRICD5	130.13	-1.49083	0.318099	7.42439e-07	3.44919e-06
ENSG00000240914	RPL15P2	3.79157	-1.49027	0.526497	0.00158442	0.00229085
ENSG00000263142	LRRC37A17P	21.1546	-1.48998	0.530766	0.00148342	0.00222052
ENSG00000106078	COBL	2617.84	-1.48914	0.088567	4.92576e-64	1.22101e-62
ENSG00000241370	RPP21	214.159	-1.48865	0.691424	0.00791102	0.0159854
ENSG00000251463	FKBP4P1	1.238	-1.48845	0.88289	0.025239	0.0298966
ENSG00000126218	F10	16.7185	-1.48739	0.279429	3.48565e-08	8.11049e-08
ENSG00000139914	FITM1	2.3665	-1.48668	0.545538	0.00208334	0.00295727
ENSG00000133302	SLF1	3192.78	-1.48653	0.115525	1.92491e-38	2.93527e-37
ENSG00000136490	LIMD2	57.9039	-1.48578	0.302485	2.76413e-07	6.73e-07
ENSG00000030419	IKZF2	51.7256	-1.48564	0.209512	2.953e-13	1.5504e-12
ENSG00000188343	FAM92A	170.787	-1.48532	0.116407	5.84011e-38	8.72754e-37
ENSG00000224858	RPL29P11	2.64027	-1.48494	0.761363	0.0136997	0.0160364
ENSG00000230042	AK3P3	3.71265	-1.48458	0.546102	0.00195915	0.00295746
ENSG00000156171	DRAM2	778.303	-1.48443	0.139205	4.80906e-27	5.33589e-26
ENSG00000054690	PLEKHH1	259.61	-1.48333	0.609023	0.0040026	0.00851877
ENSG00000175287	PHYHD1	113.734	-1.48323	0.189114	1.08047e-15	7.12935e-15
ENSG00000083857	FAT1	8209.71	-1.48132	0.16656	1.96636e-19	1.75197e-18
ENSG00000128266	GNAZ	296.207	-1.48118	0.101559	9.25388e-49	1.34733e-47
ENSG00000081052	COL4A4	1871.42	-1.48051	0.107027	5.09385e-44	8.18623e-43
ENSG00000248329	APELA	3.28045	-1.47951	0.642651	0.00504184	0.00718217
ENSG00000149150	SLC43A1	240.028	-1.4768	0.150922	4.15516e-23	3.02174e-22
ENSG00000142959	BEST4	4.10318	-1.47591	0.498219	0.000971179	0.00155008
ENSG00000205583	STAG3L1	86.7195	-1.47541	0.181118	1.32158e-16	9.55947e-16
ENSG00000214967	NPIPA7	106.196	-1.46877	0.424353	0.000155388	0.000513492
ENSG00000228672	PROB1	68.4535	-1.46794	0.274411	2.76902e-08	1.27432e-07
ENSG00000185633	NDUFA4L2	57.0443	-1.46736	0.745676	0.00777158	0.0114095
ENSG00000134363	FST	106.438	-1.46529	0.171192	3.22909e-18	2.51452e-17
ENSG00000242445	RPL7AP11	9.15118	-1.46521	0.409992	0.000112976	0.000217031
ENSG00000110436	SLC1A2	114.226	-1.46501	0.139643	3.35957e-26	3.60795e-25
ENSG00000085449	WDFY1	1792.65	-1.4643	0.0645178	1.57975e-114	7.88822e-113
ENSG00000100147	CCDC134	241.446	-1.46147	0.0778605	3.75145e-79	1.16393e-77
ENSG00000177943	MAMDC4	261.107	-1.46138	0.276168	3.90415e-08	1.38842e-07
ENSG00000185532	PRKG1	28.8474	-1.46067	0.343574	7.0199e-06	1.35552e-05
ENSG00000134802	SLC43A3	3134.69	-1.45765	0.0686175	8.37845e-101	3.55201e-99
ENSG00000163682	RPL9	6939.17	-1.45737	0.123152	3.27192e-33	4.5616e-32
ENSG00000154529	CNTNAP3B	93.6707	-1.45701	0.347871	8.64569e-06	3.2416e-05
ENSG00000216990	HSPD1P10	174.785	-1.45277	0.119306	1.44045e-34	2.17456e-33
ENSG00000183798	EMILIN3	1.45563	-1.45173	0.865987	0.0249736	0.0268986
ENSG00000176463	SLCO3A1	3300.99	-1.45141	0.0720892	1.45432e-90	7.82521e-89
ENSG00000243244	STON1	60.9972	-1.45056	0.190591	8.65067e-15	3.27176e-14
ENSG00000120658	ENOX1	227.89	-1.44889	0.0957256	2.92447e-52	4.58946e-51
ENSG00000237082	COX5BP6	2.48215	-1.44693	0.592524	0.0041732	0.00529502
ENSG00000127928	GNGT1	91.52	-1.44657	0.179301	2.40412e-16	1.62813e-15
ENSG00000168913	ENHO	7.21924	-1.44575	0.334508	5.61835e-06	1.10155e-05
ENSG00000027644	INSRR	4.59161	-1.44406	0.477256	0.000779706	0.00123047
ENSG00000155875	SAXO1	2.24013	-1.44322	1.13775	0.0191991	0.0259207
ENSG00000101670	LIPG	99.6471	-1.44313	0.263597	1.39631e-08	6.24735e-08
ENSG00000244486	SCARF2	46.6095	-1.44103	0.245594	1.3556e-09	3.47341e-09
ENSG00000182749	PAQR7	267.694	-1.43961	0.0988412	1.56705e-48	2.2737e-47
ENSG00000235990	RPL23AP20	1.69004	-1.4394	0.889194	0.0287656	0.0306673
ENSG00000080561	MID2	121.161	-1.43871	0.194779	4.79683e-14	3.11884e-13
ENSG00000248543	NPM1P41	3.23677	-1.43831	0.635351	0.00759167	0.00925601
ENSG00000226887	ERVMER34-1	70.4744	-1.43527	0.156855	1.66272e-20	1.46988e-19
ENSG00000153044	CENPH	980.406	-1.43519	0.0826531	4.45094e-68	1.24043e-66
ENSG00000227437	RPS8P4	1.83072	-1.434	0.791231	0.0191226	0.0210144
ENSG00000090530	P3H2	1452.15	-1.43287	0.0764909	9.48797e-79	2.8466e-77
ENSG00000100380	ST13	9602.06	-1.43056	0.0579553	1.09482e-135	7.74367e-134
ENSG00000159208	CIART	15.6863	-1.42994	0.284814	1.81834e-07	4.59624e-07
ENSG00000165182	CXorf58	2.4684	-1.42887	0.721843	0.0139875	0.0175537
ENSG00000149089	APIP	799.725	-1.42857	0.0949779	1.39128e-51	2.58414e-50
ENSG00000213925	NPM1P33	6.01367	-1.42643	0.415531	0.000218736	0.000371557
ENSG00000166145	SPINT1	59.088	-1.42539	0.286471	1.98261e-07	7.24024e-07
ENSG00000174705	SH3PXD2B	3370.78	-1.42391	0.128129	4.03405e-29	6.37769e-28
ENSG00000239345	HNRNPA1P26	3.10658	-1.42257	0.730718	0.0159284	0.0197503
ENSG00000135324	MRAP2	22.4751	-1.42177	0.185254	6.3781e-15	2.35672e-14
ENSG00000149548	CCDC15	76.261	-1.42149	0.178662	5.64516e-16	4.50674e-15
ENSG00000198890	PRMT6	1535.01	-1.42096	0.0616772	8.01861e-118	4.46954e-116
ENSG00000122741	DCAF10	1039.7	-1.42059	0.0964215	1.23337e-49	2.44564e-48
ENSG00000103067	ESRP2	1028.07	-1.42044	0.101526	4.68794e-45	8.05839e-44
ENSG00000135597	REPS1	570.674	-1.41982	0.193706	7.50589e-14	6.06728e-13
ENSG00000241741	RPL7AP30	16.2032	-1.4185	0.358903	2.56887e-05	4.93708e-05
ENSG00000112541	PDE10A	3929.87	-1.41814	0.0406578	9.24198e-267	1.79734e-264
ENSG00000136541	ERMN	2.00855	-1.41735	0.678901	0.0110777	0.0155776
ENSG00000105610	KLF1	5.28337	-1.41648	0.399819	0.00014547	0.000246694
ENSG00000213967	ZNF726	34.2897	-1.41642	0.171241	4.78343e-17	1.84101e-16
ENSG00000142910	TINAGL1	450.182	-1.41566	0.0677819	2.42816e-97	1.3179e-95
ENSG00000225251	RPL5P25	3.00188	-1.41505	0.561409	0.00406985	0.00554766
ENSG00000171551	ECEL1	5938.35	-1.41435	0.130491	7.85872e-28	9.32982e-27
ENSG00000157514	TSC22D3	1986.09	-1.41347	0.0953813	2.45687e-50	4.57952e-49
ENSG00000206172	HBA1	66.8666	-1.41291	0.208483	4.50403e-12	2.9683e-11
ENSG00000284194	SCO2	700.777	-1.41097	0.0690235	2.26286e-93	1.15775e-91
ENSG00000088538	DOCK3	120.287	-1.40904	0.0986663	1.09389e-46	2.23358e-45
ENSG00000100422	CERK	2234.99	-1.40876	0.0421745	3.45305e-247	5.80142e-245
ENSG00000175161	CADM2	4.86688	-1.40751	0.536957	0.00278979	0.00408196
ENSG00000103034	NDRG4	76.565	-1.40703	0.243387	2.38372e-09	1.11671e-08
ENSG00000226498	RPSAP21	3.92451	-1.40695	0.507992	0.00209167	0.00311103
ENSG00000135052	GOLM1	3267.09	-1.406	0.0260017	0	0
ENSG00000168481	LGI3	27.4945	-1.40481	0.198888	6.38515e-13	1.98425e-12
ENSG00000232888	RPS11P5	7.34983	-1.4045	0.443973	0.000575284	0.000943855
ENSG00000196236	XPNPEP3	812.047	-1.403	0.360286	3.30996e-05	0.000120144
ENSG00000124074	ENKD1	531.463	-1.4029	0.182261	4.89177e-15	4.28447e-14
ENSG00000177575	CD163	12.2861	-1.40078	0.324962	5.89524e-06	1.20099e-05
ENSG00000231007	CDC20P1	124.884	-1.39982	0.103224	3.0425e-42	5.59962e-41
ENSG00000185697	MYBL1	667.132	-1.39913	0.096939	1.21765e-47	2.90561e-46
ENSG00000145860	RNF145	3429.28	-1.39889	0.0626573	6.21849e-111	2.67521e-109
ENSG00000176928	GCNT4	2.60238	-1.39853	0.669346	0.0113697	0.0134862
ENSG00000254726	MEX3A	713.864	-1.39768	0.151105	6.68726e-21	7.2532e-20
ENSG00000075826	SEC31B	225.867	-1.39328	0.238231	1.77898e-09	6.84577e-09
ENSG00000168209	DDIT4	12674.6	-1.39115	0.0698279	4.61452e-89	1.92062e-87
ENSG00000172785	CBWD1	1350.99	-1.38978	0.131403	1.3197e-26	1.30092e-25
ENSG00000171877	FRMD5	57.6818	-1.38964	0.217108	4.02802e-11	1.13274e-10
ENSG00000058091	CDK14	285.3	-1.38934	0.163647	5.48744e-18	3.28942e-17
ENSG00000180257	ZNF816	84.9529	-1.38733	0.201561	1.82738e-12	1.02674e-11
ENSG00000154655	L3MBTL4	13.8585	-1.38662	0.316454	3.77503e-06	7.40977e-06
ENSG00000246082	NUDT16P1	125.439	-1.3849	0.0948639	1.53751e-48	3.28133e-47
ENSG00000196793	ZNF239	275.05	-1.38477	0.0643318	2.98269e-103	1.06286e-101
ENSG00000176204	LRRTM4	90.5216	-1.38344	0.142483	1.06499e-22	1.11958e-21
ENSG00000105373	NOP53	4841.1	-1.38244	0.0651701	1.53876e-100	6.5024e-99
ENSG00000113231	PDE8B	1493.02	-1.38223	0.0482418	4.7715e-181	4.62747e-179
ENSG00000201185	RNA5SP202	3.71042	-1.38198	0.8164	0.0241774	0.0320498
ENSG00000213839	TMX2P1	4.09811	-1.38121	0.718804	0.0123587	0.0167912
ENSG00000237225	OR13K1P	1.41003	-1.37999	0.908842	0.033565	0.0366881
ENSG00000197959	DNM3	153.276	-1.37848	0.21857	1.0138e-10	5.16514e-10
ENSG00000130844	ZNF331	477.448	-1.37711	0.104105	1.73762e-40	3.38673e-39
ENSG00000169710	FASN	23359.4	-1.3741	0.329324	1.04176e-05	4.18251e-05
ENSG00000155816	FMN2	162.027	-1.37242	0.108107	2.41824e-37	3.92858e-36
ENSG00000174684	B4GAT1	874.622	-1.37091	0.0364811	0	0
ENSG00000144847	IGSF11	2.02117	-1.37034	0.829721	0.0211646	0.023976
ENSG00000204052	LRRC73	47.9187	-1.37012	0.155955	6.57888e-19	2.73566e-18
ENSG00000169598	DFFB	226.379	-1.36711	0.155169	4.69332e-19	2.93441e-18
ENSG00000250120	PCDHA10	25.4279	-1.36683	0.258161	4.28466e-08	9.99361e-08
ENSG00000143013	LMO4	964.266	-1.36593	0.07065	9.98459e-84	3.49668e-82
ENSG00000172940	SLC22A13	7.05512	-1.36322	0.412255	0.000327702	0.000554159
ENSG00000170791	CHCHD7	553.374	-1.36298	0.0946901	3.14097e-47	7.4356e-46
ENSG00000065989	PDE4A	1094.2	-1.36237	0.187909	1.4391e-13	8.45618e-13
ENSG00000269343	ZNF587B	487.897	-1.35875	0.0713997	1.87124e-81	8.16269e-80
ENSG00000092850	TEKT2	2.20007	-1.35804	0.63724	0.0109343	0.0130103
ENSG00000157423	HYDIN	6.18208	-1.35781	0.754728	0.0151434	0.0197425
ENSG00000197162	ZNF785	430.539	-1.35639	0.199008	3.47456e-12	2.09158e-11
ENSG00000128849	CGNL1	31.3768	-1.35511	0.198639	3.4503e-12	1.02697e-11
ENSG00000072609	CHFR	259.728	-1.35477	0.15568	1.2554e-18	7.68542e-18
ENSG00000011028	MRC2	9558.09	-1.35466	0.233788	2.50532e-09	1.69471e-08
ENSG00000021300	PLEKHB1	86.3236	-1.35363	0.217808	1.74326e-10	8.78845e-10
ENSG00000100324	TAB1	1056.07	-1.35346	0.0844463	2.81389e-58	6.40747e-57
ENSG00000167536	DHRS13	711.425	-1.35332	0.055209	1.22878e-132	1.01509e-130
ENSG00000138400	MDH1B	29.5637	-1.35323	0.209136	3.74518e-11	1.14057e-10
ENSG00000271602	KRT8P49	4.37313	-1.35218	0.59366	0.00836001	0.0112593
ENSG00000166920	C15orf48	1.79781	-1.35155	0.752704	0.0220673	0.0239801
ENSG00000227525	RPL7P6	5.42227	-1.35083	0.485846	0.00199398	0.00294052
ENSG00000127989	MTERF1	221.97	-1.35042	0.097323	2.6907e-44	3.54027e-43
ENSG00000165389	SPTSSA	2061.53	-1.35025	0.0687075	2.82417e-86	9.8865e-85
ENSG00000136451	VEZF1	2059.93	-1.34919	0.0743832	5.7743e-74	1.67924e-72
ENSG00000235354	RPS29P16	1.78626	-1.34776	0.763389	0.0239672	0.0284994
ENSG00000123472	ATPAF1	1461.92	-1.34717	0.0978103	1.45417e-43	2.50615e-42
ENSG00000124251	TP53TG5	2.21523	-1.34666	0.907788	0.0240812	0.0319311
ENSG00000111275	ALDH2	786.687	-1.34657	0.0673228	2.22057e-89	8.43916e-88
ENSG00000093134	VNN3	1.98846	-1.34511	0.639769	0.0123874	0.0146039
ENSG00000083444	PLOD1	8617.23	-1.34502	0.104455	4.62641e-38	7.47564e-37
ENSG00000106571	GLI3	717.942	-1.34345	0.19705	3.57359e-12	2.64369e-11
ENSG00000117600	PLPPR4	3.36884	-1.3433	0.558962	0.0058539	0.00859658
ENSG00000176641	RNF152	5.84921	-1.34165	0.463873	0.00144123	0.00216682
ENSG00000152256	PDK1	1292.68	-1.33992	0.0919072	1.77086e-48	3.37744e-47
ENSG00000118526	TCF21	2.50906	-1.33904	0.603935	0.00932342	0.013269
ENSG00000012504	NR1H4	1.25188	-1.33869	1.07044	0.0392841	0.047974
ENSG00000170439	METTL7B	154.568	-1.33853	0.117724	2.48551e-30	2.93667e-29
ENSG00000224094	RPS24P8	4.63492	-1.33725	0.460188	0.00144102	0.00219191
ENSG00000128165	ADM2	149.565	-1.3368	0.120131	3.60682e-29	3.93718e-28
ENSG00000163273	NPPC	3.14477	-1.33591	0.497783	0.00226114	0.0031931
ENSG00000142937	RPS8	23914.4	-1.33243	0.0895359	2.04805e-50	4.35811e-49
ENSG00000183010	PYCR1	3168.08	-1.33111	0.0563857	1.6326e-123	8.91954e-122
ENSG00000163516	ANKZF1	1486.15	-1.3301	0.0676895	2.08674e-86	7.17193e-85
ENSG00000158966	CACHD1	598.524	-1.32989	0.0691385	3.63086e-83	1.64399e-81
ENSG00000241464	RPL39P38	1.23726	-1.3289	0.896234	0.0373046	0.0389157
ENSG00000113369	ARRDC3	2554.35	-1.3279	0.107909	3.54601e-35	4.9549e-34
ENSG00000131584	ACAP3	1958.27	-1.32785	0.139468	4.97923e-22	4.66438e-21
ENSG00000265593	NPM1P45	1.82833	-1.32645	0.705393	0.0206442	0.0265928
ENSG00000189343	RPS2P46	22.1563	-1.32583	0.257212	9.80563e-08	2.27293e-07
ENSG00000248905	FMN1	80.0358	-1.32413	0.449079	0.001065	0.00322992
ENSG00000174572	RPL10P2	2.45127	-1.32361	0.644776	0.0140037	0.0193502
ENSG00000166006	KCNC2	6.89067	-1.32281	0.423983	0.000644676	0.00103592
ENSG00000069011	PITX1	4601.39	-1.3221	0.0506705	2.41606e-149	1.72864e-147
ENSG00000132205	EMILIN2	131.159	-1.3219	0.207351	6.73142e-11	3.68408e-10
ENSG00000107404	DVL1	3148.24	-1.32145	0.0794914	1.81068e-62	4.68654e-61
ENSG00000123870	ZNF137P	20.674	-1.31924	0.517981	0.00331756	0.00530601
ENSG00000254463	PPIAP41	2.61836	-1.31868	0.825442	0.0314112	0.0369874
ENSG00000219930	GAPDHP67	2.13417	-1.31842	0.756215	0.0275739	0.0347165
ENSG00000242779	ZNF702P	16.9898	-1.31823	0.477713	0.0018778	0.00317371
ENSG00000166833	NAV2	2945.45	-1.31822	0.0982383	3.36845e-41	4.52484e-40
ENSG00000148671	ADIRF	7.35665	-1.31783	0.516438	0.00271313	0.0039654
ENSG00000239900	ADSL	3755.43	-1.31749	0.0873871	9.46779e-52	1.8074e-50
ENSG00000189306	RRP7A	2402.57	-1.31623	0.0573302	6.20094e-117	3.41213e-115
ENSG00000105538	RASIP1	2376.94	-1.31587	0.0334792	0	0
ENSG00000239272	RPL21P10	5.82296	-1.31466	0.423753	0.000729693	0.00113857
ENSG00000127191	TRAF2	1730.29	-1.31248	0.0904105	3.62457e-48	6.43689e-47
ENSG00000101333	PLCB4	295.188	-1.31218	0.105186	3.91547e-36	4.21198e-35
ENSG00000161653	NAGS	50.2509	-1.31123	0.15329	4.27272e-18	1.68487e-17
ENSG00000137962	ARHGAP29	1097.69	-1.30944	0.0912899	3.91995e-47	6.62905e-46
ENSG00000179542	SLITRK4	370.43	-1.3051	0.122663	8.15731e-27	6.75339e-26
ENSG00000163624	CDS1	64.3339	-1.3037	0.146735	2.45464e-19	1.10151e-18
ENSG00000163322	ABRAXAS1	250.046	-1.30363	0.126339	2.00402e-25	2.09328e-24
ENSG00000256223	ZNF10	181.815	-1.30362	0.11319	3.44246e-31	4.17549e-30
ENSG00000242990	RPL13AP23	5.50501	-1.3036	0.383604	0.000287034	0.000477373
ENSG00000119326	CTNNAL1	2172.8	-1.30346	0.0803454	1.26136e-59	2.86659e-58
ENSG00000226701	RPL15P14	3.221	-1.30307	0.536801	0.00572426	0.00807856
ENSG00000188677	PARVB	1932.56	-1.30214	0.0805812	3.35843e-59	8.12245e-58
ENSG00000198932	GPRASP1	18.663	-1.3021	0.339486	4.18127e-05	8.37996e-05
ENSG00000159905	ZNF221	51.3021	-1.30167	0.329962	2.818e-05	5.73899e-05
ENSG00000087269	NOP14	3132.03	-1.30023	0.0578848	5.78193e-112	2.50586e-110
ENSG00000132938	MTUS2	143.709	-1.29755	0.162909	6.47559e-16	4.58232e-15
ENSG00000227770	RPL7P12	1.8353	-1.2974	0.712328	0.0227379	0.0275254
ENSG00000104321	TRPA1	8.8015	-1.29724	0.546794	0.00470073	0.00667714
ENSG00000171303	KCNK3	762.416	-1.29686	0.0759128	7.74235e-66	1.9188e-64
ENSG00000165215	CLDN3	73.6878	-1.29685	0.15986	2.24049e-16	1.61758e-15
ENSG00000243422	RPL23AP49	1.87733	-1.29547	0.770561	0.0243126	0.029281
ENSG00000213316	LTC4S	1.72241	-1.29451	0.769166	0.0302148	0.0332978
ENSG00000168056	LTBP3	3138.93	-1.29424	0.201936	5.17628e-11	3.98783e-10
ENSG00000106018	VIPR2	382.684	-1.29365	0.0794238	5.0698e-60	9.36275e-59
ENSG00000091428	RAPGEF4	15.662	-1.2926	0.488382	0.00248744	0.00404097
ENSG00000111752	PHC1	797.201	-1.29213	0.120142	1.72256e-27	1.78681e-26
ENSG00000184995	IFNE	21.5027	-1.29152	0.296797	5.77799e-06	1.14965e-05
ENSG00000163171	CDC42EP3	575.78	-1.29149	0.127552	1.55635e-24	1.99463e-23
ENSG00000172817	CYP7B1	8.75905	-1.28938	0.374255	0.000226295	0.00037946
ENSG00000213917	RPL5P8	19.8562	-1.2883	0.216169	1.09714e-09	3.15241e-09
ENSG00000181744	DIPK2A	1051.76	-1.28829	0.133772	2.56142e-22	2.41439e-21
ENSG00000255213	NPM1P35	6.27958	-1.2866	0.416281	0.000844087	0.0013069
ENSG00000100427	MLC1	33.4972	-1.2864	0.720406	0.0230953	0.0296724
ENSG00000187762	HSPE1P11	1.34927	-1.28609	0.770258	0.0311003	0.036195
ENSG00000213213	CCDC183	15.5132	-1.28398	0.477483	0.00216601	0.00334551
ENSG00000180537	RNF182	3691.37	-1.28259	0.092738	7.18262e-44	1.15006e-42
ENSG00000132881	CPLANE2	97.5733	-1.282	0.278308	1.44168e-06	5.80222e-06
ENSG00000237169	RPL12P27	2.63137	-1.28099	0.590479	0.0117667	0.014925
ENSG00000144485	HES6	114.809	-1.28087	0.187474	3.37183e-12	2.03104e-11
ENSG00000254543	HSPD1P2	4.22362	-1.2799	0.544435	0.00722169	0.0098094
ENSG00000222036	POTEM	11.7032	-1.27955	0.389642	0.000388057	0.000701649
ENSG00000156509	FBXO43	96.7897	-1.27871	0.136626	3.0496e-21	2.54294e-20
ENSG00000119522	DENND1A	1776.72	-1.2774	0.0675448	4.99503e-80	1.53283e-78
ENSG00000111834	RSPH4A	2.33193	-1.27667	0.629203	0.0159235	0.0197835
ENSG00000135678	CPM	437.067	-1.27606	0.453294	0.0015726	0.00465393
ENSG00000226752	CUTALP	658.916	-1.27544	0.0843838	4.89144e-52	1.28746e-50
ENSG00000236552	RPL13AP5	45.4102	-1.27485	0.475237	0.00270671	0.00393788
ENSG00000010810	FYN	1208	-1.27361	0.111741	1.6273e-30	1.84658e-29
ENSG00000268964	ERVV-2	5.20665	-1.27321	0.47372	0.00287632	0.00420281
ENSG00000197635	DPP4	1.3521	-1.2728	1.05046	0.0439082	0.0495627
ENSG00000236285	NPM1P8	7.16617	-1.2727	0.38261	0.000382745	0.000632253
ENSG00000224728	IMPDH1P8	12.7077	-1.2717	0.286909	3.92482e-06	8.82938e-06
ENSG00000188976	NOC2L	7275.88	-1.27137	0.051546	9.3929e-135	6.50007e-133
ENSG00000228727	SAPCD1	19.5309	-1.27096	0.28965	4.67212e-06	9.09066e-06
ENSG00000132128	LRRC41	1481.97	-1.2709	0.0349553	2.71064e-289	5.48622e-287
ENSG00000250982	GAPDHP35	967.044	-1.26939	0.0959272	2.21362e-40	3.16432e-39
ENSG00000079819	EPB41L2	3162.79	-1.2682	0.0495225	8.24673e-145	5.04303e-143
ENSG00000120675	DNAJC15	620.877	-1.2681	0.109144	1.45767e-31	2.23404e-30
ENSG00000231164	RPL7P56	1.74913	-1.26752	0.766571	0.0330218	0.0361462
ENSG00000081181	ARG2	97.9278	-1.2665	0.142073	1.84169e-19	1.43091e-18
ENSG00000060762	MPC1	489.554	-1.26627	0.104083	1.98611e-34	3.28417e-33
ENSG00000166949	SMAD3	1655.79	-1.26591	0.132042	4.12331e-22	3.48938e-21
ENSG00000228903	RASA4CP	43.286	-1.26515	0.387085	0.000412187	0.000742485
ENSG00000245205	EEF1A1P4	29.2697	-1.26508	0.206596	3.93978e-10	1.16774e-09
ENSG00000166407	LMO1	486.332	-1.26486	0.0660196	3.83554e-82	1.66568e-80
ENSG00000122694	GLIPR2	259.118	-1.26451	0.110056	5.15243e-31	5.94976e-30
ENSG00000183780	SLC35F3	158.876	-1.26389	0.0693785	1.23115e-74	3.7938e-73
ENSG00000249286	AMD1P3	12.1359	-1.26336	0.309205	1.85172e-05	3.55112e-05
ENSG00000198055	GRK6	1219.01	-1.2623	0.0735229	1.91342e-66	4.80746e-65
ENSG00000130638	ATXN10	3428.41	-1.26166	0.0451096	3.18594e-172	4.03622e-170
ENSG00000258245	RPL10P13	1.70815	-1.2614	0.6965	0.0251418	0.0281342
ENSG00000274997	HIST1H2AH	5.74496	-1.26017	0.389573	0.000516301	0.000840069
ENSG00000095752	IL11	220.085	-1.26	0.116915	1.68512e-27	1.75315e-26
ENSG00000225663	MCRIP1	334.541	-1.25955	0.0985032	7.99809e-38	8.95409e-37
ENSG00000141576	RNF157	210.447	-1.25932	0.152181	5.42003e-17	3.11429e-16
ENSG00000165449	SLC16A9	150.93	-1.25873	0.108972	2.74576e-31	3.33783e-30
ENSG00000035115	SH3YL1	199.979	-1.25861	0.146335	3.24422e-18	2.41608e-17
ENSG00000173898	SPTBN2	5984.42	-1.25854	0.10816	2.15849e-31	2.87147e-30
ENSG00000148832	PAOX	8.80733	-1.25767	0.451252	0.00179165	0.00276431
ENSG00000218186	KRT8P43	3.46902	-1.25501	0.62813	0.0175463	0.0216056
ENSG00000197061	HIST1H4C	13.3387	-1.25329	0.300184	1.35791e-05	2.90992e-05
ENSG00000177932	ZNF354C	32.483	-1.25182	0.199106	1.43133e-10	4.33969e-10
ENSG00000221978	CCNL2	2882.15	-1.24988	0.112249	5.20214e-29	8.46155e-28
ENSG00000047457	CP	12.3294	-1.24906	0.415295	0.000942828	0.00152892
ENSG00000174640	SLCO2A1	482.407	-1.24791	0.206694	6.44434e-10	4.10672e-09
ENSG00000158321	AUTS2	453.981	-1.24748	0.358859	0.000194507	0.000811559
ENSG00000286237	ARMCX5-GPRASP2	50.9469	-1.24468	0.274637	2.43063e-06	8.07441e-06
ENSG00000234882	EIF3EP1	21.4636	-1.24358	0.224796	1.43875e-08	5.74291e-08
ENSG00000171346	KRT15	88.4766	-1.24295	0.179286	1.59081e-12	9.44469e-12
ENSG00000132004	FBXW9	376.235	-1.24268	0.0972962	8.59988e-38	9.56948e-37
ENSG00000198538	ZNF28	376.897	-1.24254	0.34769	0.000125148	0.00032482
ENSG00000188994	ZNF292	1026.24	-1.242	0.373488	0.000318824	0.00100864
ENSG00000129749	CHRNA10	23.73	-1.2414	0.276823	2.76596e-06	5.55546e-06
ENSG00000183864	TOB2	2140.76	-1.24058	0.145792	7.06391e-18	5.61975e-17
ENSG00000137154	RPS6	53435.7	-1.23993	0.072115	1.30246e-66	3.86986e-65
ENSG00000240087	RPSAP12	7.83963	-1.23979	0.485412	0.00403186	0.00582894
ENSG00000183386	FHL3	618.852	-1.23859	0.208053	1.12811e-09	7.08002e-09
ENSG00000197785	ATAD3A	4525.86	-1.2379	0.0409387	3.26629e-201	3.2747e-199
ENSG00000184828	ZBTB7C	108.894	-1.23583	0.109001	3.74484e-30	4.398e-29
ENSG00000179938	GOLGA8J	5.627	-1.235	0.617513	0.01573	0.0204435
ENSG00000234420	ZNF37BP	553.607	-1.23469	0.122371	2.36748e-24	2.93642e-23
ENSG00000163605	PPP4R2	1472.9	-1.23426	0.08013	6.04419e-54	1.19256e-52
ENSG00000153395	LPCAT1	6260.39	-1.23396	0.109109	4.38692e-30	5.55399e-29
ENSG00000197977	ELOVL2	59.2218	-1.23208	0.121317	1.55981e-24	7.80431e-24
ENSG00000173599	PC	3883.19	-1.23199	0.0560784	5.16942e-107	2.37258e-105
ENSG00000154511	DIPK1A	218.825	-1.23166	0.113481	7.90507e-28	8.97764e-27
ENSG00000256087	ZNF432	162.055	-1.23092	0.124054	1.42784e-23	1.30004e-22
ENSG00000125841	NRSN2	1481.67	-1.23073	0.0972547	2.2692e-37	3.3518e-36
ENSG00000189014	SHLD2P3	6.41634	-1.22995	0.59023	0.0124749	0.0166844
ENSG00000204442	FAM155A	3.60363	-1.2299	0.478824	0.00413202	0.00596389
ENSG00000167642	SPINT2	71.4033	-1.22883	0.22671	2.23771e-08	9.85521e-08
ENSG00000160050	CCDC28B	277.868	-1.22765	0.094036	2.79493e-39	4.30667e-38
ENSG00000127990	SGCE	1464.32	-1.22726	0.090888	6.85972e-42	1.02902e-40
ENSG00000057757	PITHD1	1450.68	-1.22681	0.0591659	6.07098e-96	2.35649e-94
ENSG00000216866	RPS2P55	9.76388	-1.22631	0.330387	9.31451e-05	0.00018417
ENSG00000106789	CORO2A	1193.46	-1.22562	0.0413827	6.37333e-193	6.48292e-191
ENSG00000240698	RPS2P39	2.51905	-1.22506	0.549249	0.010549	0.01351
ENSG00000198298	ZNF485	100.303	-1.22475	0.161084	1.02776e-14	6.89659e-14
ENSG00000229994	RPL5P4	1.84928	-1.22323	0.699633	0.0290438	0.0344031
ENSG00000198887	SMC5	1312.66	-1.22309	0.343208	0.000152069	0.000507044
ENSG00000231390	SNX18P8	7.86077	-1.22199	0.415202	0.00135566	0.00209278
ENSG00000138769	CDKL2	3.61493	-1.22143	0.784347	0.0258847	0.0288992
ENSG00000197147	LRRC8B	346.484	-1.22036	0.118309	2.42686e-25	1.90216e-24
ENSG00000166343	MSS51	35.0942	-1.21988	0.249285	3.87896e-07	8.54892e-07
ENSG00000251705	RNA5-8SP6	345.332	-1.21927	0.270508	2.88934e-06	1.07299e-05
ENSG00000115363	EVA1A	16.4382	-1.21787	0.346586	0.000171079	0.000298912
ENSG00000077942	FBLN1	5843.22	-1.21778	0.186411	3.16887e-11	2.41118e-10
ENSG00000160447	PKN3	2519.36	-1.21743	0.0928486	1.05309e-39	1.51858e-38
ENSG00000142541	RPL13A	57303.6	-1.21636	0.0935337	6.30093e-39	1.01956e-37
ENSG00000002587	HS3ST1	2.51945	-1.21634	0.717071	0.031447	0.0370934
ENSG00000106852	LHX6	138.341	-1.21518	0.207414	1.77768e-09	8.3809e-09
ENSG00000167562	ZNF701	126.189	-1.21422	0.138612	7.53963e-19	5.72599e-18
ENSG00000138615	CILP	2.99995	-1.2126	0.549907	0.0110719	0.0131573
ENSG00000131370	SH3BP5	7081.37	-1.21174	0.0534901	3.09103e-114	1.73646e-112
ENSG00000069431	ABCC9	191.359	-1.21161	0.121357	6.65059e-24	6.62581e-23
ENSG00000174788	PCP2	5.79626	-1.21129	0.459128	0.00305128	0.00448081
ENSG00000112280	COL9A1	15.3618	-1.2112	0.344095	0.000136984	0.000260807
ENSG00000149591	TAGLN	1346.54	-1.21034	0.12976	4.34929e-21	3.55342e-20
ENSG00000164683	HEY1	349.494	-1.21008	0.112785	2.96514e-27	2.46644e-26
ENSG00000058453	CROCC	524.232	-1.2093	0.154732	2.23706e-15	1.99322e-14
ENSG00000170788	DYDC1	24.7807	-1.20896	0.235776	1.26584e-07	2.84862e-07
ENSG00000169914	OTUD3	456.562	-1.20849	0.25628	9.63889e-07	4.86562e-06
ENSG00000231245	C1DP1	6.20771	-1.20827	0.631098	0.0209978	0.026717
ENSG00000283023	FRG1GP	4.96052	-1.20297	0.548682	0.0108213	0.0142934
ENSG00000139329	LUM	216.038	-1.20267	0.164105	1.25006e-13	7.56486e-13
ENSG00000248385	TARM1	2.66959	-1.20264	0.847863	0.0459257	0.0488337
ENSG00000162627	SNX7	638.816	-1.20232	0.064977	7.43169e-77	2.93181e-75
ENSG00000254634	SMG1P6	19.0436	-1.20016	0.453696	0.00320546	0.00513474
ENSG00000019186	CYP24A1	176.74	-1.20014	0.274435	5.61984e-06	2.01575e-05
ENSG00000171119	NRTN	16.484	-1.19944	0.229476	8.42296e-08	2.14009e-07
ENSG00000161328	LRRC56	8.77449	-1.1987	0.794657	0.0308661	0.038088
ENSG00000102977	ACD	924.842	-1.19849	0.0840124	1.46832e-46	2.63882e-45
ENSG00000169946	ZFPM2	21.9138	-1.19783	0.293763	2.08171e-05	6.35317e-05
ENSG00000074582	BCS1L	924.803	-1.19463	0.0576638	7.83965e-96	3.36342e-94
ENSG00000187664	HAPLN4	5.79453	-1.19403	0.476116	0.00509118	0.00708757
ENSG00000215912	TTC34	4.72912	-1.19337	0.679846	0.0266478	0.0336354
ENSG00000152778	IFIT5	406.045	-1.19309	0.072398	3.50086e-61	8.20477e-60
ENSG00000122406	RPL5	27817.8	-1.19276	0.0741765	1.99812e-58	6.35395e-57
ENSG00000233324	EEF1A1P34	5.67093	-1.19203	0.363894	0.000476278	0.000778663
ENSG00000153234	NR4A2	635.946	-1.19139	0.17364	3.20394e-12	2.33937e-11
ENSG00000228887	EEF1DP1	4.48461	-1.19128	0.507891	0.00819756	0.0110481
ENSG00000157933	SKI	1405.11	-1.19121	0.218844	1.98366e-08	9.546e-08
ENSG00000244053	RPL13AP2	10.2427	-1.18976	0.315276	7.27352e-05	0.000133937
ENSG00000102837	OLFM4	1.8122	-1.18975	0.727054	0.0372278	0.038846
ENSG00000172932	ANKRD13D	825.048	-1.18922	0.139472	6.9224e-18	5.33574e-17
ENSG00000238271	IFNWP19	3.5315	-1.18909	0.594437	0.0180478	0.0244567
ENSG00000090686	USP48	2656.31	-1.18904	0.0524564	3.69315e-114	1.81999e-112
ENSG00000187801	ZFP69B	104.457	-1.18721	0.0891133	7.91282e-41	1.39455e-39
ENSG00000197756	RPL37A	17678.2	-1.18703	0.0928964	1.01989e-37	1.63241e-36
ENSG00000176170	SPHK1	1757.02	-1.18581	0.0443634	1.7119e-158	1.3047e-156
ENSG00000136040	PLXNC1	6.19877	-1.18465	0.656715	0.0212104	0.0272694
ENSG00000107554	DNMBP	1798.18	-1.18463	0.132526	1.75993e-19	1.49344e-18
ENSG00000213312	RPL7AP34	15.2086	-1.18457	0.282356	1.25825e-05	2.70512e-05
ENSG00000164897	TMUB1	1606.84	-1.18442	0.0500396	2.99187e-124	1.61154e-122
ENSG00000085999	RAD54L	876.734	-1.18392	0.176043	6.86405e-12	3.76512e-11
ENSG00000158816	VWA5B1	18.3264	-1.18387	0.269563	5.0517e-06	1.12582e-05
ENSG00000100294	MCAT	854.219	-1.18358	0.0610895	1.06858e-83	3.58319e-82
ENSG00000112159	MDN1	4324.26	-1.18357	0.102123	1.56844e-31	2.72494e-30
ENSG00000004478	FKBP4	12628	-1.18255	0.170515	1.5469e-12	1.0035e-11
ENSG00000085514	PILRA	40.7868	-1.18182	0.273403	6.62465e-06	1.38424e-05
ENSG00000151006	PRSS53	161.249	-1.18157	0.278585	8.66135e-06	3.31438e-05
ENSG00000011465	DCN	62.4864	-1.18085	0.699973	0.0204423	0.0264938
ENSG00000117226	GBP3	76.845	-1.17976	0.308132	4.74314e-05	0.000185692
ENSG00000104983	CCDC61	144.776	-1.17813	0.155168	1.11951e-14	8.43603e-14
ENSG00000269113	TRABD2B	392.063	-1.17724	0.363294	0.000502143	0.00120544
ENSG00000157110	RBPMS	776.121	-1.17714	0.187718	1.66041e-10	8.23005e-10
ENSG00000217929	CICP18	263.662	-1.17489	0.339918	0.000239976	0.000735739
ENSG00000171425	ZNF581	544.592	-1.17487	0.111039	1.55842e-26	2.08921e-25
ENSG00000196387	ZNF140	217.536	-1.17364	0.109102	2.13453e-27	2.38483e-26
ENSG00000225447	RPS15AP10	3.28207	-1.17318	0.49158	0.00716277	0.00939728
ENSG00000121207	LRAT	8.05513	-1.17153	0.454467	0.0040172	0.00567875
ENSG00000145020	AMT	9.8657	-1.17096	0.599843	0.0170237	0.0247981
ENSG00000213740	SERBP1P1	4.68024	-1.17048	0.507219	0.0091676	0.0125394
ENSG00000100413	POLR3H	2168.93	-1.16898	0.053262	3.45627e-107	1.59585e-105
ENSG00000261556	SMG1P7	94.8297	-1.16768	0.1742	8.01341e-12	4.59028e-11
ENSG00000130766	SESN2	697.354	-1.16643	0.0776684	2.13088e-51	5.31345e-50
ENSG00000082196	C1QTNF3	34.1537	-1.16393	0.25416	2.12762e-06	4.66077e-06
ENSG00000099715	PCDH11Y	41.9974	-1.16371	0.199709	2.72475e-09	6.84884e-09
ENSG00000196507	TCEAL3	267.777	-1.16249	0.130372	2.06844e-19	1.30537e-18
ENSG00000152763	WDR78	46.3651	-1.16241	0.619017	0.017889	0.0234178
ENSG00000088280	ASAP3	601.885	-1.16237	0.150066	4.43634e-15	3.82576e-14
ENSG00000196123	KIAA0895L	640.374	-1.16193	0.124305	4.12653e-21	4.57984e-20
ENSG00000236609	ZNF853	2.02459	-1.16128	0.659596	0.0324962	0.0356092
ENSG00000153113	CAST	13337.7	-1.16112	0.0429702	2.68498e-161	3.13678e-159
ENSG00000116273	PHF13	625.66	-1.15987	0.129473	1.59177e-19	1.63073e-18
ENSG00000100304	TTLL12	6395.36	-1.15977	0.0361167	3.83062e-227	5.71676e-225
ENSG00000220868	MRPL35P1	1.14211	-1.1597	0.743561	0.0447673	0.0477435
ENSG00000128203	ASPHD2	17.0459	-1.15968	0.229022	1.81705e-07	4.59373e-07
ENSG00000213394	RPSAP46	6.02068	-1.15939	0.469314	0.00587285	0.00827323
ENSG00000077800	FKBP6	10.6196	-1.15936	0.363557	0.000647305	0.00116236
ENSG00000122194	PLG	5.51802	-1.15924	0.491155	0.00688221	0.00937724
ENSG00000205643	CDPF1	179.371	-1.15911	0.0913995	3.19901e-37	5.18617e-36
ENSG00000277157	HIST1H4D	3.63201	-1.15844	0.477577	0.00679849	0.00948073
ENSG00000214455	RCN1P2	129.972	-1.1582	0.129841	2.19695e-19	1.84567e-18
ENSG00000174652	ZNF266	632.716	-1.15804	0.0825415	3.72668e-45	8.40495e-44
ENSG00000183077	AFMID	715.718	-1.158	0.0698048	4.1995e-62	1.3425e-60
ENSG00000129422	MTUS1	2757.64	-1.15692	0.063391	1.40639e-74	4.14893e-73
ENSG00000043514	TRIT1	851.852	-1.15669	0.0752253	1.13071e-53	2.26212e-52
ENSG00000228599	RPL7P52	1.94529	-1.15565	0.656169	0.0319505	0.037572
ENSG00000138741	TRPC3	12.5484	-1.15481	0.372369	0.000751659	0.00123431
ENSG00000164483	SAMD3	1.86738	-1.15376	0.694694	0.0369411	0.0400443
ENSG00000117758	STX12	406.304	-1.15342	0.117527	4.4129e-23	3.20585e-22
ENSG00000074803	SLC12A1	2.22524	-1.15292	0.716093	0.0353074	0.0412006
ENSG00000234093	RPS15AP11	4.1789	-1.15275	0.492183	0.00832687	0.0113801
ENSG00000116151	MORN1	384.04	-1.15247	0.172146	1.0197e-11	4.51998e-11
ENSG00000105516	DBP	302.907	-1.15127	0.142416	2.93306e-16	1.62135e-15
ENSG00000135587	SMPD2	461.28	-1.15097	0.0801536	4.46219e-47	1.01072e-45
ENSG00000136854	STXBP1	3424.33	-1.15046	0.111607	3.02374e-25	4.19249e-24
ENSG00000114859	CLCN2	492.94	-1.1504	0.140685	1.15358e-16	1.04559e-15
ENSG00000184635	ZNF93	4.40217	-1.15033	0.571397	0.0166859	0.0221619
ENSG00000100335	MIEF1	2465.57	-1.15028	0.0686854	2.65319e-63	6.43346e-62
ENSG00000116251	RPL22	9172.49	-1.1501	0.0944257	1.91136e-34	2.75859e-33
ENSG00000180198	RCC1	5314.3	-1.15001	0.0499403	1.02539e-117	6.04533e-116
ENSG00000232054	NPM1P34	3.53358	-1.14979	0.587873	0.0207106	0.026671
ENSG00000118242	MREG	155.273	-1.14886	0.157936	1.62471e-13	1.03066e-12
ENSG00000242882	RPL5P11	3.31217	-1.14863	0.548085	0.0154213	0.0191776
ENSG00000213239	NPM1P32	6.58103	-1.14707	0.461599	0.00576352	0.00804594
ENSG00000117399	CDC20	4854.64	-1.14656	0.0662735	1.5694e-67	6.1301e-66
ENSG00000120708	TGFBI	24492.6	-1.14596	0.0423063	3.41943e-162	4.03202e-160
ENSG00000111077	TNS2	957.148	-1.14583	0.25623	3.49634e-06	1.28251e-05
ENSG00000038219	BOD1L1	3356.82	-1.14564	0.189665	6.77475e-10	4.73744e-09
ENSG00000225828	FAM229A	169.87	-1.14556	0.230061	3.05605e-07	1.28992e-06
ENSG00000184060	ADAP2	106.441	-1.14537	0.281952	2.11367e-05	7.20699e-05
ENSG00000283378	CNTNAP3C	26.605	-1.14498	2.35482	0.000663024	0.00171387
ENSG00000213700	RPL17P50	5.61521	-1.14497	0.38637	0.00139006	0.00214305
ENSG00000157881	PANK4	71.2741	-1.14467	0.216881	6.58416e-08	3.03865e-07
ENSG00000239200	RPL22P20	2.48171	-1.14333	0.660727	0.0339675	0.0437539
ENSG00000124613	ZNF391	42.8585	-1.14311	0.443959	0.00402202	0.00929349
ENSG00000183067	IGSF5	8.19738	-1.14003	0.357747	0.000673242	0.00107874
ENSG00000187535	IFT140	823.024	-1.13959	0.123366	1.17889e-20	9.46294e-20
ENSG00000157703	SVOPL	2.9055	-1.13917	0.504523	0.00974067	0.0132623
ENSG00000188859	FAM78B	7.22401	-1.13808	0.399777	0.00191434	0.00289483
ENSG00000116922	C1orf109	595.846	-1.13652	0.0853275	6.55736e-41	1.29255e-39
ENSG00000133315	MACROD1	1519.98	-1.13545	0.081111	6.27528e-45	1.11825e-43
ENSG00000213801	ZNF321P	79.5699	-1.13523	0.27657	1.90306e-05	6.51112e-05
ENSG00000196660	SLC30A10	1.96769	-1.13507	0.625667	0.0297147	0.0351857
ENSG00000004455	AK2	9883.67	-1.13457	0.297898	6.13786e-05	0.000287251
ENSG00000092969	TGFB2	220.675	-1.13437	0.26698	1.01728e-05	3.58972e-05
ENSG00000115758	ODC1	10397.8	-1.13416	0.0775758	5.89828e-48	1.19273e-46
ENSG00000072201	LNX1	14.2156	-1.13409	0.331376	0.000296228	0.00054263
ENSG00000128408	RIBC2	203.58	-1.13336	0.113167	6.52832e-24	4.86692e-23
ENSG00000155070	UNC93B2	15.5014	-1.13234	0.290037	4.80471e-05	9.77281e-05
ENSG00000117862	TXNDC12	1854.77	-1.13216	0.115949	8.20239e-23	1.0639e-21
ENSG00000054983	GALC	29.9609	-1.13191	0.237307	8.69909e-07	2.03397e-06
ENSG00000116649	SRM	4377.25	-1.13182	0.205116	1.71397e-08	1.09597e-07
ENSG00000169071	ROR2	2111.87	-1.13108	0.10365	4.02379e-28	4.27682e-27
ENSG00000141480	ARRB2	1623.53	-1.13068	0.0520159	3.91678e-105	1.86884e-103
ENSG00000197044	ZNF441	78.9307	-1.13	0.243383	1.57152e-06	6.29997e-06
ENSG00000075218	GTSE1	2068.6	-1.12967	0.0756191	7.451e-51	2.05873e-49
ENSG00000229636	KRT8P21	413.281	-1.12861	0.0800426	2.24464e-45	3.0196e-44
ENSG00000213225	NOC2LP1	20.2563	-1.12851	0.301058	7.71314e-05	0.000153779
ENSG00000240480	RPL29P2	2.14921	-1.12562	0.592397	0.0255844	0.030631
ENSG00000140983	RHOT2	3103.09	-1.12513	0.115175	9.02282e-23	8.69026e-22
ENSG00000198198	SZT2	1339.77	-1.1249	0.160199	1.25113e-12	6.96641e-12
ENSG00000106554	CHCHD3	3527.31	-1.12466	0.0481105	2.85124e-121	2.27522e-119
ENSG00000151876	FBXO4	337.232	-1.12464	0.0854386	6.19473e-40	8.97637e-39
ENSG00000189143	CLDN4	345.736	-1.12436	0.0854475	8.66779e-40	1.25252e-38
ENSG00000114388	NPRL2	621.328	-1.12408	0.0769717	1.27731e-48	3.1337e-47
ENSG00000146197	SCUBE3	9.93586	-1.12391	0.335811	0.000399203	0.000678312
ENSG00000240522	RPL7AP10	4.5247	-1.12337	0.43365	0.00462803	0.00648114
ENSG00000116871	MAP7D1	4739.36	-1.1232	0.103589	1.07644e-27	1.22207e-26
ENSG00000069702	TGFBR3	696.423	-1.12271	0.113499	2.29776e-23	2.76708e-22
ENSG00000112306	RPS12	14791.3	-1.12255	0.0964967	1.41131e-31	1.91805e-30
ENSG00000117020	AKT3	167.878	-1.12151	0.212918	6.08703e-08	2.75516e-07
ENSG00000169989	TIGD4	8.48339	-1.1215	0.369124	0.00119031	0.00185121
ENSG00000157445	CACNA2D3	733.64	-1.12086	0.0414379	1.60408e-161	1.73298e-159
ENSG00000186665	C17orf58	317.086	-1.12023	0.09237	3.85962e-34	3.92644e-33
ENSG00000063177	RPL18	15122.4	-1.11949	0.0572325	7.97401e-86	3.16829e-84
ENSG00000074657	ZNF532	1880.55	-1.11881	0.10902	5.61482e-25	5.82265e-24
ENSG00000171097	KYAT1	571.339	-1.11791	0.198621	8.31129e-09	5.00617e-08
ENSG00000152270	PDE3B	2028.42	-1.11774	0.0538164	3.70515e-96	1.48178e-94
ENSG00000083845	RPS5	15263.3	-1.11619	0.0931908	1.58194e-33	2.25886e-32
ENSG00000178035	IMPDH2	14816.6	-1.11597	0.0808777	1.50906e-44	2.86231e-43
ENSG00000243904	RPSAP5	3.7454	-1.11584	0.511309	0.0136412	0.0171161
ENSG00000174607	UGT8	900.944	-1.11544	0.0853373	2.16466e-39	3.25218e-38
ENSG00000162409	PRKAA2	720.236	-1.11464	0.10179	3.20649e-28	4.5385e-27
ENSG00000198142	SOWAHC	712.128	-1.11429	0.0472129	3.31541e-124	2.49667e-122
ENSG00000143815	LBR	2843.54	-1.11394	0.0826826	1.23582e-41	1.68429e-40
ENSG00000186094	AGBL4	10.6845	-1.11393	0.340614	0.000469552	0.000857817
ENSG00000137872	SEMA6D	679.298	-1.11373	0.12138	1.98631e-20	2.15729e-19
ENSG00000184557	SOCS3	1451.58	-1.11309	0.14839	2.69654e-14	1.81623e-13
ENSG00000126778	SIX1	290.177	-1.11239	0.0879798	5.17551e-37	5.66619e-36
ENSG00000183779	ZNF703	1407.01	-1.11234	0.205797	3.23664e-08	1.50816e-07
ENSG00000137054	POLR1E	1919.31	-1.11134	0.0636143	1.18363e-68	3.17076e-67
ENSG00000135913	USP37	961.115	-1.11127	0.133276	3.45928e-17	2.58587e-16
ENSG00000164615	CAMLG	1139.32	-1.11061	0.0922925	9.21129e-34	1.20131e-32
ENSG00000218347	HNRNPA1P1	2.77064	-1.11054	0.574903	0.0234275	0.0299054
ENSG00000005421	PON1	3.27996	-1.10819	0.738716	0.0436009	0.049815
ENSG00000100129	EIF3L	9345.32	-1.10756	0.0880883	2.04789e-36	3.08114e-35
ENSG00000135315	CEP162	400.862	-1.10638	0.186747	1.63803e-09	6.36083e-09
ENSG00000084070	SMAP2	606.567	-1.10573	0.0731702	6.38836e-52	1.63196e-50
ENSG00000215908	CROCCP2	329.404	-1.10527	0.154683	4.5343e-13	2.16673e-12
ENSG00000164136	IL15	156.983	-1.10512	0.145539	1.34999e-14	1.01239e-13
ENSG00000196141	SPATS2L	1820.91	-1.10466	0.0740676	1.32344e-50	2.47754e-49
ENSG00000163412	EIF4E3	68.9876	-1.10456	0.155999	6.73916e-13	4.21207e-12
ENSG00000149218	ENDOD1	481.513	-1.10428	0.0708152	3.47246e-55	9.82667e-54
ENSG00000135424	ITGA7	157.261	-1.10421	0.157147	9.79051e-13	5.93161e-12
ENSG00000260644	HERC2P5	45.3808	-1.10419	0.196587	9.8515e-09	2.39696e-08
ENSG00000007968	E2F2	930.065	-1.10407	0.153314	3.18404e-13	2.03518e-12
ENSG00000164199	ADGRV1	95.3344	-1.10398	0.169741	3.48822e-11	2.18297e-10
ENSG00000142227	EMP3	2368.28	-1.10386	0.0954745	4.05973e-31	4.6714e-30
ENSG00000213885	RPL13AP7	16.789	-1.1017	0.3281	0.000381855	0.000615009
ENSG00000138175	ARL3	1037.67	-1.10105	0.082023	2.28091e-41	3.57937e-40
ENSG00000146151	HMGCLL1	5.59019	-1.09964	0.390623	0.00241931	0.0035631
ENSG00000239351	NPM1P29	5.53302	-1.09821	0.45635	0.00772049	0.0106834
ENSG00000162576	MXRA8	16.2584	-1.098	0.343457	0.000551149	0.000906351
ENSG00000066557	LRRC40	692.367	-1.09664	0.107988	1.54642e-24	1.93113e-23
ENSG00000162065	TBC1D24	924.026	-1.09579	0.153454	4.62234e-13	2.92415e-12
ENSG00000107796	ACTA2	505.342	-1.09488	0.121773	1.02636e-19	1.10547e-18
ENSG00000172250	SERHL	18.0894	-1.09462	0.272065	2.80436e-05	5.07972e-05
ENSG00000102804	TSC22D1	6022.58	-1.0945	0.053707	1.11582e-92	6.16685e-91
ENSG00000231821	NPM1P48	4.24545	-1.09388	0.488705	0.0116955	0.015554
ENSG00000100376	FAM118A	497.404	-1.09353	0.105266	1.45472e-25	1.88012e-24
ENSG00000165724	ZMYND19	1879.29	-1.09304	0.0620669	1.1245e-69	4.47078e-68
ENSG00000146094	DOK3	149.373	-1.09133	0.236592	1.57307e-06	6.43544e-06
ENSG00000116791	CRYZ	765.695	-1.09101	0.0902741	6.25369e-34	8.11493e-33
ENSG00000180116	C12orf40	2.18968	-1.0909	0.612893	0.0339339	0.0419496
ENSG00000158552	ZFAND2B	457.67	-1.09071	0.0709064	9.64147e-54	2.64069e-52
ENSG00000100416	TRMU	1766.1	-1.09067	0.0991487	1.60308e-28	1.69351e-27
ENSG00000197863	ZNF790	36.5636	-1.09002	0.317739	0.000293727	0.000522762
ENSG00000101955	SRPX	104.925	-1.08905	0.18301	1.30974e-09	6.55924e-09
ENSG00000168393	DTYMK	1935.58	-1.08821	0.0545308	6.5319e-89	2.36937e-87
ENSG00000141577	CEP131	1024.28	-1.08786	0.07493	4.63028e-48	8.0109e-47
ENSG00000231167	YBX1P2	19.9129	-1.08778	0.254148	9.26214e-06	1.96975e-05
ENSG00000116459	ATP5PB	7263.55	-1.08651	0.0803252	7.53723e-42	1.30398e-40
ENSG00000008710	PKD1	3177.71	-1.08639	0.256333	1.02319e-05	5.29942e-05
ENSG00000183971	NPW	5.7161	-1.08494	0.518599	0.0165149	0.0219594
ENSG00000082556	OPRK1	4.81278	-1.08404	0.54187	0.0198594	0.0250974
ENSG00000184319	RPL23AP82	458.101	-1.08313	0.104344	1.51068e-25	1.92112e-24
ENSG00000117543	DPH5	726.865	-1.08235	0.0984161	2.05925e-28	2.90707e-27
ENSG00000142330	CAPN10	579.8	-1.0821	0.107097	2.70966e-24	3.31577e-23
ENSG00000156011	PSD3	652.566	-1.07996	0.171392	1.36276e-10	9.45049e-10
ENSG00000115020	PIKFYVE	1152.33	-1.07876	0.0940344	9.01595e-31	1.11482e-29
ENSG00000213704	EEF1A1P15	6.74719	-1.07876	0.379812	0.00230433	0.00349499
ENSG00000170577	SIX2	551.092	-1.07824	0.0990795	7.21177e-28	9.944e-27
ENSG00000265681	RPL17	20191	-1.07775	0.0945673	2.25888e-30	2.88329e-29
ENSG00000140750	ARHGAP17	3527.03	-1.07741	0.174047	2.94448e-10	2.11044e-09
ENSG00000100206	DMC1	43.6229	-1.07736	0.614314	0.028855	0.0363843
ENSG00000100116	GCAT	692.483	-1.07638	0.0930148	3.23182e-31	5.11512e-30
ENSG00000148841	ITPRIP	2660.95	-1.07601	0.0640771	1.59389e-63	3.88288e-62
ENSG00000263513	FAM72C	265.564	-1.07529	0.288206	6.87165e-05	0.000182989
ENSG00000100036	SLC35E4	293.811	-1.0747	0.102377	4.16996e-26	3.36174e-25
ENSG00000188321	ZNF559	214.19	-1.07443	0.147344	1.50652e-13	7.38786e-13
ENSG00000018236	CNTN1	17.3686	-1.07381	0.390455	0.00294265	0.0044596
ENSG00000138944	SHISAL1	577.891	-1.07374	0.0901779	5.03531e-33	8.34239e-32
ENSG00000134186	PRPF38B	2400.72	-1.07347	0.0531615	4.08062e-91	2.24528e-89
ENSG00000214826	DDX12P	387.307	-1.07163	0.149818	4.42789e-13	2.79658e-12
ENSG00000105696	TMEM59L	45.4656	-1.07033	0.241023	4.01226e-06	8.10359e-06
ENSG00000169668	BCRP2	45.3071	-1.06807	0.216691	4.63361e-07	1.10594e-06
ENSG00000180530	NRIP1	1311.54	-1.06764	0.115516	1.4197e-20	1.24089e-19
ENSG00000219932	RPL12P8	7.69063	-1.06704	0.416863	0.00506296	0.00731745
ENSG00000204131	NHSL2	15.7446	-1.06685	0.350246	0.00108768	0.0018985
ENSG00000117000	RLF	994.695	-1.06603	0.112434	1.31839e-21	1.17432e-20
ENSG00000205918	PDPK2P	41.8679	-1.06593	0.182499	2.72959e-09	7.01385e-09
ENSG00000184481	FOXO4	1501.22	-1.06432	0.0782187	1.37479e-42	2.08688e-41
ENSG00000167967	E4F1	1473.41	-1.06232	0.0924992	7.42608e-31	8.32307e-30
ENSG00000135317	SNX14	1149.03	-1.06201	0.109367	1.49978e-22	1.38435e-21
ENSG00000130714	POMT1	1470.26	-1.06175	0.102064	1.56669e-25	1.48479e-24
ENSG00000265293	ARGFXP2	3.88431	-1.06152	0.45287	0.00936044	0.0112651
ENSG00000227852	RPS29P17	2.54495	-1.06042	0.585284	0.0336289	0.0394517
ENSG00000183298	RPSAP19	3.86723	-1.05885	0.606373	0.036529	0.046769
ENSG00000213128	RPL32P31	2.92228	-1.05875	0.520118	0.0204737	0.023256
ENSG00000136824	SMC2	3550.09	-1.05852	0.140001	2.11157e-14	1.90081e-13
ENSG00000128272	ATF4	10392.2	-1.05843	0.0686304	4.8938e-54	1.13579e-52
ENSG00000108819	PPP1R9B	3814.04	-1.05809	0.053515	3.42054e-87	1.21534e-85
ENSG00000156869	FRRS1	217.148	-1.05783	0.191348	1.47938e-08	5.41381e-08
ENSG00000278301	GRAMD4P3	8.46589	-1.05743	0.468757	0.0113545	0.0155293
ENSG00000241030	RPL29P24	4.47692	-1.05724	0.436063	0.00780038	0.0106996
ENSG00000149929	HIRIP3	1653.22	-1.05704	0.0654542	8.67227e-59	1.87423e-57
ENSG00000154864	PIEZO2	2718.1	-1.05667	0.107372	2.88917e-23	2.61438e-22
ENSG00000141562	NARF	1758.93	-1.05603	0.0672267	7.69526e-56	1.75158e-54
ENSG00000060971	ACAA1	1591.65	-1.05577	0.0647344	3.96989e-60	9.68651e-59
ENSG00000144381	HSPD1	46711	-1.05563	0.0852022	1.49719e-35	2.23305e-34
ENSG00000187942	LDLRAD2	36.3285	-1.05544	0.288118	0.000128377	0.0002453
ENSG00000108107	RPL28	14943.8	-1.05467	0.0611237	3.28345e-67	9.83362e-66
ENSG00000235370	DNM1P51	10.7681	-1.05449	0.363547	0.00189256	0.00279456
ENSG00000160796	NBEAL2	2041.79	-1.05378	0.207115	1.92536e-07	1.14627e-06
ENSG00000134897	BIVM	541.821	-1.05354	0.0749915	3.73679e-45	8.10607e-44
ENSG00000007376	RPUSD1	2696.52	-1.05277	0.0450792	6.47285e-121	3.7431e-119
ENSG00000067798	NAV3	109.341	-1.0521	0.212314	3.32705e-07	1.40063e-06
ENSG00000280987	MATR3	3521.75	-1.05191	0.0804092	1.90106e-39	2.95444e-38
ENSG00000159335	PTMS	16991.9	-1.05176	0.111323	1.7641e-21	1.70331e-20
ENSG00000241975	ELOCP19	7.57943	-1.05169	0.396546	0.00401987	0.0059017
ENSG00000114450	GNB4	2223.37	-1.05166	0.0790602	1.31006e-40	2.09325e-39
ENSG00000175764	TTLL11	161.801	-1.05162	0.158038	1.24577e-11	7.05192e-11
ENSG00000225972	MTND1P23	8.70418	-1.05065	0.525391	0.0201976	0.0254847
ENSG00000065809	FAM107B	2839.48	-1.05052	0.0906598	7.66063e-32	9.7846e-31
ENSG00000237438	CECR7	162.165	-1.04971	0.138277	1.64282e-14	1.02609e-13
ENSG00000009724	MASP2	6.23129	-1.04931	0.554167	0.0246119	0.0309254
ENSG00000198435	NRARP	334.431	-1.04877	0.114034	1.56383e-20	1.28219e-19
ENSG00000160200	CBS	3950.94	-1.04802	0.056112	5.31147e-78	1.76181e-76
ENSG00000180432	CYP8B1	6.08999	-1.04717	0.508657	0.0187434	0.0246801
ENSG00000163666	HESX1	7.84705	-1.04701	0.357997	0.00186098	0.00279015
ENSG00000140743	CDR2	965.044	-1.04698	0.0878349	4.5901e-33	5.85836e-32
ENSG00000132639	SNAP25	339.994	-1.04698	0.19132	2.36926e-08	1.12828e-07
ENSG00000187957	DNER	1478.64	-1.0463	0.0743279	2.31205e-45	3.83694e-44
ENSG00000181804	SLC9A9	22.4513	-1.04625	0.37037	0.00202141	0.00306199
ENSG00000243720	RPL21P127	3.29033	-1.04524	0.593233	0.0370039	0.040102
ENSG00000110723	EXPH5	142.599	-1.04514	0.122628	8.37434e-18	6.08062e-17
ENSG00000235330	RPL12P25	5.98551	-1.04475	0.340725	0.00117246	0.0018265
ENSG00000232393	RPL5P6	3.44393	-1.04389	0.541647	0.0260992	0.0312329
ENSG00000135205	CCDC146	9.98222	-1.04359	0.475575	0.0112401	0.0165469
ENSG00000182472	CAPN12	50.8492	-1.04337	0.138292	2.43933e-14	8.29821e-14
ENSG00000186026	ZNF284	104.191	-1.04334	0.122861	1.10888e-17	8.44507e-17
ENSG00000136811	ODF2	2586.1	-1.04325	0.0577314	2.2803e-73	6.62271e-72
ENSG00000174010	KLHL15	883.916	-1.04322	0.063057	8.23598e-62	2.02658e-60
ENSG00000240395	RPL5P23	2.62671	-1.04282	0.581979	0.0343808	0.0442395
ENSG00000157216	SSBP3	2584.6	-1.04282	0.0853038	1.23413e-34	1.56758e-33
ENSG00000185215	TNFAIP2	2559.47	-1.04271	0.0791632	6.16896e-40	8.8809e-39
ENSG00000188807	TMEM201	1215.17	-1.04252	0.173929	1.06756e-09	5.55778e-09
ENSG00000125551	PLGLB2	31.7696	-1.04213	0.229481	2.9768e-06	6.08214e-06
ENSG00000138346	DNA2	474.424	-1.04156	0.108056	2.7623e-22	3.19171e-21
ENSG00000276023	DUSP14	45.9133	-1.04154	0.229106	2.83102e-06	5.80089e-06
ENSG00000152953	STK32B	481.102	-1.04146	0.0605691	1.3492e-66	4.67929e-65
ENSG00000198911	SREBF2	9262.36	-1.04099	0.0483515	6.68487e-103	3.39743e-101
ENSG00000110077	MS4A6A	7.50917	-1.04045	0.333272	0.000956016	0.00152725
ENSG00000188856	RPSAP47	5.5293	-1.04015	0.424101	0.00718392	0.009903
ENSG00000075142	SRI	1895.97	-1.03949	0.0480898	6.12984e-104	2.70407e-102
ENSG00000230071	RPL4P6	11.9611	-1.03929	0.290205	0.000182484	0.000342348
ENSG00000101104	PABPC1L	604.627	-1.03843	0.210267	3.94638e-07	2.10391e-06
ENSG00000267368	UPK3BL1	320.339	-1.03827	0.260994	3.62948e-05	0.000130973
ENSG00000107331	ABCA2	4800.2	-1.03796	0.16307	9.92258e-11	7.53726e-10
ENSG00000234118	RPL13AP6	8.40217	-1.03771	0.337578	0.00109442	0.00169679
ENSG00000024526	DEPDC1	1751.28	-1.03741	0.124169	3.46775e-17	2.41049e-16
ENSG00000157999	ANKRD61	5.29394	-1.03738	0.408274	0.00584182	0.00823366
ENSG00000196155	PLEKHG4	944.432	-1.03691	0.153618	7.87996e-12	4.49054e-11
ENSG00000241360	PDXP	1324.66	-1.03671	0.0810084	8.20834e-38	1.10709e-36
ENSG00000002330	BAD	1074.4	-1.03621	0.0775051	4.70801e-41	7.02244e-40
ENSG00000177042	TMEM80	210.795	-1.03574	0.104317	1.59753e-23	1.18052e-22
ENSG00000169972	PUSL1	759.348	-1.03543	0.0618965	4.58908e-63	1.5157e-61
ENSG00000162069	BICDL2	5.96745	-1.03525	0.405013	0.00553401	0.00776608
ENSG00000100664	EIF5	5450.34	-1.0351	0.088231	4.18196e-32	5.58904e-31
ENSG00000101751	POLI	255.146	-1.03504	0.144454	4.07493e-13	2.58058e-12
ENSG00000026297	RNASET2	624.336	-1.03409	0.0658642	9.01491e-56	2.5419e-54
ENSG00000167363	FN3K	302.657	-1.03382	0.137384	2.96028e-14	1.84085e-13
ENSG00000137955	RABGGTB	2491.13	-1.03372	0.0653478	1.31791e-56	4.12851e-55
ENSG00000116685	KIAA2013	3365.02	-1.03335	0.0377794	2.2468e-165	2.03816e-163
ENSG00000230913	NPM1P51	4.51605	-1.03251	0.465077	0.0133251	0.0175457
ENSG00000182986	ZNF320	356.769	-1.03242	0.153875	1.06501e-11	4.71685e-11
ENSG00000020633	RUNX3	444.347	-1.03227	0.144843	5.45058e-13	4.19721e-12
ENSG00000139266	MARCH9	328.908	-1.03168	0.111907	1.54583e-20	1.3674e-19
ENSG00000133874	RNF122	63.2486	-1.03066	0.171701	1.00394e-09	2.89436e-09
ENSG00000036257	CUL3	2538.4	-1.03043	0.0516127	6.18604e-89	2.42601e-87
ENSG00000227825	SLC9A7P1	8.34806	-1.03043	0.310527	0.000491684	0.000814974
ENSG00000111913	RIPOR2	13.0099	-1.03006	0.310124	0.00046871	0.000790088
ENSG00000081026	MAGI3	580.291	-1.02951	0.0895402	6.24583e-31	9.6201e-30
ENSG00000079435	LIPE	17.164	-1.0293	0.382349	0.00345583	0.0055134
ENSG00000232493	RPL12P11	3.70955	-1.02919	0.513548	0.023055	0.0259684
ENSG00000154309	DISP1	718.874	-1.02908	0.0688951	1.22014e-50	3.0456e-49
ENSG00000197299	BLM	1536.64	-1.02832	0.0818356	1.71552e-36	2.28455e-35
ENSG00000097007	ABL1	6195.52	-1.02792	0.0804586	3.1379e-37	6.18598e-36
ENSG00000100490	CDKL1	406.905	-1.02763	0.247582	1.71855e-05	4.8596e-05
ENSG00000123080	CDKN2C	2976.78	-1.02747	0.0672682	6.54192e-53	1.15335e-51
ENSG00000262152	LINC00514	17.5622	-1.027	0.436187	0.00770451	0.01082
ENSG00000160951	PTGER1	7.6136	-1.02671	0.379889	0.00363531	0.00522808
ENSG00000163704	PRRT3	191.113	-1.026	0.123047	4.0901e-17	3.12984e-16
ENSG00000215093	EEF1A1P29	20.16	-1.02559	0.225323	2.97244e-06	6.61699e-06
ENSG00000132952	USPL1	571.155	-1.02512	0.0862246	7.75408e-33	1.22896e-31
ENSG00000174136	RGMB	592.092	-1.02464	0.150934	4.99892e-12	3.67011e-11
ENSG00000197479	PCDHB11	17.2857	-1.02461	0.310545	0.000523794	0.000864067
ENSG00000144815	NXPE3	1670.59	-1.02393	0.0713452	5.455e-47	9.18699e-46
ENSG00000099625	CBARP	309.426	-1.02347	0.192626	6.03242e-08	2.11123e-07
ENSG00000117155	SSX2IP	804.371	-1.02285	0.0844912	4.2343e-34	5.57515e-33
ENSG00000234825	XRCC6P2	4.95408	-1.02256	0.590037	0.0376481	0.046859
ENSG00000161267	BDH1	136.408	-1.02209	0.351345	0.0018481	0.00594643
ENSG00000141655	TNFRSF11A	147.697	-1.02173	0.173313	1.90104e-09	1.07018e-08
ENSG00000100403	ZC3H7B	3988.78	-1.02128	0.0636358	3.12176e-58	1.01766e-56
ENSG00000244457	ENO1P1	12.7617	-1.02	0.457807	0.0129972	0.0189343
ENSG00000102531	FNDC3A	3534.11	-1.01933	0.082602	2.91374e-35	3.36456e-34
ENSG00000173581	CCDC106	906.211	-1.0193	0.0628296	1.62169e-59	3.65658e-58
ENSG00000130821	SLC6A8	3931.43	-1.01902	0.175032	4.05378e-09	2.78736e-08
ENSG00000145908	ZNF300	713.619	-1.01803	0.0770569	4.29322e-40	8.31379e-39
ENSG00000187240	DYNC2H1	651.678	-1.01761	0.200929	2.24641e-07	1.21253e-06
ENSG00000183048	SLC25A10	2718.27	-1.01761	0.0478054	6.27873e-101	2.67051e-99
ENSG00000138587	MNS1	195.094	-1.01738	0.134676	2.27058e-14	1.15329e-13
ENSG00000176182	MYPOP	288.218	-1.01648	0.200568	2.1397e-07	8.76356e-07
ENSG00000163938	GNL3	5628.02	-1.01643	0.0804575	6.98529e-37	1.07941e-35
ENSG00000103260	METRN	1024.75	-1.01556	0.0472688	1.18789e-102	5.57809e-101
ENSG00000173258	ZNF483	84.5806	-1.0154	0.183339	1.67791e-08	7.46196e-08
ENSG00000126603	GLIS2	521.398	-1.01509	0.398263	0.0055934	0.0182522
ENSG00000142676	RPL11	27104.2	-1.01472	0.103875	1.038e-22	1.04989e-21
ENSG00000141664	ZCCHC2	1068.13	-1.01455	0.167412	7.37668e-10	3.50315e-09
ENSG00000169689	CENPX	1464.28	-1.01442	0.0597409	4.92967e-65	1.31701e-63
ENSG00000267500	ZNF887P	22.6817	-1.01416	0.211121	8.35831e-07	1.95757e-06
ENSG00000121895	TMEM156	13.7788	-1.01389	0.355376	0.00227095	0.00371082
ENSG00000087008	ACOX3	235.667	-1.01293	0.193746	8.93801e-08	3.07373e-07
ENSG00000196628	TCF4	299.161	-1.01275	0.157566	6.28587e-11	2.66231e-10
ENSG00000001460	STPG1	157.246	-1.01114	0.140311	2.25292e-13	1.44751e-12
ENSG00000140682	TGFB1I1	804.291	-1.01106	0.176539	5.81758e-09	2.78899e-08
ENSG00000241923	RPL14P3	4.78245	-1.01054	0.431195	0.0102305	0.0137659
ENSG00000162408	NOL9	1572.25	-1.00955	0.169646	1.32887e-09	6.35054e-09
ENSG00000166206	GABRB3	18.7763	-1.0062	0.233297	8.8531e-06	1.67843e-05
ENSG00000196937	FAM3C	651.394	-1.00572	0.0781978	4.05695e-38	7.40314e-37
ENSG00000119138	KLF9	1029.69	-1.00471	0.0466622	3.8629e-103	1.83218e-101
ENSG00000136895	GARNL3	148.059	-1.00466	0.220595	2.8904e-06	1.06576e-05
ENSG00000143093	STRIP1	1109.65	-1.00438	0.104805	5.72275e-22	5.33917e-21
ENSG00000151491	EPS8	849.349	-1.00397	0.0843367	5.89712e-33	7.73777e-32
ENSG00000241015	TPM3P9	283.332	-1.00353	0.13906	2.84077e-13	1.81611e-12
ENSG00000170166	HOXD4	22.0684	-1.00294	0.225334	4.74703e-06	9.5206e-06
ENSG00000176055	MBLAC2	367.306	-1.00261	0.0694446	1.67754e-47	2.37552e-46
ENSG00000132330	SCLY	1037.09	-1.0025	0.0693441	1.13382e-47	1.93927e-46
ENSG00000171960	PPIH	1384.04	-1.00221	0.0809781	1.75684e-35	2.47002e-34
ENSG00000160271	RALGDS	1406.55	-1.00099	0.167023	9.31424e-10	4.86335e-09
ENSG00000114268	PFKFB4	602.417	-0.998773	0.159805	2.2496e-10	1.49733e-09
ENSG00000090971	NAT14	766.736	-0.998721	0.0553885	5.54298e-73	1.66113e-71
ENSG00000175003	SLC22A1	34.5759	-0.998422	0.506755	0.0230343	0.0311804
ENSG00000178081	ULK4P3	25.4293	-0.998274	0.448303	0.0131799	0.0186245
ENSG00000148411	NACC2	1922.77	-0.997692	0.0764057	2.71409e-39	5.67124e-38
ENSG00000104529	EEF1D	522.972	-0.997417	0.193866	1.3287e-07	7.29356e-07
ENSG00000116337	AMPD2	2652.37	-0.997413	0.0991263	4.51746e-24	4.54683e-23
ENSG00000179460	EEF1A1P27	11.696	-0.996154	0.272752	0.000146454	0.000257725
ENSG00000163349	HIPK1	2235.9	-0.995836	0.0566783	2.74995e-69	1.08769e-67
ENSG00000165338	HECTD2	603.141	-0.994975	0.0849324	5.65581e-32	8.95068e-31
ENSG00000162601	MYSM1	399.799	-0.993915	0.2128	1.29839e-06	5.36301e-06
ENSG00000156304	SCAF4	969.083	-0.993703	0.1639	9.09147e-10	4.75141e-09
ENSG00000111642	CHD4	16820.4	-0.993421	0.0591431	9.83154e-64	2.71763e-62
ENSG00000162522	KIAA1522	3487.6	-0.993047	0.196747	2.55575e-07	1.48667e-06
ENSG00000159023	EPB41	2228.93	-0.992666	0.0963696	3.7769e-25	3.60486e-24
ENSG00000139289	PHLDA1	261.648	-0.992505	0.0943582	3.65952e-26	3.9256e-25
ENSG00000215007	DNAJA1P3	68.6047	-0.992261	0.146064	6.43858e-12	3.70603e-11
ENSG00000149634	SPATA25	26.7775	-0.991943	0.296894	0.000466185	0.00083467
ENSG00000147437	GNRH1	23.1242	-0.989788	0.327752	0.00109821	0.00187689
ENSG00000143333	RGS16	41.5133	-0.989585	0.152983	5.73677e-11	1.59824e-10
ENSG00000215311	NPM1P12	5.01054	-0.988916	0.465742	0.0182976	0.0241379
ENSG00000164068	RNF123	2197.05	-0.988505	0.232234	1.12803e-05	3.97525e-05
ENSG00000146409	SLC18B1	574.77	-0.988277	0.0766628	2.87477e-38	5.38662e-37
ENSG00000166974	MAPRE2	1545.91	-0.988067	0.0949235	5.99941e-26	5.78453e-25
ENSG00000122435	TRMT13	326.008	-0.987826	0.1123	7.27415e-19	4.50026e-18
ENSG00000177030	DEAF1	719.098	-0.987816	0.191572	1.41782e-07	7.75826e-07
ENSG00000166869	CHP2	23.0629	-0.987215	0.21351	2.15848e-06	4.47387e-06
ENSG00000133256	PDE6B	12.3604	-0.984667	0.286066	0.00030634	0.000527606
ENSG00000171067	C11orf24	2351.87	-0.984215	0.0357832	7.60256e-167	6.43177e-165
ENSG00000144063	MALL	222.037	-0.983968	0.159705	3.8379e-10	2.05339e-09
ENSG00000245680	ZNF585B	162.087	-0.983465	0.167507	2.13588e-09	1.00278e-08
ENSG00000128512	DOCK4	225.325	-0.982792	0.226478	7.83624e-06	2.28569e-05
ENSG00000223705	NSUN5P1	1547.05	-0.982282	0.10533	6.39432e-21	5.74429e-20
ENSG00000180694	TMEM64	616.258	-0.982253	0.0904404	9.19355e-28	1.26259e-26
ENSG00000205476	CCDC85C	2761.91	-0.982253	0.0777157	6.18556e-37	8.30623e-36
ENSG00000219395	HSPA8P15	4.30183	-0.982202	0.473029	0.0197894	0.0259684
ENSG00000181396	OGFOD3	861.906	-0.981714	0.0619884	1.07312e-56	2.48456e-55
ENSG00000170703	TTLL6	25.0587	-0.981282	0.385671	0.00514751	0.00776442
ENSG00000117410	ATP6V0B	2887.54	-0.980916	0.0613458	7.83873e-58	1.70591e-56
ENSG00000157870	PRXL2B	518.555	-0.980635	0.131744	5.32845e-14	4.377e-13
ENSG00000115694	STK25	2924.59	-0.980534	0.0568869	8.83348e-67	3.42295e-65
ENSG00000198912	C1orf174	807.522	-0.980218	0.0516578	1.58546e-80	5.20414e-79
ENSG00000169683	LRRC45	1285.62	-0.97991	0.0666167	3.31131e-49	6.00316e-48
ENSG00000111700	SLCO1B3	97.1832	-0.979777	0.367728	0.00376617	0.0103193
ENSG00000189332	SLC25A51P4	70.8203	-0.978973	0.162855	1.01506e-09	5.27695e-09
ENSG00000268222	EEF1A1P7	30.6851	-0.97828	0.204179	9.29784e-07	2.10232e-06
ENSG00000111669	TPI1	39545.8	-0.97778	0.063184	3.00731e-54	7.11904e-53
ENSG00000127914	AKAP9	2076.17	-0.977764	0.200916	6.42334e-07	3.66833e-06
ENSG00000116455	WDR77	2529.11	-0.977657	0.0497139	4.4236e-86	1.54649e-84
ENSG00000254126	CD8B2	4.25449	-0.977595	0.527924	0.0323373	0.0401551
[truncated: 9,066 more rows]

## Sheet: List 300
genename (neg)		genename (pos)		List
TMEM47		PRR13P5		AATK
CDX2		LHX1		ABCB1
HDX		GPR17		ABCC2
SLC24A3		KRT34		ADAMTS7P3
GPC4		GABBR2		ADARB2
CTAG2		ADRA1D		ADGRB1
SOX17		EVI2B		ADGRG3
EPHA7		MAG		ADRA1D
LDB2		SH3RF3		ADRA2A
AMOT		LRRC4B		ALG1L13P
ARMCX1		DHFRP1		ALK
MFAP2		CREB3L3		ALOX15B
PYCARD		ATP8A2		ALPG
PTPRD		GJB5		ALPI
KCNT2		HDC		ALPL
TMEM200C		CEBPE		ALPP
ZNF671		DACT2		ALX4
LRATD1		LEF1		AMOT
TMEM246		LGALS12		ANKRD2
PCDHAC2		TNXB		ANOS1
ADRA2A		USP26		ARHGEF33
CDH11		CNTNAP4		ARHGEF35
THY1		CD36		ARMCX1
DTX3		ADARB2		ARRDC4
ZCCHC18		CD19		ART1
CA2		GYPC		ATP8A2
MXRA5		ADAMTS7P3		B3GALT4
HPSE2		SSTR5		BCAT1
PDX1		SUCNR1		BCHE
CADPS2		CHRNA4		BHLHA15
SYT4		PLAAT2		BMP5
IL1RL2		FOXN1		C19orf81
KIT		ELSPBP1		C1QTNF8
CA8		VTN		C2orf78
PRUNE2		SPON2		C8orf88
KLHL1		ALPP		CA2
PCP4		BMP5		CA5A
ANOS1		PDE9A		CA8
CAMKV		NTSR1		CADPS2
EMB		CCM2L		CALHM6
UNC5C		ALK		CAMKV
CBLN2		CARD16		CAPN11
TNFSF11		SCN4A		CAPN6
GJA1		C19orf81		CARD16
GREM2		SLC1A7		CASP5
SALL1		ADGRG3		CBLN2
ETV1		XCR1		CCM2L
TDRD15		ADGRB1		CD177
MTMR8		MYO7B		CD19
FGF10		PSG7		CD33
IQCA1		ART1		CD36
ZNF711		ALX4		CDH11
SLC5A7		CASP5		CDH16
MXRA5Y		DUSP13		CDX2
SLFN11		SEMA5A		CEACAMP10
PCDH17		LRRC38		CEBPE
ZNF22		IGLJCOR18		CELF2
USP51		MMP28		CGA
PLCXD3		DLX3		CHRNA4
GALNT3		CLEC2B		CHST8
SI		CPEB1		CLEC2B
PTN		PSCA		CNR1
DLX6		PSG3		CNTFR
DNAJA4		FABP6		CNTNAP4
NTNG1		IGF2BP2		COL5A2
ARHGEF35		SLC12A3		CPEB1
G0S2		LHFPL4		CPLX2
SALL2		GRID1		CREB3L3
ISL1		MYO1G		CRIP3
SLAIN1		LYNX1		CRTAC1
CRIP3		MAGEA2		CRYM
ZIC1		MYOZ1		CTAG2
KCNJ8		SDR16C5		CTF1
ZNF204P		RAPGEF5		CYSLTR2
SLC38A5		MUC3A		DAB1
ITM2A		PSG1		DACT2
ALPL		MDGA1		DHFRP1
CELF2		DPPA2		DLX3
TNFRSF19		IL20		DLX6
TP53INP1		KCNQ2		DNAJA4
GPX7		ST14		DNM1
TACSTD2		PSG4		DPPA2
P3H3		KIAA1211L		DTX3
PBDC1		C1QTNF8		DUSP13
HMX2		TGFA		DUSP27
DAB1		C2orf78		EBF1
RAMP2		PPP1R14C		EBI3
BCHE		HHIPL2		ELSPBP1
MPPED2		ALPG		EMB
PLAAT1		PSG6		EPB41L3
ARHGEF33		EPS8L3		EPHA7
SPINK6		TAFA1		EPS8L3
ZNF32		COL5A2		ETV1
IGSF10		AATK		EVI2B
TSPAN18		DUSP27		FABP3
SLC22A17		INHBB		FABP6
ITGA4		ABCC2		FAM43B
GABRQ		TAS2R1		FGF10
FLNC		IFI27		FGF13
FNDC1		ZBTB32		FLNC
NCAM2		HMGCS2		FNDC1
MAGEA11		GRIP2		FOXN1
ARRDC4		GNAT3		FSTL4
SPARCL1		CDH16		G0S2
FAM43B		PLAAT4		GABBR2
NXPH2		RYR2		GABRQ
UNC5D		NKX1-2		GALNT3
RAB3C		NXF3		GDF10
SERTM1		FABP3		GDF6
MT1M		SORCS2		GJA1
EBF1		PLIN4		GJA5
SERTM2		KCNC3		GJB5
CHST8		GNGT2		GNAT3
SLC9A2		GDF6		GNGT2
MINDY4		PSG5		GPC4
LPAR1		NPY4R2		GPR150
WIF1		HKDC1		GPR17
TMSB15A		HSPB7		GPRC5C
CGA		S100P		GPX3
ZC4H2		IHH		GPX7
CNR1		GJA5		GREM2
ABCB1		ANKRD2		GRID1
CA5A		CRYM		GRIP2
ZNF521		PTPRG		GYPC
CAPN6		CAPN11		HDC
GDF10		OASL		HDX
LYPD1		OVOL1		HHIPL2
EPB41L3		CD177		HIST1H1B
TRIB2		PDZK1		HKDC1
BCAT1		FGF13		HMGCS2
DNM1		PGBD5		HMX2
MAPK4		EBI3		HPSE2
CYSLTR2		ALOX15B		HSPB7
CALHM6		KRT16P6		IFI27
KRT13		CD33		IGF2BP2
KRT19		ALPI		IGLJCOR18
NFATC4		PCDH1		IGSF10
SCN5A		ALG1L13P		IHH
C8orf88		B3GALT4		IL1RL2
GPR150		TRIM29		IL20
NR0B1		RHCG		INHBB
HIST1H1B		ITGBL1		IQCA1
TNC		LINC02618		ISL1
WNT8B		CTF1		ITGA4
FSTL4		TRGC2		ITGBL1
UTS2		CNTFR		ITM2A
CPLX2		CEACAMP10		KCNC3
GPX3		GPRC5C		KCNJ8
BHLHA15		UROC1		KCNQ2
CRTAC1		NPY4R		KCNT2
				KIAA1211L
				KIT
				KLHL1
				KRT13
				KRT16P6
				KRT19
				KRT34
				LDB2
				LEF1
				LGALS12
				LHFPL4
				LHX1
				LINC02618
				LPAR1
				LRATD1
				LRRC38
				LRRC4B
				LYNX1
				LYPD1
				MAG
				MAGEA11
				MAGEA2
				MAPK4
				MDGA1
				MFAP2
				MINDY4
				MMP28
				MPPED2
				MT1M
				MTMR8
				MUC3A
				MXRA5
				MXRA5Y
				MYO1G
				MYO7B
				MYOZ1
				NCAM2
				NFATC4
				NKX1-2
				NPY4R
				NPY4R2
				NR0B1
				NTNG1
				NTSR1
				NXF3
				NXPH2
				OASL
				OVOL1
				P3H3
				PBDC1
				PCDH1
				PCDH17
				PCDHAC2
				PCP4
				PDE9A
				PDX1
				PDZK1
				PGBD5
				PLAAT1
				PLAAT2
				PLAAT4
				PLCXD3
				PLIN4
				PPP1R14C
				PRR13P5
				PRUNE2
				PSCA
				PSG1
				PSG3
				PSG4
				PSG5
				PSG6
				PSG7
				PTN
				PTPRD
				PTPRG
				PYCARD
				RAB3C
				RAMP2
				RAPGEF5
				RHCG
				RYR2
				S100P
				SALL1
				SALL2
				SCN4A
				SCN5A
				SDR16C5
				SEMA5A
				SERTM1
				SERTM2
				SH3RF3
				SI
				SLAIN1
				SLC12A3
				SLC1A7
				SLC22A17
				SLC24A3
				SLC38A5
				SLC5A7
				SLC9A2
				SLFN11
				SORCS2
				SOX17
				SPARCL1
				SPINK6
				SPON2
				SSTR5
				ST14
				SUCNR1
				SYT4
				TACSTD2
				TAFA1
				TAS2R1
				TDRD15
				TGFA
				THY1
				TMEM200C
				TMEM246
				TMEM47
				TMSB15A
				TNC
				TNFRSF19
				TNFSF11
				TNXB
				TP53INP1
				TRGC2
				TRIB2
				TRIM29
				TSPAN18
				UNC5C
				UNC5D
				UROC1
				USP26
				USP51
				UTS2
				VTN
				WIF1
				WNT8B
				XCR1
				ZBTB32
				ZC4H2
				ZCCHC18
				ZIC1
				ZNF204P
				ZNF22
				ZNF32
				ZNF521
				ZNF671
				ZNF711

## Sheet: List All
List
A1BG
A2M
A4GALT
AAAS
AACS
AACSP1
AADAT
AAGAB
AAMDC
AAMP
AANAT
AAR2
AARS
AARS2
AARSD1
AASS
AATF
AATK
ABCA1
ABCA12
ABCA2
ABCA3
ABCA4
ABCA5
ABCA6
ABCA7
ABCA8
ABCB1
ABCB10
ABCB4
ABCB6
ABCB7
ABCB8
ABCC1
ABCC11
ABCC2
ABCC3
ABCC4
ABCC6
ABCC6P1
ABCC8
ABCC9
ABCD1
ABCD2
ABCD3
ABCE1
ABCF3
ABCG1
ABCG2
ABHD10
ABHD11
ABHD11-AS1
ABHD12
ABHD14A
ABHD14B
ABHD17B
ABHD18
ABHD2
ABHD3
ABHD4
ABHD5
ABHD8
ABI1
ABI3
ABITRAM
ABL1
ABL2
ABLIM3
ABO
ABRACL
ABRAXAS1
ABT1
ABTB1
ABTB2
ACAA1
ACAA2
ACACA
ACACB
ACAD11
ACAD9
ACADL
ACADM
ACADS
ACADVL
ACAP2
ACAP3
ACBD3
ACBD5
ACBD6
ACBD7
ACCS
ACD
ACE
ACE2
ACER2
ACER3
ACKR3
ACLY
ACO1
ACO2
ACOT1
ACOT11
ACOT13
ACOT2
ACOT4
ACOT7
ACOT9
ACOX1
ACOX2
ACOX3
ACP1
ACP2
ACP6
ACRBP
ACSBG1
ACSBG2
ACSF2
ACSF3
ACSL1
ACSL3
ACSL4
ACSL5
ACSM3
ACSS1
ACSS2
ACTA1
ACTA2
ACTBL2
ACTC1
ACTG1P2
ACTG2
ACTL10
ACTL6A
ACTL8
ACTN1
ACTN4
ACTR10
ACTR1A
ACTR1B
ACTR2
ACTR3C
ACTR6
ACTR8
ACTRT3
ACVR1
ACVR2B
ACVRL1
ACY1
ACYP1
ACYP2
ADA
ADAM10
ADAM11
ADAM12
ADAM15
ADAM19
ADAM21
ADAM21P1
ADAM22
ADAM23
ADAM33
ADAM8
ADAM9
ADAMTS1
ADAMTS10
ADAMTS14
ADAMTS15
ADAMTS16
ADAMTS18
ADAMTS2
ADAMTS3
ADAMTS5
ADAMTS6
ADAMTS7
ADAMTS7P3
ADAMTS8
ADAMTS9
ADAMTSL1
ADAMTSL2
ADAMTSL4
ADAMTSL5
ADAP1
ADAP2
ADAR
ADARB2
ADAT1
ADAT2
ADCK1
ADCK2
ADCK5
ADCY1
ADCY2
ADCY6
ADCY9
ADD1
ADGRA2
ADGRA3
ADGRB1
ADGRB2
ADGRD1
ADGRE5
ADGRF4
ADGRF5P1
ADGRF5P2
ADGRG2
ADGRG3
ADGRG5
ADGRG6
ADGRL1
ADGRL2
ADGRL4
ADGRV1
ADH5
ADH7
ADHFE1
ADI1
ADIPOR1
ADIPOR2
ADIRF
ADK
ADM2
ADO
ADORA1
ADORA2B
ADPGK
ADPRH
ADPRHL1
ADPRHL2
ADRA1D
ADRA2A
ADRA2B
ADRA2C
ADRB1
ADRB2
ADSL
ADSSL1
ADTRP
AFAP1
AFAP1L1
AFDN
AFF1
AFF4
AFG3L2
AFMID
AFP
AFTPH
AGA
AGAP1
AGAP2
AGAP3
AGAP4
AGAP5
AGAP6
AGBL1
AGBL2
AGBL3
AGBL4
AGFG2
AGGF1
AGGF1P1
AGGF1P2
AGK
AGL
AGMAT
AGMO
AGO1
AGO2
AGPAT2
AGPAT3
AGPAT5
AGPS
AGT
AGTRAP
AHCY
AHCYL1
AHCYL2
AHDC1
AHI1
AHNAK
AHNAK2
AHR
AIDA
AIF1L
AIFM2
AIFM3
AIP
AIRE
AJM1
AJUBA
AK2
AK3
AK3P3
AK4
AK4P1
AK5
AK7
AK8
AK9
AKAP1
AKAP10
AKAP11
AKAP12
AKAP13
AKAP17A
AKAP6
AKAP7
AKAP8
AKAP9
AKIP1
AKIRIN1
AKNA
AKNAD1
AKR1A1
AKR1B1
AKR1B10
AKR1B10P1
AKR1B15
AKR1B1P4
AKR1C1
AKR1C2
AKR1C3
AKR1E2
AKR7A2
AKR7A3
AKR7L
AKT1
AKT3
AKTIP
ALAD
ALDH16A1
ALDH18A1
ALDH1A2
ALDH1A3
ALDH1B1
ALDH1L1
ALDH1L2
ALDH2
ALDH3A1
ALDH3B1
ALDH3B2
ALDH4A1
ALDH5A1
ALDH6A1
ALDH7A1
ALDH9A1
ALDOA
ALG1
ALG10
ALG10B
ALG11
ALG12
ALG1L
ALG1L13P
ALG2
ALG3
ALG5
ALG6
ALG9
ALK
ALKBH1
ALKBH2
ALKBH3
ALKBH4
ALKBH5
ALKBH6
ALKBH7
ALOX12B
ALOX15
ALOX15B
ALOX5
ALOX5AP
ALOXE3
ALPG
ALPI
ALPK1
ALPK2
ALPK3
ALPL
ALPP
ALS2CL
ALX1
ALX4
ALYREF
AMACR
AMBP
AMBRA1
AMD1P3
AMDHD1
AMDHD2
AMIGO1
AMIGO2
AMMECR1
AMMECR1L
AMMECR1LP1
AMN
AMOT
AMOTL1
AMOTL2
AMPD2
AMPD3
AMT
AMTN
AMY2B
AMZ1
AMZ2
AMZ2P1
ANAPC10
ANAPC11
ANAPC13
ANAPC15
ANAPC16
ANAPC1P1
ANAPC7
ANGEL1
ANGPT1
ANGPT4
ANGPTL2
ANGPTL4
ANGPTL6
ANK1
ANK2
ANK3
ANKAR
ANKDD1A
ANKEF1
ANKFN1
ANKFY1
ANKH
ANKHD1
ANKHD1-EIF4EBP3
ANKIB1
ANKLE1
ANKLE2
ANKMY2
ANKRD1
ANKRD10
ANKRD11
ANKRD13B
ANKRD13C
ANKRD13D
ANKRD17
ANKRD18A
ANKRD18B
ANKRD19P
ANKRD2
ANKRD20A1
ANKRD20A11P
ANKRD20A19P
ANKRD20A5P
ANKRD20A7P
ANKRD24
ANKRD27
ANKRD30BL
ANKRD30BP2
ANKRD31
ANKRD36B
ANKRD36BP2
ANKRD36C
ANKRD37
ANKRD39
ANKRD40
ANKRD42
ANKRD50
ANKRD52
ANKRD54
ANKRD61
ANKRD63
ANKRD9
ANKS1A
ANKS1B
ANKS3
ANKS6
ANKZF1
ANO1
ANO10
ANO2
ANO3
ANO6
ANO7
ANO9
ANOS1
ANOS2P
ANP32A
ANP32B
ANP32E
ANPEP
ANTKMT
ANTXR1
ANXA10
ANXA11
ANXA2
ANXA2R
ANXA4
ANXA5
ANXA7
ANXA8
ANXA8L1
ANXA9
AOC2
AOC3
AOPEP
AP1AR
AP1B1
AP1G1
AP1M2
AP1S2
AP1S3
AP2A2
AP2B1
AP2M1
AP2S1
AP3B2
AP3S2
AP4B1
AP4E1
AP4M1
AP4S1
AP5B1
AP5S1
AP5Z1
APBA2
APBB1
APBB1IP
APBB2
APBB3
APC2
APCDD1L
APEH
APELA
APEX2
APH1B
API5
APIP
APLN
APLP1
APLP2
APMAP
APOBEC3B
APOBEC3C
APOBEC3F
APOBEC3H
APOBR
APOC1
APOD
APOL3
APOL6
APOLD1
APOOL
APP
APPL1
APRT
APTX
AQP1
AQP11
AQP3
AQP5
AQP6
AQP7
AQR
AR
ARAF
ARAP3
ARC
ARCN1
AREG
AREL1
ARF1
ARF3
ARF5
ARF6
ARFGAP3
ARFGEF3
ARG2
ARGFXP2
ARGLU1
ARHGAP1
ARHGAP10
ARHGAP11A
ARHGAP12
ARHGAP17
ARHGAP18
ARHGAP21
ARHGAP22
ARHGAP26
ARHGAP28
ARHGAP29
ARHGAP30
ARHGAP33
ARHGAP35
ARHGAP36
ARHGAP40
ARHGAP42
ARHGAP44
ARHGAP5
ARHGAP6
ARHGAP9
ARHGDIA
ARHGDIB
ARHGDIG
ARHGEF10
ARHGEF10L
ARHGEF11
ARHGEF12
ARHGEF16
ARHGEF17
ARHGEF18
ARHGEF2
ARHGEF25
ARHGEF28
ARHGEF3
ARHGEF33
ARHGEF34P
ARHGEF35
ARHGEF39
ARHGEF4
ARHGEF5
ARHGEF7
ARID1A
ARID1B
ARID3A
ARID3B
ARID3C
ARID5A
ARID5B
ARIH1
ARIH2
ARL1
ARL10
ARL13B
ARL14
ARL14EPL
ARL15
ARL16
ARL2
ARL2BP
ARL3
ARL4A
ARL4C
ARL4D
ARL6IP1
ARL6IP5
ARL8A
ARMC1
ARMC10
ARMC2
ARMC3
ARMC4
ARMC5
ARMC6
ARMCX1
ARMCX2
ARMCX3
ARMCX4
ARMCX5
ARMCX5-GPRASP2
ARMCX6
ARMH4
ARMT1
ARNT
ARNTL
ARNTL2
ARPC1A
ARPC1B
ARPC2
ARPC3
ARPC3P1
ARPC3P2
ARPC4
ARPC5
ARPC5L
ARPIN-AP3S2
ARRB1
ARRB2
ARRDC2
ARRDC3
ARRDC4
ARSA
ARSD
ARSE
ARSG
ARSI
ARSJ
ARSK
ART1
ART5
ARTN
ARX
AS3MT
ASAH1
ASAH2
ASAP2
ASAP3
ASB1
ASB13
ASB4
ASB6
ASB8
ASB9
ASCC3
ASCL5
ASF1A
ASF1B
ASH2L
ASIC1
ASIC2
ASIC3
ASNS
ASNSD1
ASNSP1
ASPHD2
ASPM
ASPRV1
ASRGL1
ASS1
ASS1P1
ASS1P11
ASS1P5
ASS1P7
ASS1P9
ASTE1
ASTL
ASXL1
ATAD1
ATAD2
ATAD3A
ATAD3B
ATAD3C
ATAD5
ATE1-AS1
ATF1
ATF2
ATF3
ATF4
ATF4P2
ATF5
ATF6
ATF6B
ATF7
ATG10
ATG101
ATG12
ATG13
ATG14
ATG16L1
ATG16L2
ATG2A
ATG3
ATG4A
ATG4C
ATG5
ATG9A
ATIC
ATL1
ATL3
ATMIN
ATOH1
ATOH8
ATP10B
ATP10D
ATP11A
ATP11B
ATP11C
ATP13A2
ATP13A3
ATP1A1
ATP1A2
ATP1A3
ATP1B2
ATP1B3
ATP2A2
ATP2A3
ATP2B1
ATP2B4
ATP2C1
ATP5F1A
ATP5F1B
ATP5F1D
ATP5F1E
ATP5F1EP2
ATP5IF1
ATP5MC1
ATP5MC2
ATP5MC3
ATP5ME
ATP5MF
ATP5MF-PTCD1
ATP5PB
ATP5PF
ATP5PO
ATP6AP1
ATP6AP2
ATP6V0A4
ATP6V0B
ATP6V0E1
ATP6V1A
ATP6V1B2
ATP6V1C1
ATP6V1C2
ATP6V1D
ATP6V1E1
ATP6V1E2
ATP6V1F
ATP6V1G1
ATP6V1H
ATP7A
ATP7B
ATP8A1
ATP8A2
ATP8B2
ATP8B3
ATP8B4
ATP9A
ATPAF1
ATPAF2
ATPSCKMT
ATRIP
ATRN
ATXN10
ATXN3
ATXN7
ATXN7L2
ATXN7L3B
AUNIP
AUP1
AURKA
AURKAIP1
AURKC
AUTS2
AVEN
AVPI1
AVPR1A
AVPR2
AXIN2
AXL
AZIN1
AZIN2
B2M
B3GALNT1
B3GALT1
B3GALT4
B3GALT6
B3GAT1
B3GAT2
B3GAT3
B3GLCT
B3GNT10
B3GNT2
B3GNT3
B3GNT5
B3GNT8
B3GNT9
B4GALNT1
B4GALNT2
B4GALNT3
B4GALNT4
B4GALT2
B4GALT4
B4GALT6
B4GAT1
B9D1
B9D2
BABAM1
BABAM2
BACE1
BACE2
BACH1
BAD
BAG1
BAG3
BAGE2
BAHD1
BAIAP2
BAIAP2L1
BAIAP2L2
BAK1
BAMBI
BANF1
BANF1P2
BANP
BAP1
BARX1
BATF2
BATF3
BAX
BAZ1A
BAZ1B
BAZ2A
BBC3
BBS1
BBS10
BBS12
BBS2
BBS4
BCAM
BCAP31
BCAR3
BCAS2
BCAS3
BCAS4
BCAT1
BCDIN3D
BCHE
BCKDHA
BCKDHB
BCKDK
BCL10
BCL11A
BCL11B
BCL2L1
BCL2L12
BCL2L13
BCL2L2-PABPN1
BCL6B
BCL7A
BCL7B
BCL7C
BCL9
BCLAF1
BCO2
BCOR
BCORL1
BCRP2
BCS1L
BDH1
BDH2
BDKRB1
BDKRB2
BDNF
BEAN1
BECN1
BEND6
BEND7
BEST1
BEST3
BEST4
BEX3
BEX4
BFSP1
BGN
BHLHA15
BHLHB9
BHLHE40
BHMG1
BHMT2
BICC1
BICD1
BICD2
BICDL1
BICDL2
BICRAL
BID
BIN1
BIRC2
BIRC5
BIRC7
BIVM
BLACAT1
BLCAP
BLM
BLMH
BLOC1S1
BLOC1S3
BLOC1S4
BLOC1S5
BLOC1S5-TXNDC5
BLVRA
BLVRB
BLZF1
BMERB1
BMF
BMP1
BMP2
BMP4
BMP5
BMP6
BMP8B
BMPER
BMPR1B
BMPR2
BMS1
BMS1P10
BMS1P4
BMT2
BNIP2
BNIP3
BNIP3L
BNIP3P1
BNIP5
BOC
BOD1
BOD1L1
BOLA1
BOLA2-SMG1P6
BOP1
BORA
BORCS6
BORCS7-ASMT
BORCS8
BORCS8-MEF2B
BPGM
BPHL
BPNT1
BRAF
BRAP
BRAT1
BRCC3
BRD1
BRD2
BRD3
BRD3OS
BRD8
BRD9
BRF1
BRF2
BRI3
BRICD5
BRIP1
BRIX1
BRK1
BRMS1
BRMS1L
BROX
BRPF1
BRPF3
BRSK1
BRSK2
BRWD3
BSCL2
BSDC1
BSN
BST2
BTAF1
BTBD1
BTBD16
BTBD19
BTBD3
BTBD6
BTBD9
BTC
BTD
BTF3
BTF3L4
BTG1
BTG2
BTG3
BTN2A1
BTN3A1
BTN3A2
BTN3A3
BTNL9
BTRC
BUB1B
BUB3
BUD13
BUD23
BUD31
BVES
BYSL
BZW1
C10orf143
C10orf55
C10orf62
C10orf67
C10orf82
C10orf90
C10orf95
C11orf1
C11orf24
C11orf45
C11orf49
C11orf52
C11orf54
C11orf58
C11orf65
C11orf68
C11orf74
C11orf86
C11orf95
C11orf96
C11orf98
C12orf10
C12orf4
C12orf40
C12orf43
C12orf45
C12orf49
C12orf66
C12orf75
C13orf46
C14orf119
C14orf132
C14orf93
C15orf39
C15orf40
C15orf48
C15orf61
C15orf65
C16orf58
C16orf70
C16orf71
C16orf72
C16orf74
C16orf87
C16orf89
C16orf91
C16orf95
C16orf96
C17orf100
C17orf113
C17orf49
C17orf58
C17orf75
C17orf97
C18orf54
C19orf33
C19orf38
C19orf48
C19orf53
C19orf54
C19orf71
C19orf81
C1DP1
C1GALT1
C1GALT1C1L
C1orf109
C1orf115
C1orf116
C1orf122
C1orf127
C1orf131
C1orf141
C1orf159
C1orf162
C1orf167
C1orf174
C1orf198
C1orf21
C1orf216
C1orf226
C1orf43
C1orf50
C1orf52
C1orf53
C1orf54
C1orf56
C1orf61
C1QBP
C1QL4
C1QTNF1
C1QTNF12
C1QTNF2
C1QTNF3
C1QTNF5
C1QTNF6
C1QTNF8
C1RL
C1S
C20orf141
C20orf194
C20orf204
C20orf27
C20orf96
C21orf58
C21orf59-TCP10L
C21orf62
C21orf91
C22orf39
C22orf46
C2CD2
C2CD2L
C2CD3
C2CD4C
C2CD4D
C2orf27A
C2orf42
C2orf49
C2orf68
C2orf69
C2orf72
C2orf78
C2orf81
C2orf88
C2orf91
C3
C3orf18
C3orf22
C3orf33
C3orf52
C3orf67
C4BPA
C4BPAP1
C4BPB
C4orf33
C4orf47
C4orf50
C4orf54
C5AR2
C5orf30
C5orf34
C5orf46
C5orf51
C5orf63
C6
C6orf120
C6orf136
C6orf141
C6orf223
C6orf226
C6orf47
C6orf62
C6orf89
C7orf31
C7orf50
C7orf57
C8orf33
C8orf37
C8orf76
C8orf82
C8orf88
C9orf116
C9orf153
C9orf16
C9orf40
C9orf72
C9orf78
CA1
CA12
CA13
CA15P1
CA2
CA5A
CA5B
CA5BP1
CA8
CA9
CAAP1
CAB39
CABLES1
CABLES2
CABP4
CABP5
CABP7
CABYR
CACHD1
CACNA1B
CACNA1C
CACNA1E
CACNA1G
CACNA1H
CACNA1S
CACNA2D2
CACNA2D3
CACNA2D4
CACNB2
CACNB3
CACNB4
CACNG4
CACNG6
CACNG8
CACUL1
CAD
CADM1
CADM2
CADM4
CADPS2
CALCA
CALCOCO1
CALCOCO2
CALHM2
CALHM3
CALHM5
CALHM6
CALM1
CALM2
CALM3
CALML4
CALR
CALR4P
CALY
CAMK1
CAMK1D
CAMK2B
CAMK2G
CAMK2N1
CAMK2N2
CAMK4
CAMKK1
CAMKK2
CAMKMT
CAMKV
CAMLG
CAMSAP1
CAMSAP2
CAMSAP3
CAMTA1
CAND2
CANT1
CANX
CAP1
CAP2
CAPG
CAPN1
CAPN10
CAPN11
CAPN12
CAPN15
CAPN2
CAPN3
CAPN5
CAPN6
CAPN9
CAPNS1
CAPRIN2
CAPS2
CAPSL
CAPZA1
CAPZB
CARD10
CARD11
CARD16
CARD6
CARHSP1
CARM1
CARMIL1
CARMIL2
CARS
CASC4
CASD1
CASK
CASKIN1
CASKIN2
CASP1
CASP10
CASP3
CASP4
CASP5
CASP6
CASP7
CASP8
CASP8AP2
CASP9
CASQ1
CASR
CAST
CAT
CATSPER1
CATSPER2P1
CATSPERD
CATSPERZ
CAV1
CAVIN1
CAVIN2
CAVIN3
CAVIN4
CBARP
CBFA2T3
CBFB
CBL
CBLL1
CBLN2
CBLN3
CBR3
CBS
CBWD1
CBWD2
CBWD5
CBWD6
CBX1
CBX2
CBX3
CBX4
CBX5
CBX6
CBY1
CBY3
CC2D1A
CC2D1B
CC2D2A
CCBE1
CCDC102A
CCDC102B
CCDC103
CCDC106
CCDC107
CCDC110
CCDC113
CCDC115
CCDC117
CCDC12
CCDC120
CCDC124
CCDC125
CCDC126
CCDC127
CCDC134
CCDC137
CCDC14
CCDC146
CCDC148
CCDC149
CCDC15
CCDC151
CCDC152
CCDC153
CCDC154
CCDC157
CCDC158
CCDC159
CCDC163
CCDC177
CCDC18
CCDC180
CCDC183
CCDC184
CCDC187
CCDC188
CCDC189
CCDC197
CCDC201
CCDC24
CCDC25
CCDC28B
CCDC3
CCDC32
CCDC33
CCDC34
CCDC43
CCDC47
CCDC50
CCDC57
CCDC58
CCDC6
CCDC60
CCDC61
CCDC66
CCDC68
CCDC7
CCDC71
CCDC71L
CCDC73
CCDC74A
CCDC74B
CCDC77
CCDC78
CCDC80
CCDC82
CCDC85A
CCDC85C
CCDC86
CCDC88B
CCDC9
CCDC90B
CCDC91
CCDC96
CCDC9B
CCER2
CCHCR1
CCIN
CCK
CCL2
CCL26
CCL27
CCL28
CCL5
CCM2
CCM2L
CCN1
CCN2
CCN3
CCN5
CCNB1
CCNB1IP1
CCNB3
CCNB3P1
CCNC
CCND1
CCND2
CCND3
CCND3P1
CCNDBP1
CCNE1
CCNE2
CCNF
CCNG1
CCNG2
CCNH
CCNJ
CCNL2
CCNO
CCNQ
CCNT1
CCNY
CCNYL1
CCP110
CCPG1
CCR1
CCR3
CCR7
CCRL2
CCSAP
CCSER1
CCSER2
CCT3
CCT6A
CCT6B
CCT6P3
CCZ1
CCZ1B
CD109
CD151
CD163
CD163L1
CD164
CD177
CD180
CD19
CD22
CD226
CD247
CD274
CD276
CD2AP
CD2BP2
CD300C
CD302
CD320
CD33
CD36
CD3EAP
CD46
CD47
CD52
CD53
CD55
CD59
CD63
CD68
CD70
CD72
CD74
CD79B
CD80
CD82
CD83
CD8B2
CD9
CD99
CD99L2
CD99P1
CDA
CDAN1
CDC123
CDC14A
CDC14B
CDC20
CDC20B
CDC20P1
CDC25A
CDC25B
CDC25C
CDC26
CDC37L1
CDC40
CDC42
CDC42BPA
CDC42BPG
CDC42EP2
CDC42EP3
CDC42EP4
CDC42SE2
CDC45
CDC5L
CDC6
CDC7
CDC73
CDCA3
CDCA4
CDCA7L
CDCA8
CDCP1
CDH1
CDH11
CDH12
CDH13
CDH16
CDH2
CDH23
CDH24
CDH5
CDH6
CDH7
CDHR3
CDHR5
CDIPT
CDIPTOSP
CDK11A
CDK11B
CDK12
CDK14
CDK16
CDK17
CDK2
CDK2AP1
CDK2AP2
CDK4
CDK5
CDK5R1
CDK5R2
CDK5RAP1
CDK5RAP2
CDK6
CDK7P1
CDKL1
CDKL2
CDKN1A
CDKN1B
CDKN1C
CDKN2A
CDKN2AIP
CDKN2AIPNL
CDKN2B
CDKN2C
CDKN2D
CDKN3
CDON
CDPF1
CDR2
CDRT1
CDS1
CDS2
CDV3
CDX2
CDYL
CDYL2
CEACAM1
CEACAM20
CEACAMP10
CEACAMP11
CEBPA
CEBPB
CEBPD
CEBPE
CEBPZOS
CECR2
CECR7
CEL
CELA2B
CELF2
CELF4
CELSR1
CELSR2
CELSR3
CEMIP2
CEND1
CENPA
CENPB
CENPBD1
CENPC
CENPCP1
CENPE
CENPF
CENPH
CENPI
CENPJ
CENPK
CENPL
CENPM
CENPN
CENPP
CENPQ
CENPS
CENPS-CORT
CENPT
CENPU
CENPV
CENPW
CENPX
CEP104
CEP112
CEP128
CEP131
CEP162
CEP164
CEP164P1
CEP19
CEP250
CEP295NL
CEP41
CEP68
CEP72
CEP76
CEP78
CEP83
CEP85
CEP95
CEPT1
CERCAM
CERK
CERKL
CERS1
CERS4
CERS5
CERT1
CES1
CES1P2
CES2
CES3
CES4A
CETN4P
CETP
CFAP126
CFAP20
CFAP221
CFAP300
CFAP410
CFAP43
CFAP45
CFAP47
CFAP53
CFAP57
CFAP58
CFAP70
CFAP97
CFB
CFD
CFDP1
CFH
CFHR1
CFHR2
CFI
CFL1P1
CFL2
CFLAR
CGA
CGB5
CGB7
CGB8
CGGBP1
CGN
CGNL1
CGREF1
CHAC2
CHAF1B
CHCHD2
CHCHD2P6
CHCHD3
CHCHD4
CHCHD5
CHCHD7
CHD1
CHD1L
CHD4
CHD5
CHD6
CHD7
CHD8
CHFR
CHI3L1
CHIC1
CHID1
CHIT1
CHKA
CHKB
CHKB-CPT1B
CHL1
CHM
CHML
CHMP1A
CHMP1B
CHMP1B2P
CHMP2A
CHMP3
CHMP4A
CHMP4B
CHMP6
CHMP7
CHN1
CHN2
CHP1
CHP2
CHPF
CHPF2
CHPT1
CHRAC1
CHRD
CHRDL1
CHRFAM7A
CHRM1
CHRM3
CHRM4
CHRNA10
CHRNA4
CHRNA5
CHRNA6
CHRNA7
CHRNA9
CHRNB1
CHRND
CHST10
CHST11
CHST13
CHST14
CHST15
CHST2
CHST3
CHST6
CHST8
CHSY1
CHSY3
CHTF18
CHTF8
CHTOP
CHUK
CHURC1
CIAO2A
CIAO2B
CIAO3
CIAPIN1
CIART
CIB1
CIB2
CICP14
CICP18
CICP27
CIDEB
CIDECP1
CIITA
CILP
CILP2
CIP2A
CIPC
CIR1
CISD1
CISD2
CISH
CITED1
CITED2
CITED4
CIZ1
CKAP4
CKB
CKLF
CKLF-CMTM1
CKMT1A
CKMT1B
CKS1B
CKS2
CLASP1
CLASRP
CLCA2
CLCC1
CLCF1
CLCN2
CLCN3
CLCN4
CLCN5
CLCN6
CLCN7
CLCNKA
CLCNKB
CLDN1
CLDN11
CLDN12
CLDN15
CLDN18
CLDN23
CLDN3
CLDN4
CLDN7
CLDN9
CLDND1
CLDND2
CLEC18B
CLEC2B
CLEC3A
CLGN
CLHC1
CLIC3
CLIC4
CLIC5
CLIC6
CLINT1
CLIP1
CLIP4
CLK1
CLK3
CLK4
CLMP
CLN5
CLN8
CLNS1A
CLOCK
CLP1
CLPB
CLPP
CLPSL2
CLPTM1L
CLPX
CLSPN
CLSTN2
CLSTN3
CLTCL1
CLU
CLUHP3
CLYBL
CMAHP
CMAS
CMBL
CMC1
CMC2
CMIP
CMPK1
CMSS1
CMTM1
CMTM4
CMTM7
CMTM8
CMTR1
CMTR2
CNEP1R1
CNFN
CNGA1
CNGB1
CNIH2
CNKSR1
CNKSR3
CNN1
CNN3
CNNM1
CNNM2
CNNM4
CNOT1
CNOT10
CNOT6
CNOT6L
CNOT9
CNP
CNPPD1
CNPY2
CNPY3
CNPY4
CNR1
CNRIP1
CNST
CNTF
CNTFR
CNTLN
CNTN1
CNTN6
CNTNAP1
CNTNAP3
CNTNAP3B
CNTNAP3C
CNTNAP4
CNTNAP5
CNTRL
COA3
COA4
COA5
COA7
COA8
COBL
COBLL1
COCH
COG1
COG3
COG7
COG8
COL11A1
COL12A1
COL14A1
COL15A1
COL17A1
COL18A1
COL20A1
COL21A1
COL24A1
COL25A1
COL26A1
COL2A1
COL4A1
COL4A2
COL4A3
COL4A4
COL4A5
COL4A6
COL5A1
COL5A2
COL5A3
COL6A1
COL6A2
COL6A3
COL6A4P1
COL8A1
COL9A1
COLEC10
COLGALT1
COLGALT2
COLQ
[truncated: 9,066 more rows]

## Sheet: Top 25 - Bottom 25
Top 25 log2
Gene stable ID	Gene description	Gene name	NCBI gene (formerly Entrezgene) ID	baseMean	log2FoldChange	lfcSE	pvalue	padj	PANTHER Family	PANTHER Protein Class
ENSG00000060566	cAMP responsive element binding protein 3 like 3 [Source:HGNC Symbol;Acc:HGNC:18855]	CREB3L3	84699	60.8406	9.16947	0.955554	1.1399e-35	7.89848e-35	CYCLIC AMP-RESPONSIVE ELEMENT-BINDING PROTEIN 3-LIKE PROTEIN 3 (PTHR45996:SF1)	-
ENSG00000092067	CCAAT enhancer binding protein epsilon [Source:HGNC Symbol;Acc:HGNC:1836]	CEBPE	1053	7.55541	9.0183	2.55129	3.31777e-18	1.3051e-17	CCAAT/ENHANCER-BINDING PROTEIN EPSILON (PTHR23334:SF27)	basic leucine zipper transcription factor
ENSG00000105695	myelin associated glycoprotein [Source:HGNC Symbol;Acc:HGNC:6783]	MAG	4099	11.0025	9.35967	2.59375	1.79401e-17	7.11326e-17	MYELIN-ASSOCIATED GLYCOPROTEIN (PTHR12035:SF107)	immunoglobulin superfamily cell adhesion molecule
ENSG00000131409	leucine rich repeat containing 4B [Source:HGNC Symbol;Acc:HGNC:25042]	LRRC4B	94030	13.2589	9.3307	2.51131	3.55094e-22	1.69115e-21	LEUCINE-RICH REPEAT-CONTAINING PROTEIN 4B (PTHR24369:SF102)	-
ENSG00000131737	keratin 34 [Source:HGNC Symbol;Acc:HGNC:6452]	KRT34	3885	40.3852	10.0914	2.6171	1.88785e-18	7.55484e-18	IF ROD DOMAIN-CONTAINING PROTEIN-RELATED (PTHR23239:SF165)	-
ENSG00000132932	ATPase phospholipid transporting 8A2 [Source:HGNC Symbol;Acc:HGNC:13533]	ATP8A2	51761	8.85364	9.11114	2.60403	1.0281e-16	3.84662e-16	PHOSPHOLIPID-TRANSPORTING ATPASE IB (PTHR24092:SF98)	primary active transporter
ENSG00000133317	galectin 12 [Source:HGNC Symbol;Acc:HGNC:15788]	LGALS12	85329	5.08946	8.76488	2.67394	2.19353e-17	8.43979e-17	GALECTIN-12 (PTHR11346:SF111)	extracellular matrix protein
ENSG00000134588	ubiquitin specific peptidase 26 [Source:HGNC Symbol;Acc:HGNC:13485]	USP26	83844	94.1612	8.59781	0.960053	1.28856e-22	1.12811e-21	UBIQUITIN CARBOXYL-TERMINAL HYDROLASE 26-RELATED (PTHR24006:SF711)	cysteine protease
ENSG00000135218	CD36 molecule [Source:HGNC Symbol;Acc:HGNC:1663]	CD36	948	19925.4	8.51966	0.181437	0	0	PLATELET GLYCOPROTEIN 4 (PTHR11923:SF12)	membrane trafficking regulatory protein
ENSG00000136732	glycophorin C (Gerbich blood group) [Source:HGNC Symbol;Acc:HGNC:4704]	GYPC	2995	560.484	8.44508	0.323986	2.86639e-148	2.7488e-146	GLYCOPHORIN-C (PTHR47614:SF2)	-
ENSG00000136928	gamma-aminobutyric acid type B receptor subunit 2 [Source:HGNC Symbol;Acc:HGNC:4507]	GABBR2	9568	31.3687	10.0377	1.73944	2.19365e-13	7.56344e-13	GAMMA-AMINOBUTYRIC ACID TYPE B RECEPTOR SUBUNIT 2 (PTHR10519:SF67)	G-protein coupled receptor
ENSG00000138795	lymphoid enhancer binding factor 1 [Source:HGNC Symbol;Acc:HGNC:6551]	LEF1	51176	282.67	8.78932	0.479475	1.52607e-75	4.89806e-74	LYMPHOID ENHANCER-BINDING FACTOR 1 (PTHR10373:SF11)	DNA-binding transcription factor
ENSG00000140287	histidine decarboxylase [Source:HGNC Symbol;Acc:HGNC:4855]	HDC	3067	46.4496	9.1033	2.42424	1.69129e-22	8.81947e-22	HISTIDINE DECARBOXYLASE (PTHR11999:SF68)	decarboxylase
ENSG00000144230	G protein-coupled receptor 17 [Source:HGNC Symbol;Acc:HGNC:4471]	GPR17	2840	22.3502	10.4337	2.59444	3.98232e-26	3.50458e-25	URACIL NUCLEOTIDE/CYSTEINYL LEUKOTRIENE RECEPTOR (PTHR24232:SF44)	G-protein coupled receptor
ENSG00000152910	contactin associated protein family member 4 [Source:HGNC Symbol;Acc:HGNC:18747]	CNTNAP4	85445	254.759	8.55174	0.55088	3.43494e-55	5.75768e-54	CONTACTIN-ASSOCIATED PROTEIN-LIKE 4 (PTHR15036:SF40)	-
ENSG00000162009	somatostatin receptor 5 [Source:HGNC Symbol;Acc:HGNC:11334]	SSTR5	6755	5.36346	8.34972	2.50948	1.41836e-15	5.15e-15	SOMATOSTATIN RECEPTOR TYPE 5 (PTHR24229:SF20)	G-protein coupled receptor
ENSG00000164488	dishevelled binding antagonist of beta catenin 2 [Source:HGNC Symbol;Acc:HGNC:21231]	DACT2	168002	1320.74	8.87747	0.346427	4.49405e-149	3.47683e-147	DAPPER HOMOLOG 2 (PTHR15919:SF13)	-
ENSG00000168477	tenascin XB [Source:HGNC Symbol;Acc:HGNC:11976]	TNXB	7148	1114.45	8.61639	0.605957	4.70816e-47	8.53956e-46	TENASCIN-X-RELATED (PTHR46708:SF3)	extracellular matrix protein
ENSG00000171873	adrenoceptor alpha 1D [Source:HGNC Symbol;Acc:HGNC:280]	ADRA1D	146	16.3254	9.95957	2.5771	2.52164e-24	1.42841e-23	ALPHA-1D ADRENERGIC RECEPTOR (PTHR24248:SF14)	G-protein coupled receptor
ENSG00000172985	SH3 domain containing ring finger 3 [Source:HGNC Symbol;Acc:HGNC:24699]	SH3RF3	344558	337.827	9.35963	0.536746	6.06204e-66	1.54837e-64	E3 UBIQUITIN-PROTEIN LIGASE SH3RF3 (PTHR14167:SF62)	-
ENSG00000177455	CD19 molecule [Source:HGNC Symbol;Acc:HGNC:1633]	CD19	930	11.7518	8.47554	2.45031	3.9936e-18	1.65284e-17	B-LYMPHOCYTE ANTIGEN CD19 (PTHR16674:SF2)	-
ENSG00000185736	adenosine deaminase RNA specific B2 (inactive) [Source:HGNC Symbol;Acc:HGNC:227]	ADARB2	105	531.087	8.48973	0.329275	1.87235e-148	1.80036e-146	DOUBLE-STRANDED RNA-SPECIFIC EDITASE B2 (PTHR10910:SF17)	RNA metabolism protein
ENSG00000185862	ecotropic viral integration site 2B [Source:HGNC Symbol;Acc:HGNC:3500]	EVI2B	2124	23.9906	9.47818	2.50295	1.72843e-23	1.39969e-22	PROTEIN EVI2B (PTHR15384:SF0)	-
ENSG00000189280	gap junction protein beta 5 [Source:HGNC Symbol;Acc:HGNC:4287]	GJB5	2709	138.706	9.10878	0.791704	5.2469e-37	7.43529e-36	GAP JUNCTION BETA-5 PROTEIN (PTHR11984:SF29)	gap junction
ENSG00000273706	LIM homeobox 1 [Source:HGNC Symbol;Acc:HGNC:6593]	LHX1	3975	30.477	10.6137	2.58328	5.75657e-28	3.24498e-27	LIM/HOMEOBOX PROTEIN LHX1 (PTHR24208:SF106)	homeodomain transcription factor
Bottom 25 log2
Gene stable ID	Gene description	Gene name	NCBI gene (formerly Entrezgene) ID	baseMean	log2FoldChange	lfcSE	pvalue	padj	PANTHER Family	PANTHER Protein Class
ENSG00000076716	glypican 4 [Source:HGNC Symbol;Acc:HGNC:4452]	GPC4	2239	42.7195	-12.661	3.22854	3.0168e-42	2.46694e-41	GLYPICAN-4 (PTHR10822:SF25)	-
ENSG00000083814	zinc finger protein 671 [Source:HGNC Symbol;Acc:HGNC:26279]	ZNF671	79891	19.2553	-11.313	3.0832	6.65271e-32	4.11128e-31	ZINC FINGER PROTEIN 671 (PTHR24390:SF44)	C2H2 zinc finger transcription factor
ENSG00000103490	PYD and CARD domain containing [Source:HGNC Symbol;Acc:HGNC:16608]	PYCARD	29108	20.6564	-11.4701	3.10025	4.38791e-33	2.91705e-32	n/a	n/a
ENSG00000117122	microfibril associated protein 2 [Source:HGNC Symbol;Acc:HGNC:7033]	MFAP2	4237	1388.23	-11.4778	0.305519	0	0	MICROFIBRILLAR-ASSOCIATED PROTEIN 2 (PTHR16485:SF3)	-
ENSG00000126016	angiomotin [Source:HGNC Symbol;Acc:HGNC:17810]	AMOT	154796	152.955	-12.0081	1.31906	2.20217e-54	5.36495e-53	ANGIOMOTIN (PTHR14826:SF6)	-
ENSG00000126890	cancer/testis antigen 2 [Source:HGNC Symbol;Acc:HGNC:2492]	CTAG2	30848	39.2193	-12.5241	3.21321	2.02377e-41	1.81361e-40	CANCER/TESTIS ANTIGEN 2 (PTHR31283:SF15)	-
ENSG00000126947	armadillo repeat containing X-linked 1 [Source:HGNC Symbol;Acc:HGNC:18073]	ARMCX1	51309	21.2519	-11.4895	3.10067	1.20581e-33	9.02914e-33	ARMADILLO REPEAT-CONTAINING X-LINKED PROTEIN 1 (PTHR15712:SF14)	-
ENSG00000135333	EPH receptor A7 [Source:HGNC Symbol;Acc:HGNC:3390]	EPHA7	2045	573.745	-12.1731	0.708513	5.56436e-66	1.88883e-64	EPHRIN TYPE-A RECEPTOR 7 (PTHR24416:SF377)	transmembrane signal receptor
ENSG00000140937	cadherin 11 [Source:HGNC Symbol;Acc:HGNC:1750]	CDH11	1009	426.958	-10.9883	0.530287	1.9838e-107	7.4052e-106	CADHERIN-11 (PTHR24027:SF85)	cadherin
ENSG00000147027	transmembrane protein 47 [Source:HGNC Symbol;Acc:HGNC:18515]	TMEM47	83604	95.0812	-13.9415	3.36927	3.0742e-50	5.95343e-49	TRANSMEMBRANE PROTEIN 47 (PTHR14399:SF3)	-
ENSG00000150594	adrenoceptor alpha 2A [Source:HGNC Symbol;Acc:HGNC:281]	ADRA2A	150	1157.15	-11.1058	0.394057	4.68534e-174	4.33651e-172	ALPHA-2A ADRENERGIC RECEPTOR (PTHR24248:SF24)	G-protein coupled receptor
ENSG00000153707	protein tyrosine phosphatase receptor type D [Source:HGNC Symbol;Acc:HGNC:9668]	PTPRD	5789	400.815	-11.4191	0.587235	9.63499e-90	2.88101e-88	RECEPTOR-TYPE TYROSINE-PROTEIN PHOSPHATASE DELTA (PTHR19134:SF430)	protein phosphatase
ENSG00000154096	Thy-1 cell surface antigen [Source:HGNC Symbol;Acc:HGNC:11801]	THY1	7070	458.334	-10.9581	0.631091	1.29269e-73	4.93537e-72	THY-1 MEMBRANE GLYCOPROTEIN (PTHR19226:SF2)	cell adhesion molecule
ENSG00000162687	potassium sodium-activated channel subfamily T member 2 [Source:HGNC Symbol;Acc:HGNC:18866]	KCNT2	343450	19.983	-11.4114	3.09498	2.14717e-32	1.40442e-31	POTASSIUM CHANNEL SUBFAMILY T MEMBER 2 (PTHR10027:SF9)	ion channel
ENSG00000162981	LRAT domain containing 1 [Source:HGNC Symbol;Acc:HGNC:20743]	LRATD1	151354	90.593	-11.2672	1.31093	2.32392e-48	4.48958e-47	PROTEIN LRATD1 (PTHR46341:SF1)	-
ENSG00000164736	SRY-box transcription factor 17 [Source:HGNC Symbol;Acc:HGNC:18122]	SOX17	64321	39.1107	-12.5168	3.2131	4.14719e-41	3.36932e-40	TRANSCRIPTION FACTOR SOX-17 (PTHR10270:SF216)	HMG box transcription factor
ENSG00000165152	post-GPI attachment to proteins GalNAc transferase 4 [Source:HGNC Symbol;Acc:HGNC:28180]	PGAP4	84302	355.618	-11.2447	0.649334	1.43244e-67	3.05238e-66	POST-GPI ATTACHMENT TO PROTEINS FACTOR 4 (PTHR31410:SF1)	-
ENSG00000165259	highly divergent homeobox [Source:HGNC Symbol;Acc:HGNC:26411]	HDX	139324	45.9658	-12.7783	3.24242	1.11679e-42	9.98095e-42	HIGHLY DIVERGENT HOMEOBOX (PTHR11636:SF80)	-
ENSG00000165556	caudal type homeobox 2 [Source:HGNC Symbol;Acc:HGNC:1806]	CDX2	1045	51.0508	-12.9374	3.26452	5.39175e-42	4.48936e-41	HOMEOBOX PROTEIN CDX-2 (PTHR24332:SF27)	homeodomain transcription factor
ENSG00000166707	zinc finger CCHC-type containing 18 [Source:HGNC Symbol;Acc:HGNC:32459]	ZCCHC18	644353	16.107	-10.8155	3.04903	5.30051e-24	2.68649e-23	ZINC FINGER CCHC DOMAIN-CONTAINING PROTEIN 18 (PTHR23095:SF48)	-
ENSG00000169744	LIM domain binding 2 [Source:HGNC Symbol;Acc:HGNC:6533]	LDB2	9079	31.5541	-12.1488	3.18022	3.56605e-36	4.19284e-35	LIM DOMAIN-BINDING PROTEIN 2 (PTHR10378:SF8)	transcription cofactor
ENSG00000178498	deltex E3 ubiquitin ligase 3 [Source:HGNC Symbol;Acc:HGNC:24457]	DTX3	196403	312.301	-10.843	0.637424	3.25219e-69	7.10524e-68	E3 UBIQUITIN-PROTEIN LIGASE DTX3-RELATED (PTHR12622:SF35)	ubiquitin-protein ligase
ENSG00000185052	solute carrier family 24 member 3 [Source:HGNC Symbol;Acc:HGNC:10977]	SLC24A3	57419	28.5862	-12.6757	4.10504	2.92916e-37	2.1556e-36	SODIUM/POTASSIUM/CALCIUM EXCHANGER 3 (PTHR10846:SF42)	secondary carrier transporter
ENSG00000206432	transmembrane protein 200C [Source:HGNC Symbol;Acc:HGNC:37208]	TMEM200C	645369	19.2518	-11.3493	3.08699	2.80728e-32	2.02311e-31	TRANSMEMBRANE PROTEIN 200C (PTHR31815:SF2)	-
ENSG00000243232	protocadherin alpha subfamily C, 2 [Source:HGNC Symbol;Acc:HGNC:8677]	PCDHAC2	56134	168.712	-11.169	0.973214	5.92306e-50	1.17812e-48	PROTOCADHERIN ALPHA-C2 (PTHR24028:SF119)	cadherin
