# Supplementary material for: Transcriptome and metabolome analysis of crGART, a novel cell model of de novo purine synthesis deficiency: Alterations in CD36 expression and activity
Source: PLoS One. 2021 Jul 20;16(7):e0247227. doi: 10.1371/journal.pone.0247227 (PMC8291708; doi:10.1371/journal.pone.0247227)
Supplement: S3 Table — (XLSX) [file pone.0247227.s004.xlsx]

## Sheet: BP
Analysis Type:	PANTHER Overrepresentation Test (Released 20200407)
Annotation Version and Release Date:	GO Ontology database Released 2020-02-21
Analyzed List:	upload_1 (Homo sapiens)
Reference List:	Homo sapiens (all genes in database)
Test Type:	FISHER
Correction:	FDR
GO biological process complete	Homo sapiens - REFLIST (20851)	upload_1 (10289)	upload_1 (expected)	upload_1 (over/under)	upload_1 (fold Enrichment)	upload_1 (raw P-value)	upload_1 (FDR)
positive regulation of I-kappaB kinase/NF-kappaB signaling (GO:0043123)	186	142	91.78	+	1.55	0.000118	0.00572
regulation of protein binding (GO:0043393)	215	161	106.09	+	1.52	6.87e-05	0.00361
positive regulation of apoptotic signaling pathway (GO:2001235)	178	129	87.83	+	1.47	0.00097	0.0354
regulation of I-kappaB kinase/NF-kappaB signaling (GO:0043122)	242	173	119.42	+	1.45	0.000227	0.0101
regulation of protein modification by small protein conjugation or removal (GO:1903320)	236	167	116.46	+	1.43	0.000421	0.0177
regulation of binding (GO:0051098)	374	264	184.55	+	1.43	9.27e-06	0.000605
negative regulation of protein kinase activity (GO:0006469)	231	163	113.99	+	1.43	0.000545	0.022
angiogenesis (GO:0001525)	315	221	155.44	+	1.42	6.56e-05	0.00347
mitochondrial transport (GO:0006839)	224	157	110.53	+	1.42	0.000812	0.0304
neuron projection guidance (GO:0097485)	267	187	131.75	+	1.42	0.000286	0.0124
epithelial tube morphogenesis (GO:0060562)	310	217	152.97	+	1.42	8.45e-05	0.00435
establishment of protein localization to membrane (GO:0090150)	289	202	142.61	+	1.42	0.000157	0.00733
axon development (GO:0061564)	415	290	204.78	+	1.42	5.5e-06	0.000376
axon guidance (GO:0007411)	264	184	130.27	+	1.41	0.000386	0.0165
morphogenesis of an epithelium (GO:0002009)	438	305	216.13	+	1.41	3.73e-06	0.000267
blood vessel morphogenesis (GO:0048514)	408	284	201.33	+	1.41	9.68e-06	0.000629
blood vessel development (GO:0001568)	497	345	245.25	+	1.41	1.08e-06	8.72e-05
positive regulation of cellular protein localization (GO:1903829)	337	233	166.29	+	1.4	8.9e-05	0.00454
axonogenesis (GO:0007409)	379	262	187.02	+	1.4	3.08e-05	0.0018
protein targeting (GO:0006605)	371	256	183.07	+	1.4	3.73e-05	0.00209
tissue morphogenesis (GO:0048729)	566	389	279.29	+	1.39	4.61e-07	3.99e-05
negative regulation of protein phosphorylation (GO:0001933)	409	281	201.82	+	1.39	2e-05	0.00123
cardiovascular system development (GO:0072358)	529	363	261.04	+	1.39	1.24e-06	9.84e-05
vasculature development (GO:0001944)	519	356	256.1	+	1.39	1.71e-06	0.000132
negative regulation of kinase activity (GO:0033673)	251	172	123.86	+	1.39	0.00102	0.037
regulation of apoptotic signaling pathway (GO:2001233)	406	278	200.34	+	1.39	2.67e-05	0.0016
regulation of intracellular protein transport (GO:0033157)	244	167	120.4	+	1.39	0.00126	0.0443
regulation of cellular protein localization (GO:1903827)	559	382	275.84	+	1.38	9.49e-07	7.71e-05
cell projection morphogenesis (GO:0048858)	500	341	246.73	+	1.38	3.91e-06	0.000276
cell part morphogenesis (GO:0032990)	522	355	257.58	+	1.38	3.02e-06	0.000217
cell morphogenesis involved in neuron differentiation (GO:0048667)	443	301	218.6	+	1.38	1.97e-05	0.00121
cellular response to chemical stress (GO:0062197)	287	195	141.62	+	1.38	0.000622	0.0245
plasma membrane bounded cell projection morphogenesis (GO:0120039)	496	337	244.75	+	1.38	6e-06	0.000404
neuron projection morphogenesis (GO:0048812)	492	334	242.78	+	1.38	6.59e-06	0.000439
tube morphogenesis (GO:0035239)	657	445	324.2	+	1.37	2.07e-07	1.98e-05
mitochondrion organization (GO:0007005)	440	298	217.12	+	1.37	2.6e-05	0.00156
purine nucleotide metabolic process (GO:0006163)	331	224	163.33	+	1.37	0.000265	0.0117
negative regulation of transferase activity (GO:0051348)	290	196	143.1	+	1.37	0.000779	0.0295
embryonic organ morphogenesis (GO:0048562)	305	206	150.5	+	1.37	0.000527	0.0215
cellular response to external stimulus (GO:0071496)	363	245	179.12	+	1.37	0.000176	0.0081
small GTPase mediated signal transduction (GO:0007264)	325	219	160.37	+	1.37	0.000391	0.0166
negative regulation of phosphorylation (GO:0042326)	450	303	222.05	+	1.36	3.11e-05	0.00179
response to acid chemical (GO:0001101)	355	239	175.18	+	1.36	0.000212	0.00954
cell morphogenesis involved in differentiation (GO:0000904)	563	379	277.81	+	1.36	2.78e-06	0.000201
viral process (GO:0016032)	792	532	390.82	+	1.36	2.66e-08	3.21e-06
negative regulation of protein modification process (GO:0031400)	606	407	299.03	+	1.36	1.36e-06	0.000107
ribose phosphate metabolic process (GO:0019693)	334	224	164.81	+	1.36	0.00039	0.0166
renal system development (GO:0072001)	282	189	139.15	+	1.36	0.00131	0.0456
purine ribonucleotide metabolic process (GO:0009150)	309	207	152.48	+	1.36	0.000672	0.0261
urogenital system development (GO:0001655)	318	213	156.92	+	1.36	0.000567	0.0228
ribonucleotide metabolic process (GO:0009259)	324	217	159.88	+	1.36	0.000533	0.0216
nucleotide metabolic process (GO:0009117)	441	295	217.61	+	1.36	5.11e-05	0.00281
nucleoside phosphate metabolic process (GO:0006753)	449	300	221.56	+	1.35	4.98e-05	0.00275
embryonic morphogenesis (GO:0048598)	581	388	286.7	+	1.35	3.79e-06	0.000271
ribosome biogenesis (GO:0042254)	298	199	147.05	+	1.35	0.00106	0.0382
regulation of cellular amide metabolic process (GO:0034248)	427	285	210.7	+	1.35	7.67e-05	0.00398
establishment of protein localization to organelle (GO:0072594)	450	300	222.05	+	1.35	5.94e-05	0.00317
cellular response to extracellular stimulus (GO:0031668)	290	193	143.1	+	1.35	0.00128	0.045
cell morphogenesis (GO:0000902)	724	481	357.26	+	1.35	3.41e-07	3.02e-05
embryonic organ development (GO:0048568)	446	296	220.08	+	1.34	7.64e-05	0.00397
circulatory system development (GO:0072359)	873	579	430.78	+	1.34	2.39e-08	2.93e-06
neuron projection development (GO:0031175)	681	451	336.04	+	1.34	1.13e-06	9e-05
regulation of lipid metabolic process (GO:0019216)	411	272	202.81	+	1.34	0.000178	0.00819
tube development (GO:0035295)	857	567	422.89	+	1.34	4.08e-08	4.64e-06
nucleobase-containing small molecule metabolic process (GO:0055086)	534	352	263.5	+	1.34	2.55e-05	0.00155
heart development (GO:0007507)	526	346	259.56	+	1.33	3.08e-05	0.0018
actin cytoskeleton organization (GO:0030036)	513	337	253.14	+	1.33	4.64e-05	0.00258
regulation of intracellular transport (GO:0032386)	361	237	178.14	+	1.33	0.000711	0.0273
ncRNA processing (GO:0034470)	384	252	189.49	+	1.33	0.000469	0.0195
symbiotic process (GO:0044403)	884	579	436.21	+	1.33	8.3e-08	8.69e-06
regulation of cellular localization (GO:0060341)	820	537	404.63	+	1.33	2.71e-07	2.49e-05
cell division (GO:0051301)	503	329	248.21	+	1.33	7.31e-05	0.00383
regulation of epithelial cell proliferation (GO:0050678)	338	221	166.79	+	1.33	0.00125	0.0444
cellular component morphogenesis (GO:0032989)	829	542	409.07	+	1.32	2.66e-07	2.46e-05
neuron development (GO:0048666)	825	539	407.1	+	1.32	2.92e-07	2.66e-05
purine-containing compound metabolic process (GO:0072521)	366	239	180.6	+	1.32	0.000767	0.0291
anatomical structure formation involved in morphogenesis (GO:0048646)	896	583	442.13	+	1.32	1.33e-07	1.33e-05
negative regulation of phosphate metabolic process (GO:0045936)	569	370	280.78	+	1.32	3.66e-05	0.00207
establishment of localization in cell (GO:0051649)	414	269	204.29	+	1.32	0.000464	0.0193
regulation of translation (GO:0006417)	374	243	184.55	+	1.32	0.000861	0.032
establishment of organelle localization (GO:0051656)	388	252	191.46	+	1.32	0.000675	0.0262
negative regulation of phosphorus metabolic process (GO:0010563)	570	370	281.27	+	1.32	3.72e-05	0.00209
mitotic cell cycle process (GO:1903047)	653	423	322.23	+	1.31	1.12e-05	0.000716
regulation of actin filament-based process (GO:0032970)	404	261	199.36	+	1.31	0.000726	0.0278
regulation of cell morphogenesis (GO:0022604)	511	330	252.15	+	1.31	0.000147	0.00693
protein localization to membrane (GO:0072657)	514	331	253.64	+	1.31	0.000153	0.00716
gland development (GO:0048732)	421	271	207.74	+	1.3	0.000682	0.0264
microtubule cytoskeleton organization (GO:0000226)	536	345	264.49	+	1.3	0.000115	0.00561
response to oxidative stress (GO:0006979)	390	251	192.45	+	1.3	0.00107	0.0385
posttranscriptional regulation of gene expression (GO:0010608)	544	350	268.44	+	1.3	0.000111	0.00547
ribonucleoprotein complex biogenesis (GO:0022613)	426	274	210.21	+	1.3	0.000632	0.0249
organelle localization (GO:0051640)	602	387	297.06	+	1.3	4.92e-05	0.00273
microtubule-based process (GO:0007017)	722	464	356.27	+	1.3	7.65e-06	0.000505
regulation of cytoskeleton organization (GO:0051493)	562	361	277.32	+	1.3	9.14e-05	0.00465
negative regulation of intracellular signal transduction (GO:1902532)	508	326	250.67	+	1.3	0.000217	0.00971
mitotic cell cycle (GO:0000278)	731	469	360.71	+	1.3	7.46e-06	0.000495
negative regulation of cell population proliferation (GO:0008285)	691	443	340.98	+	1.3	1.6e-05	0.000996
positive regulation of cell projection organization (GO:0031346)	394	252	194.42	+	1.3	0.0013	0.0455
ncRNA metabolic process (GO:0034660)	477	305	235.38	+	1.3	0.000392	0.0166
cellular response to stress (GO:0033554)	1761	1126	868.97	+	1.3	1.78e-12	4.3e-10
protein localization to organelle (GO:0033365)	765	489	377.49	+	1.3	6.48e-06	0.000434
positive regulation of apoptotic process (GO:0043065)	654	418	322.72	+	1.3	3.09e-05	0.00179
positive regulation of programmed cell death (GO:0043068)	660	421	325.68	+	1.29	3.32e-05	0.0019
positive regulation of cell death (GO:0010942)	712	454	351.34	+	1.29	1.79e-05	0.00111
regulation of mitotic cell cycle phase transition (GO:1901990)	419	267	206.76	+	1.29	0.00117	0.0416
regulation of cellular response to stress (GO:0080135)	739	470	364.66	+	1.29	1.43e-05	0.000899
intracellular transport (GO:0046907)	1536	976	757.94	+	1.29	1.79e-10	3.13e-08
neuron differentiation (GO:0030182)	1016	645	501.35	+	1.29	3.43e-07	3.01e-05
actin filament-based process (GO:0030029)	586	372	289.16	+	1.29	0.000141	0.00664
regulation of protein serine/threonine kinase activity (GO:0071900)	520	330	256.6	+	1.29	0.000332	0.0143
chordate embryonic development (GO:0043009)	654	415	322.72	+	1.29	5.34e-05	0.0029
transmembrane receptor protein tyrosine kinase signaling pathway (GO:0007169)	517	328	255.12	+	1.29	0.000366	0.0157
amide biosynthetic process (GO:0043604)	538	341	265.48	+	1.28	0.000273	0.0119
carbohydrate derivative biosynthetic process (GO:1901137)	609	386	300.51	+	1.28	0.000107	0.00538
negative regulation of signal transduction (GO:0009968)	1278	810	630.63	+	1.28	1.1e-08	1.4e-06
regulation of cell cycle phase transition (GO:1901987)	456	289	225.01	+	1.28	0.000915	0.0336
endomembrane system organization (GO:0010256)	431	273	212.68	+	1.28	0.00135	0.0468
embryo development (GO:0009790)	1014	642	500.36	+	1.28	5.01e-07	4.27e-05
response to inorganic substance (GO:0010035)	542	343	267.45	+	1.28	0.000286	0.0124
regulation of transferase activity (GO:0051338)	1024	648	505.3	+	1.28	4.9e-07	4.19e-05
regulation of cell projection organization (GO:0031344)	697	441	343.94	+	1.28	3.89e-05	0.00217
regulation of mitotic cell cycle (GO:0007346)	684	432	337.52	+	1.28	5.03e-05	0.00277
response to peptide (GO:1901652)	480	303	236.86	+	1.28	0.000805	0.0303
skeletal system development (GO:0001501)	501	316	247.22	+	1.28	0.000599	0.0239
plasma membrane bounded cell projection organization (GO:0120036)	1117	704	551.19	+	1.28	2.09e-07	1.99e-05
negative regulation of transcription by RNA polymerase II (GO:0000122)	886	558	437.2	+	1.28	5.11e-06	0.000351
heterocycle biosynthetic process (GO:0018130)	1188	748	586.22	+	1.28	9.1e-08	9.47e-06
embryo development ending in birth or egg hatching (GO:0009792)	672	423	331.6	+	1.28	7.49e-05	0.00391
organophosphate biosynthetic process (GO:0090407)	537	338	264.98	+	1.28	0.000459	0.0191
regulation of plasma membrane bounded cell projection organization (GO:0120035)	688	433	339.5	+	1.28	6.83e-05	0.0036
regulation of neuron projection development (GO:0010975)	515	324	254.13	+	1.27	0.000612	0.0243
cell projection organization (GO:0030030)	1162	731	573.39	+	1.27	1.52e-07	1.49e-05
regulation of organelle organization (GO:0033043)	1320	830	651.36	+	1.27	1.98e-08	2.46e-06
nucleobase-containing compound biosynthetic process (GO:0034654)	1115	701	550.2	+	1.27	3.04e-07	2.71e-05
cytoskeleton organization (GO:0007010)	1179	741	581.78	+	1.27	1.4e-07	1.38e-05
regulation of kinase activity (GO:0043549)	907	570	447.56	+	1.27	4.33e-06	0.000303
positive regulation of cell migration (GO:0030335)	519	326	256.1	+	1.27	0.000639	0.025
cell junction organization (GO:0034330)	489	307	241.3	+	1.27	0.000892	0.0328
organonitrogen compound biosynthetic process (GO:1901566)	1410	884	695.77	+	1.27	9.06e-09	1.16e-06
intracellular protein transport (GO:0006886)	1002	628	494.44	+	1.27	1.88e-06	0.000145
cellular nitrogen compound biosynthetic process (GO:0044271)	1671	1047	824.56	+	1.27	3.36e-10	5.68e-08
negative regulation of cellular component organization (GO:0051129)	723	453	356.77	+	1.27	5.89e-05	0.00315
cellular localization (GO:0051641)	2422	1517	1195.14	+	1.27	1.09e-14	4.14e-12
carbohydrate derivative metabolic process (GO:1901135)	1014	635	500.36	+	1.27	1.65e-06	0.000128
regulation of growth (GO:0040008)	682	427	336.54	+	1.27	0.000108	0.00539
organophosphate metabolic process (GO:0019637)	877	549	432.76	+	1.27	1.01e-05	0.000654
regulation of protein kinase activity (GO:0045859)	800	500	394.76	+	1.27	2.78e-05	0.00165
cellular response to growth factor stimulus (GO:0071363)	501	313	247.22	+	1.27	0.00101	0.0369
animal organ morphogenesis (GO:0009887)	970	606	478.65	+	1.27	3.8e-06	0.00027
positive regulation of transferase activity (GO:0051347)	695	434	342.95	+	1.27	0.000108	0.00539
aromatic compound biosynthetic process (GO:0019438)	1197	747	590.66	+	1.26	2.49e-07	2.33e-05
enzyme linked receptor protein signaling pathway (GO:0007167)	722	450	356.27	+	1.26	8.57e-05	0.0044
negative regulation of cell cycle (GO:0045786)	573	357	282.75	+	1.26	0.000518	0.0212
cellular macromolecule localization (GO:0070727)	1644	1024	811.24	+	1.26	1.41e-09	2.2e-07
cellular protein localization (GO:0034613)	1636	1019	807.29	+	1.26	1.49e-09	2.3e-07
generation of neurons (GO:0048699)	1561	972	770.28	+	1.26	3.89e-09	5.33e-07
response to growth factor (GO:0070848)	530	330	261.53	+	1.26	0.000927	0.0339
regulation of protein localization (GO:0032880)	1054	656	520.1	+	1.26	1.91e-06	0.000146
regulation of cellular component organization (GO:0051128)	2518	1567	1242.52	+	1.26	1.82e-14	6.73e-12
negative regulation of signaling (GO:0023057)	1427	887	704.16	+	1.26	2.65e-08	3.22e-06
protein localization (GO:0008104)	2201	1368	1086.09	+	1.26	1.66e-12	4.06e-10
establishment of protein localization (GO:0045184)	1617	1005	797.91	+	1.26	2.69e-09	3.82e-07
anatomical structure morphogenesis (GO:0009653)	2174	1351	1072.77	+	1.26	2.49e-12	5.75e-10
negative regulation of cell communication (GO:0010648)	1423	884	702.18	+	1.26	3.28e-08	3.81e-06
small molecule biosynthetic process (GO:0044283)	583	362	287.68	+	1.26	0.000572	0.023
regulation of neuron differentiation (GO:0045664)	670	416	330.61	+	1.26	0.000205	0.00926
organic cyclic compound biosynthetic process (GO:1901362)	1338	830	660.24	+	1.26	1.11e-07	1.13e-05
response to abiotic stimulus (GO:0009628)	1164	722	574.38	+	1.26	8.25e-07	6.73e-05
small molecule metabolic process (GO:0044281)	1717	1065	847.26	+	1.26	1.14e-09	1.82e-07
neurogenesis (GO:0022008)	1664	1031	821.11	+	1.26	2.51e-09	3.7e-07
negative regulation of response to stimulus (GO:0048585)	1656	1026	817.16	+	1.26	2.99e-09	4.21e-07
positive regulation of cell motility (GO:2000147)	544	337	268.44	+	1.26	0.00106	0.0383
regulation of cellular component biogenesis (GO:0044087)	960	594	473.72	+	1.25	1.07e-05	0.000686
regulation of anatomical structure morphogenesis (GO:0022603)	1099	680	542.31	+	1.25	2.27e-06	0.00017
cellular amide metabolic process (GO:0043603)	797	493	393.28	+	1.25	6.52e-05	0.00346
cell cycle process (GO:0022402)	1037	641	511.71	+	1.25	4.97e-06	0.000342
positive regulation of kinase activity (GO:0033674)	615	380	303.47	+	1.25	0.000535	0.0217
regulation of cell migration (GO:0030334)	876	541	432.27	+	1.25	3.11e-05	0.0018
positive regulation of locomotion (GO:0040017)	575	355	283.74	+	1.25	0.00087	0.0322
positive regulation of cell differentiation (GO:0045597)	992	612	489.51	+	1.25	9.93e-06	0.000642
regulation of cell cycle (GO:0051726)	1239	764	611.39	+	1.25	6.9e-07	5.72e-05
protein transport (GO:0015031)	1525	940	752.52	+	1.25	3.05e-08	3.6e-06
positive regulation of nervous system development (GO:0051962)	555	342	273.87	+	1.25	0.00118	0.0418
positive regulation of cellular component movement (GO:0051272)	560	345	276.33	+	1.25	0.00109	0.0392
positive regulation of organelle organization (GO:0010638)	636	391	313.84	+	1.25	0.000575	0.023
regulation of catabolic process (GO:0009894)	1007	619	496.91	+	1.25	1.28e-05	0.000811
macromolecule localization (GO:0033036)	2538	1560	1252.39	+	1.25	3.89e-13	1.03e-10
positive regulation of cell development (GO:0010720)	563	346	277.81	+	1.25	0.00127	0.0446
RNA biosynthetic process (GO:0032774)	677	416	334.07	+	1.25	0.000403	0.017
organelle organization (GO:0006996)	3455	2123	1704.88	+	1.25	3.01e-18	1.65e-15
carboxylic acid metabolic process (GO:0019752)	879	540	433.75	+	1.24	5.17e-05	0.00283
cellular biosynthetic process (GO:0044249)	2782	1708	1372.79	+	1.24	2.52e-14	8.55e-12
amide transport (GO:0042886)	1590	976	784.59	+	1.24	2.9e-08	3.44e-06
peptide transport (GO:0015833)	1556	955	767.81	+	1.24	4e-08	4.58e-06
negative regulation of protein metabolic process (GO:0051248)	1121	688	553.16	+	1.24	4.47e-06	0.000312
negative regulation of cellular protein metabolic process (GO:0032269)	1051	645	518.62	+	1.24	9.13e-06	0.000598
nucleic acid-templated transcription (GO:0097659)	665	408	328.15	+	1.24	0.000519	0.0212
organelle assembly (GO:0070925)	727	446	358.74	+	1.24	0.000271	0.0118
regulation of cell motility (GO:2000145)	939	576	463.35	+	1.24	2.98e-05	0.00175
regulation of cell cycle process (GO:0010564)	765	469	377.49	+	1.24	0.000185	0.00844
cellular response to DNA damage stimulus (GO:0006974)	783	480	386.37	+	1.24	0.000151	0.0071
regulation of apoptotic process (GO:0042981)	1558	955	768.8	+	1.24	5.16e-08	5.75e-06
transcription, DNA-templated (GO:0006351)	664	407	327.65	+	1.24	0.000514	0.0212
negative regulation of gene expression (GO:0010629)	1766	1082	871.44	+	1.24	5.39e-09	7.2e-07
regulation of programmed cell death (GO:0043067)	1580	968	779.66	+	1.24	4.32e-08	4.84e-06
regulation of intracellular signal transduction (GO:1902531)	1794	1099	885.26	+	1.24	4.17e-09	5.67e-07
biosynthetic process (GO:0009058)	2964	1814	1462.6	+	1.24	6.45e-15	2.5e-12
regulation of cellular component movement (GO:0051270)	1023	626	504.8	+	1.24	1.65e-05	0.00103
protein modification by small protein conjugation (GO:0032446)	778	476	383.91	+	1.24	0.000184	0.00842
oxoacid metabolic process (GO:0043436)	971	594	479.14	+	1.24	2.74e-05	0.00163
organic substance biosynthetic process (GO:1901576)	2886	1765	1424.11	+	1.24	2.09e-14	7.4e-12
cellular macromolecule biosynthetic process (GO:0034645)	1722	1053	849.73	+	1.24	1.25e-08	1.58e-06
regulation of protein modification process (GO:0031399)	1871	1144	923.25	+	1.24	2.63e-09	3.76e-07
positive regulation of cellular component organization (GO:0051130)	1240	758	611.88	+	1.24	2.05e-06	0.000154
negative regulation of cellular macromolecule biosynthetic process (GO:2000113)	1425	871	703.17	+	1.24	3.03e-07	2.72e-05
negative regulation of transcription, DNA-templated (GO:0045892)	1229	751	606.45	+	1.24	2.37e-06	0.000175
regulation of neurogenesis (GO:0050767)	838	512	413.51	+	1.24	0.000119	0.00575
regulation of locomotion (GO:0040012)	1010	617	498.39	+	1.24	2.11e-05	0.00128
organic acid metabolic process (GO:0006082)	992	606	489.51	+	1.24	2.58e-05	0.00155
response to hormone (GO:0009725)	920	561	453.98	+	1.24	6.49e-05	0.00345
phosphorus metabolic process (GO:0006793)	2170	1323	1070.79	+	1.24	1.76e-10	3.12e-08
regulation of cellular catabolic process (GO:0031329)	844	514	416.47	+	1.23	0.00014	0.00664
RNA processing (GO:0006396)	874	532	431.28	+	1.23	0.000113	0.00553
regulation of cell death (GO:0010941)	1707	1039	842.33	+	1.23	3.24e-08	3.79e-06
cellular response to hormone stimulus (GO:0032870)	613	373	302.49	+	1.23	0.00137	0.0472
phosphate-containing compound metabolic process (GO:0006796)	2143	1303	1057.47	+	1.23	4.22e-10	7.06e-08
nucleobase-containing compound metabolic process (GO:0006139)	2813	1709	1388.08	+	1.23	3.53e-13	9.51e-11
response to organic cyclic compound (GO:0014070)	929	564	458.42	+	1.23	7.83e-05	0.00405
gene expression (GO:0010467)	2038	1237	1005.66	+	1.23	1.81e-09	2.75e-07
negative regulation of programmed cell death (GO:0043069)	921	559	454.47	+	1.23	9.22e-05	0.00467
regulation of cell development (GO:0060284)	964	585	475.69	+	1.23	5.83e-05	0.00314
heterocycle metabolic process (GO:0046483)	2998	1819	1479.37	+	1.23	6.26e-14	1.85e-11
cellular catabolic process (GO:0044248)	1805	1095	890.68	+	1.23	2.13e-08	2.62e-06
macromolecule biosynthetic process (GO:0009059)	1781	1080	878.84	+	1.23	2.83e-08	3.38e-06
negative regulation of apoptotic process (GO:0043066)	904	548	446.08	+	1.23	0.000114	0.00557
positive regulation of signal transduction (GO:0009967)	1706	1034	841.83	+	1.23	6.45e-08	7.04e-06
peptidyl-amino acid modification (GO:0018193)	873	529	430.78	+	1.23	0.000157	0.00734
cell development (GO:0048468)	1626	985	802.36	+	1.23	1.41e-07	1.39e-05
apoptotic process (GO:0006915)	907	549	447.56	+	1.23	0.00013	0.00623
cellular component biogenesis (GO:0044085)	2551	1544	1258.8	+	1.23	1.55e-11	3.17e-09
cellular aromatic compound metabolic process (GO:0006725)	3045	1842	1502.57	+	1.23	8.78e-14	2.54e-11
cell cycle (GO:0007049)	1359	822	670.6	+	1.23	2.31e-06	0.000172
negative regulation of biosynthetic process (GO:0009890)	1596	965	787.55	+	1.23	2.52e-07	2.34e-05
protein ubiquitination (GO:0016567)	698	422	344.43	+	1.23	0.000859	0.0319
regulation of nervous system development (GO:0051960)	948	573	467.79	+	1.22	0.000101	0.00511
regulation of protein transport (GO:0051223)	730	441	360.22	+	1.22	0.000699	0.027
regulation of protein metabolic process (GO:0051246)	2833	1711	1397.95	+	1.22	1.37e-12	3.42e-10
positive regulation of gene expression (GO:0010628)	2032	1227	1002.7	+	1.22	4.94e-09	6.67e-07
negative regulation of nucleic acid-templated transcription (GO:1903507)	1282	774	632.61	+	1.22	5.63e-06	0.000383
positive regulation of intracellular signal transduction (GO:1902533)	1032	623	509.24	+	1.22	5.55e-05	0.003
cellular nitrogen compound metabolic process (GO:0034641)	3465	2091	1709.82	+	1.22	1.63e-15	7.02e-13
positive regulation of molecular function (GO:0044093)	1823	1100	899.57	+	1.22	4.3e-08	4.86e-06
positive regulation of cellular protein metabolic process (GO:0032270)	1618	976	798.41	+	1.22	2.95e-07	2.67e-05
regulation of cellular protein metabolic process (GO:0032268)	2660	1604	1312.59	+	1.22	1.3e-11	2.75e-09
negative regulation of RNA biosynthetic process (GO:1902679)	1284	774	633.59	+	1.22	6.39e-06	0.000429
nitrogen compound transport (GO:0071705)	1860	1121	917.82	+	1.22	3.55e-08	4.1e-06
regulation of signal transduction (GO:0009966)	3151	1899	1554.87	+	1.22	8.8e-14	2.5e-11
negative regulation of cellular biosynthetic process (GO:0031327)	1567	944	773.24	+	1.22	5.62e-07	4.73e-05
regulation of peptide transport (GO:0090087)	762	459	376.01	+	1.22	0.000636	0.025
regulation of phosphorylation (GO:0042325)	1627	980	802.85	+	1.22	3.15e-07	2.8e-05
negative regulation of macromolecule biosynthetic process (GO:0010558)	1508	908	744.13	+	1.22	1.01e-06	8.15e-05
negative regulation of developmental process (GO:0051093)	965	581	476.18	+	1.22	0.000115	0.00561
regulation of cell population proliferation (GO:0042127)	1642	988	810.25	+	1.22	3.49e-07	3.05e-05
organic cyclic compound metabolic process (GO:1901360)	3277	1971	1617.05	+	1.22	4.26e-14	1.35e-11
positive regulation of protein metabolic process (GO:0051247)	1727	1038	852.19	+	1.22	1.85e-07	1.79e-05
response to lipid (GO:0033993)	867	521	427.82	+	1.22	0.000327	0.0141
negative regulation of RNA metabolic process (GO:0051253)	1378	828	679.98	+	1.22	4.12e-06	0.00029
RNA metabolic process (GO:0016070)	1701	1022	839.36	+	1.22	2.42e-07	2.28e-05
negative regulation of macromolecule metabolic process (GO:0010605)	2700	1622	1332.32	+	1.22	2.15e-11	4.33e-09
nucleic acid metabolic process (GO:0090304)	2301	1382	1135.44	+	1.22	1.04e-09	1.68e-07
nervous system development (GO:0007399)	2383	1431	1175.9	+	1.22	5.13e-10	8.5e-08
negative regulation of cell death (GO:0060548)	1013	608	499.87	+	1.22	0.000104	0.00525
regulation of protein phosphorylation (GO:0001932)	1458	875	719.46	+	1.22	2.4e-06	0.000177
regulation of phosphorus metabolic process (GO:0051174)	1823	1094	899.57	+	1.22	9.46e-08	9.71e-06
cellular component assembly (GO:0022607)	2320	1392	1144.81	+	1.22	1.05e-09	1.69e-07
regulation of phosphate metabolic process (GO:0019220)	1822	1093	899.07	+	1.22	1.05e-07	1.07e-05
regulation of localization (GO:0032879)	2816	1688	1389.57	+	1.21	1.15e-11	2.47e-09
positive regulation of developmental process (GO:0051094)	1388	832	684.91	+	1.21	4.93e-06	0.000341
negative regulation of nucleobase-containing compound metabolic process (GO:0045934)	1482	888	731.3	+	1.21	2.53e-06	0.000185
positive regulation of macromolecule metabolic process (GO:0010604)	3404	2039	1679.72	+	1.21	3.72e-14	1.23e-11
positive regulation of nitrogen compound metabolic process (GO:0051173)	3229	1934	1593.36	+	1.21	2.37e-13	6.5e-11
cellular protein metabolic process (GO:0044267)	3700	2216	1825.78	+	1.21	1.73e-15	7.23e-13
cellular component organization or biogenesis (GO:0071840)	5772	3456	2848.21	+	1.21	1.46e-26	1.55e-23
positive regulation of macromolecule biosynthetic process (GO:0010557)	1931	1156	952.86	+	1.21	5.76e-08	6.32e-06
regulation of establishment of protein localization (GO:0070201)	777	465	383.41	+	1.21	0.000879	0.0324
positive regulation of cellular metabolic process (GO:0031325)	3394	2031	1674.78	+	1.21	5.62e-14	1.72e-11
positive regulation of metabolic process (GO:0009893)	3702	2214	1826.77	+	1.21	2.83e-15	1.13e-12
negative regulation of metabolic process (GO:0009892)	2960	1770	1460.62	+	1.21	5.74e-12	1.29e-09
organic substance transport (GO:0071702)	2220	1327	1095.47	+	1.21	5.72e-09	7.58e-07
response to endogenous stimulus (GO:0009719)	1506	900	743.14	+	1.21	2.66e-06	0.000194
cellular macromolecule catabolic process (GO:0044265)	912	545	450.03	+	1.21	0.000324	0.014
intracellular signal transduction (GO:0035556)	1701	1016	839.36	+	1.21	5.79e-07	4.85e-05
positive regulation of transport (GO:0051050)	1013	605	499.87	+	1.21	0.00016	0.00742
positive regulation of cell communication (GO:0010647)	1936	1156	955.33	+	1.21	8.25e-08	8.7e-06
oxidation-reduction process (GO:0055114)	963	575	475.2	+	1.21	0.000241	0.0107
positive regulation of protein modification process (GO:0031401)	1243	742	613.36	+	1.21	2.73e-05	0.00163
cellular macromolecule metabolic process (GO:0044260)	5073	3026	2503.29	+	1.21	1.3e-21	9.41e-19
cellular component organization (GO:0016043)	5581	3329	2753.96	+	1.21	1.92e-24	1.8e-21
positive regulation of catalytic activity (GO:0043085)	1469	876	724.88	+	1.21	4.91e-06	0.000341
cellular response to endogenous stimulus (GO:0071495)	1221	728	602.51	+	1.21	3.61e-05	0.00204
negative regulation of nitrogen compound metabolic process (GO:0051172)	2404	1433	1186.26	+	1.21	2.01e-09	3.02e-07
cellular metabolic process (GO:0044237)	7664	4567	3781.83	+	1.21	3.28e-38	6.53e-35
organonitrogen compound catabolic process (GO:1901565)	1064	634	525.03	+	1.21	0.000132	0.0063
macromolecule catabolic process (GO:0009057)	1054	628	520.1	+	1.21	0.000137	0.00655
positive regulation of signaling (GO:0023056)	1944	1158	959.27	+	1.21	1.2e-07	1.21e-05
positive regulation of RNA metabolic process (GO:0051254)	1746	1040	861.57	+	1.21	6.22e-07	5.18e-05
positive regulation of transcription, DNA-templated (GO:0045893)	1558	928	768.8	+	1.21	2.7e-06	0.000196
positive regulation of nucleobase-containing compound metabolic process (GO:0045935)	1911	1138	942.99	+	1.21	1.67e-07	1.62e-05
protein modification by small protein conjugation or removal (GO:0070647)	988	588	487.53	+	1.21	0.000255	0.0113
positive regulation of biosynthetic process (GO:0009891)	2055	1223	1014.05	+	1.21	5.31e-08	5.87e-06
cellular protein-containing complex assembly (GO:0034622)	800	476	394.76	+	1.21	0.00114	0.0407
regulation of molecular function (GO:0065009)	3063	1822	1511.45	+	1.21	8.58e-12	1.9e-09
organonitrogen compound metabolic process (GO:1901564)	5299	3152	2614.81	+	1.21	3.71e-22	2.95e-19
positive regulation of cellular biosynthetic process (GO:0031328)	2023	1202	998.26	+	1.2	9.23e-08	9.53e-06
response to organonitrogen compound (GO:0010243)	1010	600	498.39	+	1.2	0.000239	0.0106
regulation of cell communication (GO:0010646)	3633	2158	1792.72	+	1.2	5.75e-14	1.73e-11
positive regulation of RNA biosynthetic process (GO:1902680)	1657	984	817.65	+	1.2	1.94e-06	0.000147
regulation of cell differentiation (GO:0045595)	1844	1095	909.93	+	1.2	4.38e-07	3.81e-05
regulation of signaling (GO:0023051)	3673	2181	1812.45	+	1.2	4.55e-14	1.42e-11
cellular protein modification process (GO:0006464)	3076	1826	1517.86	+	1.2	1.3e-11	2.72e-09
protein modification process (GO:0036211)	3076	1826	1517.86	+	1.2	1.3e-11	2.68e-09
positive regulation of nucleic acid-templated transcription (GO:1903508)	1656	983	817.16	+	1.2	1.93e-06	0.000147
macromolecule modification (GO:0043412)	3296	1956	1626.42	+	1.2	2e-12	4.67e-10
nitrogen compound metabolic process (GO:0006807)	7000	4151	3454.17	+	1.2	1.86e-31	2.11e-28
regulation of catalytic activity (GO:0050790)	2385	1414	1176.89	+	1.2	7.33e-09	9.64e-07
phosphorylation (GO:0016310)	1301	771	641.98	+	1.2	3.54e-05	0.00201
negative regulation of cellular metabolic process (GO:0031324)	2603	1542	1284.46	+	1.2	1.3e-09	2.04e-07
catabolic process (GO:0009056)	2078	1229	1025.4	+	1.2	1.28e-07	1.28e-05
cellular lipid metabolic process (GO:0044255)	948	560	467.79	+	1.2	0.000614	0.0244
biological adhesion (GO:0022610)	928	548	457.92	+	1.2	0.000737	0.0281
organic substance catabolic process (GO:1901575)	1763	1041	869.96	+	1.2	1.76e-06	0.000136
regulation of transport (GO:0051049)	1891	1116	933.12	+	1.2	7.87e-07	6.45e-05
negative regulation of molecular function (GO:0044092)	1178	695	581.29	+	1.2	0.00013	0.00623
primary metabolic process (GO:0044238)	7463	4402	3682.64	+	1.2	1.14e-32	1.39e-29
regulation of response to stress (GO:0080134)	1452	856	716.49	+	1.19	2.08e-05	0.00127
negative regulation of biological process (GO:0048519)	5388	3176	2658.73	+	1.19	1.59e-20	1.05e-17
regulation of developmental process (GO:0050793)	2631	1550	1298.28	+	1.19	3.53e-09	4.93e-07
negative regulation of cellular process (GO:0048523)	4799	2827	2368.08	+	1.19	1.23e-17	6.32e-15
regulation of multicellular organismal development (GO:2000026)	2066	1217	1019.48	+	1.19	2.72e-07	2.49e-05
protein metabolic process (GO:0019538)	4282	2522	2112.97	+	1.19	2.37e-15	9.66e-13
cell adhesion (GO:0007155)	922	543	454.96	+	1.19	0.00087	0.0321
positive regulation of transcription by RNA polymerase II (GO:0045944)	1223	720	603.49	+	1.19	0.000124	0.00599
protein-containing complex subunit organization (GO:0043933)	1524	896	752.02	+	1.19	1.71e-05	0.00106
organic substance metabolic process (GO:0071704)	7841	4608	3869.17	+	1.19	7.09e-34	9.4e-31
central nervous system development (GO:0007417)	997	585	491.97	+	1.19	0.000736	0.0281
metabolic process (GO:0008152)	8414	4935	4151.92	+	1.19	3.53e-37	5.61e-34
negative regulation of multicellular organismal process (GO:0051241)	1215	712	599.55	+	1.19	0.000194	0.00883
macromolecule metabolic process (GO:0043170)	6173	3616	3046.09	+	1.19	6.62e-23	5.55e-20
protein phosphorylation (GO:0006468)	968	567	477.66	+	1.19	0.00102	0.037
lipid metabolic process (GO:0006629)	1195	699	589.68	+	1.19	0.000256	0.0113
response to drug (GO:0042493)	1019	596	502.83	+	1.19	0.000828	0.0309
response to nitrogen compound (GO:1901698)	1093	639	539.34	+	1.18	0.000518	0.0212
protein-containing complex assembly (GO:0065003)	1280	748	631.62	+	1.18	0.000169	0.00781
secretion by cell (GO:0032940)	999	583	492.96	+	1.18	0.00109	0.0391
cellular response to chemical stimulus (GO:0070887)	2956	1725	1458.65	+	1.18	2.38e-09	3.54e-07
positive regulation of phosphorylation (GO:0042327)	1090	636	537.86	+	1.18	0.000617	0.0244
response to organic substance (GO:0010033)	3025	1764	1492.7	+	1.18	1.8e-09	2.76e-07
epithelium development (GO:0060429)	1117	651	551.19	+	1.18	0.000586	0.0234
response to oxygen-containing compound (GO:1901700)	1603	934	791.01	+	1.18	2.85e-05	0.00168
regulation of metabolic process (GO:0019222)	6755	3934	3333.28	+	1.18	3.13e-24	2.77e-21
secretion (GO:0046903)	1116	649	550.69	+	1.18	0.000703	0.0271
positive regulation of multicellular organismal process (GO:0051240)	1768	1028	872.43	+	1.18	1.41e-05	0.000888
regulation of macromolecule metabolic process (GO:0060255)	6204	3606	3061.39	+	1.18	5.13e-21	3.55e-18
positive regulation of cellular process (GO:0048522)	5520	3208	2723.86	+	1.18	5.53e-18	2.94e-15
positive regulation of phosphorus metabolic process (GO:0010562)	1160	673	572.41	+	1.18	0.00066	0.0258
positive regulation of phosphate metabolic process (GO:0045937)	1160	673	572.41	+	1.18	0.00066	0.0257
regulation of primary metabolic process (GO:0080090)	6064	3515	2992.3	+	1.17	9.99e-20	6.11e-17
chromosome organization (GO:0051276)	1051	609	518.62	+	1.17	0.00129	0.045
cellular response to organic substance (GO:0071310)	2396	1388	1182.31	+	1.17	4.76e-07	4.1e-05
regulation of cellular metabolic process (GO:0031323)	6272	3633	3094.94	+	1.17	1.73e-20	1.1e-17
regulation of multicellular organismal process (GO:0051239)	3187	1844	1572.64	+	1.17	3.75e-09	5.18e-07
cellular response to oxygen-containing compound (GO:1901701)	1077	623	531.45	+	1.17	0.00133	0.0461
regulation of nitrogen compound metabolic process (GO:0051171)	5881	3399	2902	+	1.17	2.72e-18	1.55e-15
tissue development (GO:0009888)	1781	1028	878.84	+	1.17	3.11e-05	0.00179
localization (GO:0051179)	5778	3332	2851.17	+	1.17	2.29e-17	1.07e-14
regulation of gene expression (GO:0010468)	4494	2591	2217.58	+	1.17	9.06e-13	2.36e-10
regulation of cellular macromolecule biosynthetic process (GO:2000112)	3937	2268	1942.73	+	1.17	7.14e-11	1.31e-08
regulation of biosynthetic process (GO:0009889)	4301	2477	2122.34	+	1.17	5.47e-12	1.24e-09
regulation of macromolecule biosynthetic process (GO:0010556)	4076	2341	2011.32	+	1.16	6.76e-11	1.25e-08
establishment of localization (GO:0051234)	4672	2683	2305.41	+	1.16	1.06e-12	2.67e-10
regulation of cellular biosynthetic process (GO:0031326)	4222	2422	2083.36	+	1.16	3.6e-11	6.91e-09
regulation of transcription by RNA polymerase II (GO:0006357)	2276	1304	1123.1	+	1.16	5.78e-06	0.000392
positive regulation of biological process (GO:0048518)	6249	3578	3083.59	+	1.16	1.29e-17	6.39e-15
regulation of biological quality (GO:0065008)	4112	2353	2029.08	+	1.16	1.52e-10	2.75e-08
transport (GO:0006810)	4542	2599	2241.27	+	1.16	8.9e-12	1.94e-09
system development (GO:0048731)	4444	2538	2192.91	+	1.16	3.31e-11	6.5e-09
regulation of hydrolase activity (GO:0051336)	1293	738	638.04	+	1.16	0.00117	0.0417
regulation of nucleobase-containing compound metabolic process (GO:0019219)	4067	2319	2006.88	+	1.16	5.87e-10	9.62e-08
regulation of RNA metabolic process (GO:0051252)	3812	2164	1881.04	+	1.15	8.73e-09	1.13e-06
regulation of transcription, DNA-templated (GO:0006355)	3480	1973	1717.22	+	1.15	7.02e-08	7.44e-06
regulation of nucleic acid-templated transcription (GO:1903506)	3546	2008	1749.79	+	1.15	6.69e-08	7.19e-06
regulation of RNA biosynthetic process (GO:2001141)	3551	2010	1752.25	+	1.15	6.8e-08	7.27e-06
movement of cell or subcellular component (GO:0006928)	1555	880	767.32	+	1.15	0.000762	0.029
multicellular organism development (GO:0007275)	5065	2859	2499.34	+	1.14	3.43e-11	6.66e-09
regulation of response to stimulus (GO:0048583)	4329	2443	2136.16	+	1.14	2.53e-09	3.69e-07
vesicle-mediated transport (GO:0016192)	1939	1094	956.81	+	1.14	0.000217	0.00974
homeostatic process (GO:0042592)	1664	938	821.11	+	1.14	0.000738	0.0281
developmental process (GO:0032502)	5900	3312	2911.38	+	1.14	1.79e-12	4.25e-10
anatomical structure development (GO:0048856)	5451	3059	2689.82	+	1.14	2.89e-11	5.74e-09
response to stress (GO:0006950)	3620	2020	1786.3	+	1.13	1.14e-06	9.07e-05
cellular developmental process (GO:0048869)	3825	2134	1887.46	+	1.13	5.06e-07	4.28e-05
cell differentiation (GO:0030154)	3732	2076	1841.57	+	1.13	1.39e-06	0.000109
animal organ development (GO:0048513)	3215	1788	1586.45	+	1.13	1.1e-05	0.0007
positive regulation of response to stimulus (GO:0048584)	2453	1354	1210.44	+	1.12	0.000443	0.0185
cellular process (GO:0009987)	14623	7886	7215.77	+	1.09	4.03e-34	5.83e-31
regulation of biological process (GO:0050789)	11795	6313	5820.28	+	1.08	7.53e-16	3.33e-13
regulation of cellular process (GO:0050794)	11077	5925	5465.98	+	1.08	9.89e-14	2.76e-11
biological regulation (GO:0065007)	12491	6676	6163.73	+	1.08	1.74e-17	8.4e-15
response to chemical (GO:0042221)	4501	2404	2221.03	+	1.08	0.000402	0.017
biological_process (GO:0008150)	17794	9352	8780.51	+	1.07	2.21e-45	7.04e-42
cellular response to stimulus (GO:0051716)	6783	3539	3347.1	+	1.06	0.00105	0.0381
immune response (GO:0006955)	1870	787	922.76	-	0.85	8.63e-05	0.00442
system process (GO:0003008)	1980	824	977.04	-	0.84	1.44e-05	0.000905
activation of immune response (GO:0002253)	519	192	256.1	-	0.75	0.000514	0.0212
immune response-regulating signaling pathway (GO:0002764)	486	175	239.82	-	0.73	0.00027	0.0119
nervous system process (GO:0050877)	1399	503	690.34	-	0.73	1.55e-10	2.77e-08
immune response-regulating cell surface receptor signaling pathway (GO:0002768)	483	173	238.34	-	0.73	0.000218	0.00973
immune response-activating cell surface receptor signaling pathway (GO:0002429)	448	158	221.07	-	0.71	0.000204	0.0093
immune response-activating signal transduction (GO:0002757)	448	158	221.07	-	0.71	0.000204	0.00927
epidermal cell differentiation (GO:0009913)	316	110	155.93	-	0.71	0.00128	0.045
antigen receptor-mediated signaling pathway (GO:0050851)	296	100	146.06	-	0.68	0.000836	0.0312
Unclassified (UNCLASSIFIED)	3057	937	1508.49	-	0.62	2.21e-45	5.86e-42
G protein-coupled receptor signaling pathway (GO:0007186)	1322	402	652.35	-	0.62	1.2e-19	7.06e-17
keratinocyte differentiation (GO:0030216)	268	79	132.25	-	0.6	3.33e-05	0.0019
regulation of B cell activation (GO:0050864)	213	62	105.11	-	0.59	0.00014	0.00664
sensory perception (GO:0007600)	977	283	482.1	-	0.59	5.05e-17	2.3e-14
cell recognition (GO:0008037)	233	67	114.97	-	0.58	5.65e-05	0.00305
membrane invagination (GO:0010324)	144	38	71.06	-	0.53	0.000352	0.0151
adaptive immune response based on somatic recombination of immune receptors built from immunoglobulin superfamily domains (GO:0002460)	270	71	133.23	-	0.53	7.38e-07	6.09e-05
lymphocyte mediated immunity (GO:0002449)	262	66	129.28	-	0.51	2.37e-07	2.25e-05
antimicrobial humoral response (GO:0019730)	142	35	70.07	-	0.5	0.000109	0.00541
regulation of humoral immune response (GO:0002920)	136	33	67.11	-	0.49	0.000108	0.00539
positive regulation of B cell activation (GO:0050871)	169	40	83.39	-	0.48	8.49e-06	0.000559
plasma membrane invagination (GO:0099024)	137	32	67.6	-	0.47	5.27e-05	0.00287
defense response to bacterium (GO:0042742)	338	77	166.79	-	0.46	4.88e-11	9.14e-09
regulation of complement activation (GO:0030449)	117	26	57.73	-	0.45	0.00011	0.00545
detection of stimulus (GO:0051606)	702	149	346.4	-	0.43	9.53e-25	9.48e-22
killing of cells of other organism (GO:0031640)	85	18	41.94	-	0.43	0.000496	0.0205
adaptive immune response (GO:0002250)	614	129	302.98	-	0.43	4.48e-22	3.4e-19
humoral immune response (GO:0006959)	371	77	183.07	-	0.42	3.86e-14	1.25e-11
keratinization (GO:0031424)	226	46	111.52	-	0.41	2.57e-09	3.72e-07
production of molecular mediator of immune response (GO:0002440)	177	35	87.34	-	0.4	6.58e-08	7.13e-06
phagocytosis, engulfment (GO:0006911)	128	24	63.16	-	0.38	2.27e-06	0.000169
B cell mediated immunity (GO:0019724)	207	37	102.14	-	0.36	2.87e-10	4.97e-08
immunoglobulin mediated immune response (GO:0016064)	204	36	100.66	-	0.36	3.11e-10	5.33e-08
immunoglobulin production (GO:0002377)	153	25	75.5	-	0.33	8.66e-09	1.13e-06
B cell receptor signaling pathway (GO:0050853)	128	18	63.16	-	0.28	1.43e-08	1.79e-06
complement activation (GO:0006956)	176	22	86.85	-	0.25	9.73e-13	2.5e-10
detection of stimulus involved in sensory perception (GO:0050906)	545	68	268.93	-	0.25	3.42e-37	6.06e-34
sensory perception of bitter taste (GO:0050913)	41	5	20.23	-	0.25	0.000808	0.0304
detection of chemical stimulus involved in sensory perception of taste (GO:0050912)	41	5	20.23	-	0.25	0.000808	0.0303
humoral immune response mediated by circulating immunoglobulin (GO:0002455)	166	16	81.91	-	0.2	1.86e-14	6.73e-12
sensory perception of chemical stimulus (GO:0007606)	540	52	266.46	-	0.2	6.58e-45	1.5e-41
complement activation, classical pathway (GO:0006958)	161	15	79.45	-	0.19	2.36e-14	8.15e-12
detection of chemical stimulus (GO:0009593)	519	46	256.1	-	0.18	1.25e-45	4.98e-42
detection of chemical stimulus involved in sensory perception of bitter taste (GO:0001580)	35	3	17.27	-	0.17	0.000424	0.0178
phagocytosis, recognition (GO:0006910)	106	8	52.31	-	0.15	4.15e-11	7.86e-09
sensory perception of smell (GO:0007608)	468	33	230.94	-	0.14	1.14e-46	6.06e-43
detection of chemical stimulus involved in sensory perception (GO:0050907)	483	26	238.34	-	0.11	2.61e-54	4.15e-50
detection of chemical stimulus involved in sensory perception of smell (GO:0050911)	439	18	216.63	-	0.08	2.71e-54	2.16e-50

## Sheet: CC
Analysis Type:	PANTHER Overrepresentation Test (Released 20200407)
Annotation Version and Release Date:	GO Ontology database Released 2020-02-21
Analyzed List:	upload_1 (Homo sapiens)
Reference List:	Homo sapiens (all genes in database)
Test Type:	FISHER
Correction:	FDR
GO cellular component complete	Homo sapiens - REFLIST (20851)	upload_1 (10289)	upload_1 (expected)	upload_1 (over/under)	upload_1 (fold Enrichment)	upload_1 (raw P-value)	upload_1 (FDR)
cell-substrate junction (GO:0030055)	416	289	205.28	+	1.41	8.06e-06	0.000317
focal adhesion (GO:0005925)	409	283	201.82	+	1.4	1.41e-05	0.000534
mitochondrial matrix (GO:0005759)	476	324	234.88	+	1.38	8.06e-06	0.000323
anchoring junction (GO:0070161)	828	552	408.58	+	1.35	3.01e-08	1.72e-06
nucleolus (GO:0005730)	935	619	461.38	+	1.34	9.66e-09	6.05e-07
ribonucleoprotein complex (GO:1990904)	700	455	345.42	+	1.32	4.29e-06	0.000187
mitochondrion (GO:0005739)	1622	1044	800.38	+	1.3	3.9e-12	3.13e-10
cell-cell junction (GO:0005911)	497	319	245.25	+	1.3	0.00025	0.00736
cell leading edge (GO:0031252)	423	271	208.73	+	1.3	0.000808	0.0216
neuron to neuron synapse (GO:0098984)	378	242	186.53	+	1.3	0.00162	0.0423
centrosome (GO:0005813)	592	379	292.12	+	1.3	7.61e-05	0.0025
microtubule organizing center (GO:0005815)	782	498	385.88	+	1.29	6.93e-06	0.000284
vacuolar membrane (GO:0005774)	428	272	211.2	+	1.29	0.00114	0.0299
microtubule cytoskeleton (GO:0015630)	1250	794	616.82	+	1.29	1.21e-08	7.34e-07
perinuclear region of cytoplasm (GO:0048471)	735	463	362.69	+	1.28	3.49e-05	0.00123
nucleoplasm (GO:0005654)	3975	2503	1961.48	+	1.28	1.69e-26	2.11e-24
microtubule (GO:0005874)	431	271	212.68	+	1.27	0.00176	0.0453
actin cytoskeleton (GO:0015629)	519	326	256.1	+	1.27	0.000639	0.0173
cytosol (GO:0005829)	5210	3267	2570.89	+	1.27	5.92e-36	1.19e-33
mitochondrial envelope (GO:0005740)	761	476	375.52	+	1.27	4.04e-05	0.0014
mitochondrial membrane (GO:0031966)	719	445	354.79	+	1.25	0.000155	0.00494
nuclear body (GO:0016604)	795	492	392.3	+	1.25	6.4e-05	0.00217
lytic vacuole (GO:0000323)	704	435	347.39	+	1.25	0.000195	0.00612
lysosome (GO:0005764)	704	435	347.39	+	1.25	0.000195	0.00603
vacuole (GO:0005773)	805	497	397.23	+	1.25	7.02e-05	0.00234
envelope (GO:0031975)	1216	747	600.04	+	1.24	1.49e-06	6.77e-05
organelle envelope (GO:0031967)	1216	747	600.04	+	1.24	1.49e-06	6.62e-05
extracellular vesicle (GO:1903561)	2119	1300	1045.63	+	1.24	8.11e-11	6.02e-09
cell junction (GO:0030054)	2103	1290	1037.73	+	1.24	1.03e-10	7.11e-09
extracellular organelle (GO:0043230)	2124	1302	1048.1	+	1.24	9.54e-11	6.83e-09
extracellular exosome (GO:0070062)	2098	1286	1035.27	+	1.24	1.26e-10	8.45e-09
Golgi apparatus (GO:0005794)	1595	977	787.06	+	1.24	3.85e-08	2.14e-06
nuclear lumen (GO:0031981)	4746	2905	2341.93	+	1.24	1.29e-25	1.52e-23
whole membrane (GO:0098805)	1712	1047	844.79	+	1.24	1.31e-08	7.7e-07
catalytic complex (GO:1902494)	1382	844	681.95	+	1.24	5.49e-07	2.82e-05
organelle lumen (GO:0043233)	5861	3574	2892.13	+	1.24	1.39e-32	2.53e-30
intracellular organelle lumen (GO:0070013)	5861	3574	2892.13	+	1.24	1.39e-32	2.32e-30
membrane-enclosed lumen (GO:0031974)	5861	3574	2892.13	+	1.24	1.39e-32	2.14e-30
bounding membrane of organelle (GO:0098588)	2111	1282	1041.68	+	1.23	7.61e-10	4.92e-08
transferase complex (GO:1990234)	790	479	389.83	+	1.23	0.000321	0.0092
endoplasmic reticulum (GO:0005783)	1441	872	711.07	+	1.23	9.74e-07	4.54e-05
Golgi membrane (GO:0000139)	758	458	374.04	+	1.22	0.000552	0.0152
organelle membrane (GO:0031090)	3561	2132	1757.19	+	1.21	9.1e-15	8.69e-13
endosome (GO:0005768)	947	565	467.3	+	1.21	0.000297	0.00863
synapse (GO:0045202)	1373	813	677.51	+	1.2	2.41e-05	0.000862
endoplasmic reticulum membrane (GO:0005789)	1092	645	538.85	+	1.2	0.000214	0.00649
nuclear outer membrane-endoplasmic reticulum membrane network (GO:0042175)	1114	656	549.71	+	1.19	0.000243	0.00726
intracellular non-membrane-bounded organelle (GO:0043232)	4939	2897	2437.17	+	1.19	2.13e-17	2.38e-15
intracellular membrane-bounded organelle (GO:0043231)	10894	6388	5375.68	+	1.19	4.28e-61	1.43e-58
cytoplasm (GO:0005737)	11488	6736	5668.79	+	1.19	4.31e-69	1.73e-66
non-membrane-bounded organelle (GO:0043228)	4948	2901	2441.61	+	1.19	2.23e-17	2.35e-15
vesicle (GO:0031982)	3886	2275	1917.56	+	1.19	6.66e-13	5.57e-11
nucleus (GO:0005634)	7504	4391	3702.88	+	1.19	4.81e-30	6.89e-28
plasma membrane region (GO:0098590)	1206	702	595.1	+	1.18	0.00036	0.01
endomembrane system (GO:0012505)	4570	2655	2255.08	+	1.18	3.07e-14	2.68e-12
cytoskeleton (GO:0005856)	2278	1321	1124.09	+	1.18	8.65e-07	4.13e-05
intracellular vesicle (GO:0097708)	2389	1383	1178.86	+	1.17	5.57e-07	2.79e-05
cytoplasmic vesicle (GO:0031410)	2386	1381	1177.38	+	1.17	6.03e-07	2.95e-05
membrane-bounded organelle (GO:0043227)	12598	7265	6216.53	+	1.17	2.13e-70	1.42e-67
neuron projection (GO:0043005)	1381	796	681.46	+	1.17	0.000328	0.00926
intracellular organelle (GO:0043229)	12687	7301	6260.45	+	1.17	9.27e-70	4.64e-67
plasma membrane bounded cell projection (GO:0120025)	2208	1268	1089.55	+	1.16	5.75e-06	0.00024
chromosome (GO:0005694)	1716	984	846.77	+	1.16	9.72e-05	0.00314
cell projection (GO:0042995)	2296	1311	1132.97	+	1.16	8.83e-06	0.00034
intracellular (GO:0005622)	14483	8268	7146.69	+	1.16	1.06e-95	2.13e-92
organelle (GO:0043226)	13720	7812	6770.18	+	1.15	1.02e-75	1.02e-72
protein-containing complex (GO:0032991)	5505	3085	2716.46	+	1.14	3.6e-11	2.78e-09
cellular anatomical entity (GO:0110165)	18633	9696	9194.52	+	1.05	2.37e-48	5.27e-46
membrane (GO:0016020)	9856	5126	4863.48	+	1.05	2.32e-05	0.00086
cellular_component (GO:0005575)	18824	9771	9288.77	+	1.05	3.35e-49	9.58e-47
plasma membrane signaling receptor complex (GO:0098802)	316	97	155.93	-	0.62	2.36e-05	0.000862
intermediate filament cytoskeleton (GO:0045111)	262	72	129.28	-	0.56	4.51e-06	0.000192
Unclassified (UNCLASSIFIED)	2027	518	1000.23	-	0.52	3.35e-49	8.39e-47
intermediate filament (GO:0005882)	226	51	111.52	-	0.46	5.63e-08	3.05e-06
keratin filament (GO:0045095)	101	13	49.84	-	0.26	1.22e-07	6.43e-06
T cell receptor complex (GO:0042101)	141	7	69.58	-	0.1	6.59e-17	6.6e-15
immunoglobulin complex, circulating (GO:0042571)	94	2	46.38	-	0.04	2.83e-14	2.58e-12
immunoglobulin complex (GO:0019814)	185	3	91.29	-	0.03	2.35e-28	3.14e-26

## Sheet: MF
Analysis Type:	PANTHER Overrepresentation Test (Released 20200407)
Annotation Version and Release Date:	GO Ontology database Released 2020-02-21
Analyzed List:	upload_1 (Homo sapiens)
Reference List:	Homo sapiens (all genes in database)
Test Type:	FISHER
Correction:	FDR
GO molecular function complete	Homo sapiens - REFLIST (20851)	upload_1 (10289)	upload_1 (expected)	upload_1 (over/under)	upload_1 (fold Enrichment)	upload_1 (raw P-value)	upload_1 (FDR)
cadherin binding (GO:0045296)	321	222	158.4	+	1.4	0.000129	0.0127
RNA polymerase II-specific DNA-binding transcription factor binding (GO:0061629)	287	198	141.62	+	1.4	0.00031	0.024
ubiquitin protein ligase binding (GO:0031625)	295	202	145.57	+	1.39	0.000366	0.0278
DNA-binding transcription factor binding (GO:0140297)	369	252	182.08	+	1.38	7.17e-05	0.00735
ubiquitin-like protein ligase binding (GO:0044389)	311	212	153.46	+	1.38	0.0003	0.0236
cell adhesion molecule binding (GO:0050839)	501	340	247.22	+	1.38	5.58e-06	0.000598
phosphoric ester hydrolase activity (GO:0042578)	369	248	182.08	+	1.36	0.000167	0.0146
transcription factor binding (GO:0008134)	689	456	339.99	+	1.34	9.38e-07	0.000113
protein kinase binding (GO:0019901)	667	440	329.13	+	1.34	1.96e-06	0.000215
protein domain specific binding (GO:0019904)	710	467	350.35	+	1.33	1.11e-06	0.000131
kinase binding (GO:0019900)	755	495	372.56	+	1.33	7.47e-07	9.27e-05
enzyme binding (GO:0019899)	2259	1423	1114.71	+	1.28	2.55e-14	8.58e-12
protein homodimerization activity (GO:0042803)	661	416	326.17	+	1.28	9.84e-05	0.00987
RNA binding (GO:0003723)	1676	1048	827.03	+	1.27	4.59e-10	8.33e-08
nucleoside phosphate binding (GO:1901265)	2184	1357	1077.7	+	1.26	2.4e-12	6.28e-10
nucleotide binding (GO:0000166)	2183	1356	1077.21	+	1.26	2.38e-12	6.6e-10
purine nucleotide binding (GO:0017076)	1938	1199	956.31	+	1.25	1.27e-10	2.72e-08
purine ribonucleotide binding (GO:0032555)	1925	1190	949.9	+	1.25	1.66e-10	3.41e-08
adenyl nucleotide binding (GO:0030554)	1581	976	780.15	+	1.25	1.28e-08	1.89e-06
adenyl ribonucleotide binding (GO:0032559)	1570	969	774.72	+	1.25	1.49e-08	2.13e-06
ribonucleotide binding (GO:0032553)	1941	1197	957.79	+	1.25	2.46e-10	4.83e-08
purine ribonucleoside triphosphate binding (GO:0035639)	1859	1146	917.33	+	1.25	6.16e-10	1.08e-07
ATP binding (GO:0005524)	1511	928	745.61	+	1.24	6.36e-08	8.58e-06
protein-containing complex binding (GO:0044877)	1252	766	617.8	+	1.24	1.59e-06	0.000178
identical protein binding (GO:0042802)	1866	1141	920.78	+	1.24	2.85e-09	4.48e-07
cytoskeletal protein binding (GO:0008092)	1003	611	494.93	+	1.23	3.17e-05	0.00332
small molecule binding (GO:0036094)	2583	1567	1274.59	+	1.23	6.65e-12	1.57e-09
hydrolase activity, acting on acid anhydrides, in phosphorus-containing anhydrides (GO:0016818)	877	532	432.76	+	1.23	0.000145	0.0134
hydrolase activity, acting on acid anhydrides (GO:0016817)	877	532	432.76	+	1.23	0.000145	0.0131
nucleoside-triphosphatase activity (GO:0017111)	820	497	404.63	+	1.23	0.000258	0.021
anion binding (GO:0043168)	2856	1731	1409.3	+	1.23	4.27e-13	1.34e-10
pyrophosphatase activity (GO:0016462)	873	529	430.78	+	1.23	0.000157	0.014
sequence-specific double-stranded DNA binding (GO:1990837)	937	565	462.37	+	1.22	0.00013	0.0123
drug binding (GO:0008144)	1772	1066	874.4	+	1.22	1.04e-07	1.36e-05
kinase activity (GO:0016301)	804	482	396.74	+	1.21	0.00062	0.0443
carbohydrate derivative binding (GO:0097367)	2283	1366	1126.55	+	1.21	2.83e-09	4.6e-07
transferase activity, transferring phosphorus-containing groups (GO:0016772)	985	589	486.05	+	1.21	0.000182	0.0156
double-stranded DNA binding (GO:0003690)	1029	615	507.76	+	1.21	0.000129	0.0125
transcription regulatory region DNA binding (GO:0044212)	1005	598	495.92	+	1.21	0.000231	0.0191
regulatory region nucleic acid binding (GO:0001067)	1006	598	496.41	+	1.2	0.000258	0.0206
transcription regulatory region sequence-specific DNA binding (GO:0000976)	892	530	440.16	+	1.2	0.000591	0.0429
transferase activity (GO:0016740)	2363	1395	1166.03	+	1.2	1.86e-08	2.58e-06
catalytic activity (GO:0003824)	5829	3437	2876.34	+	1.19	7.94e-23	5.35e-20
protein dimerization activity (GO:0046983)	1019	599	502.83	+	1.19	0.000563	0.0415
protein binding (GO:0005515)	12129	7061	5985.1	+	1.18	3e-72	3.54e-69
heterocyclic compound binding (GO:1901363)	6060	3527	2990.33	+	1.18	1.01e-20	5.97e-18
organic cyclic compound binding (GO:0097159)	6147	3570	3033.26	+	1.18	1.4e-20	7.34e-18
hydrolase activity (GO:0016787)	2555	1483	1260.77	+	1.18	1.21e-07	1.54e-05
catalytic activity, acting on a protein (GO:0140096)	2234	1294	1102.38	+	1.17	1.37e-06	0.000157
sequence-specific DNA binding (GO:0043565)	1238	716	610.9	+	1.17	0.000552	0.0413
ion binding (GO:0043167)	6355	3662	3135.9	+	1.17	1.51e-19	7.13e-17
nucleic acid binding (GO:0003676)	4107	2344	2026.61	+	1.16	3.5e-10	6.6e-08
metal ion binding (GO:0046872)	4255	2407	2099.64	+	1.15	1.86e-09	3.13e-07
cation binding (GO:0043169)	4349	2451	2146.03	+	1.14	3.19e-09	4.86e-07
binding (GO:0005488)	15295	8508	7547.37	+	1.13	2.84e-77	1.34e-73
DNA binding (GO:0003677)	2523	1400	1244.98	+	1.12	0.000184	0.0155
molecular_function (GO:0003674)	17653	9446	8710.94	+	1.08	2e-74	4.73e-71
molecular transducer activity (GO:0060089)	1531	549	755.48	-	0.73	1.31e-11	2.94e-09
signaling receptor activity (GO:0038023)	1522	540	751.04	-	0.72	3.3e-12	8.2e-10
transmembrane signaling receptor activity (GO:0004888)	1305	414	643.96	-	0.64	9.59e-17	4.11e-14
Unclassified (UNCLASSIFIED)	3198	843	1578.06	-	0.53	2e-74	3.15e-71
G protein-coupled receptor activity (GO:0004930)	884	193	436.21	-	0.44	1.55e-29	1.21e-26
antigen binding (GO:0003823)	186	21	91.78	-	0.23	1.59e-14	5.77e-12
olfactory receptor activity (GO:0004984)	439	18	216.63	-	0.08	2.71e-54	2.56e-51
immunoglobulin receptor binding (GO:0034987)	98	4	48.36	-	0.08	6.43e-13	1.9e-10
odorant binding (GO:0005549)	98	2	48.36	-	0.04	6.18e-15	2.43e-12

## Sheet: Gene List
gene_id
ENSG00000000003
ENSG00000000419
ENSG00000000457
ENSG00000000971
ENSG00000001036
ENSG00000001084
ENSG00000001167
ENSG00000001460
ENSG00000001617
ENSG00000001629
ENSG00000001630
ENSG00000001631
ENSG00000002079
ENSG00000002330
ENSG00000002586
ENSG00000002587
ENSG00000002745
ENSG00000002746
ENSG00000002822
ENSG00000002834
ENSG00000003096
ENSG00000003137
ENSG00000003147
ENSG00000003400
ENSG00000003402
ENSG00000003436
ENSG00000003509
ENSG00000003756
ENSG00000003987
ENSG00000003989
ENSG00000004059
ENSG00000004139
ENSG00000004142
ENSG00000004399
ENSG00000004455
ENSG00000004478
ENSG00000004487
ENSG00000004534
ENSG00000004660
ENSG00000004700
ENSG00000004766
ENSG00000004777
ENSG00000004779
ENSG00000004799
ENSG00000004838
ENSG00000004848
ENSG00000004864
ENSG00000005001
ENSG00000005020
ENSG00000005073
ENSG00000005075
ENSG00000005100
ENSG00000005102
ENSG00000005108
ENSG00000005156
ENSG00000005187
ENSG00000005194
ENSG00000005238
ENSG00000005249
ENSG00000005379
ENSG00000005421
ENSG00000005448
ENSG00000005471
ENSG00000005483
ENSG00000005801
ENSG00000005810
ENSG00000005844
ENSG00000005882
ENSG00000005884
ENSG00000005889
ENSG00000005893
ENSG00000005981
ENSG00000006015
ENSG00000006016
ENSG00000006047
ENSG00000006071
ENSG00000006125
ENSG00000006194
ENSG00000006282
ENSG00000006283
ENSG00000006327
ENSG00000006377
ENSG00000006432
ENSG00000006453
ENSG00000006468
ENSG00000006530
ENSG00000006534
ENSG00000006555
ENSG00000006606
ENSG00000006607
ENSG00000006611
ENSG00000006625
ENSG00000006634
ENSG00000006652
ENSG00000006704
ENSG00000006715
ENSG00000006740
ENSG00000006744
ENSG00000006747
ENSG00000006756
ENSG00000006831
ENSG00000007038
ENSG00000007047
ENSG00000007062
ENSG00000007080
ENSG00000007168
ENSG00000007202
ENSG00000007216
ENSG00000007237
ENSG00000007255
ENSG00000007264
ENSG00000007312
ENSG00000007314
ENSG00000007341
ENSG00000007372
ENSG00000007376
ENSG00000007392
ENSG00000007402
ENSG00000007520
ENSG00000007541
ENSG00000007545
ENSG00000007866
ENSG00000007923
ENSG00000007944
ENSG00000007968
ENSG00000008018
ENSG00000008083
ENSG00000008128
ENSG00000008130
ENSG00000008226
ENSG00000008277
ENSG00000008282
ENSG00000008283
ENSG00000008300
ENSG00000008311
ENSG00000008323
ENSG00000008324
ENSG00000008382
ENSG00000008394
ENSG00000008405
ENSG00000008441
ENSG00000008516
ENSG00000008517
ENSG00000008710
ENSG00000008735
ENSG00000008838
ENSG00000008853
ENSG00000008869
ENSG00000008952
ENSG00000008988
ENSG00000009307
ENSG00000009335
ENSG00000009413
ENSG00000009694
ENSG00000009724
ENSG00000009780
ENSG00000009830
ENSG00000009954
ENSG00000010030
ENSG00000010165
ENSG00000010219
ENSG00000010244
ENSG00000010256
ENSG00000010270
ENSG00000010278
ENSG00000010292
ENSG00000010310
ENSG00000010318
ENSG00000010322
ENSG00000010361
ENSG00000010379
ENSG00000010404
ENSG00000010626
ENSG00000010704
ENSG00000010803
ENSG00000010810
ENSG00000011007
ENSG00000011009
ENSG00000011021
ENSG00000011028
ENSG00000011052
ENSG00000011105
ENSG00000011198
ENSG00000011201
ENSG00000011275
ENSG00000011295
ENSG00000011347
ENSG00000011376
ENSG00000011422
ENSG00000011454
ENSG00000011465
ENSG00000011485
ENSG00000011523
ENSG00000011590
ENSG00000011638
ENSG00000011677
ENSG00000012061
ENSG00000012124
ENSG00000012171
ENSG00000012174
ENSG00000012223
ENSG00000012232
ENSG00000012504
ENSG00000012660
ENSG00000012779
ENSG00000012822
ENSG00000013016
ENSG00000013275
ENSG00000013293
ENSG00000013297
ENSG00000013306
ENSG00000013364
ENSG00000013374
ENSG00000013441
ENSG00000013503
ENSG00000013523
ENSG00000013573
ENSG00000013583
ENSG00000013588
ENSG00000013619
ENSG00000014138
ENSG00000014216
ENSG00000014641
ENSG00000014914
ENSG00000014919
ENSG00000015153
ENSG00000015171
ENSG00000015413
ENSG00000015475
ENSG00000015676
ENSG00000016082
ENSG00000016402
ENSG00000016864
ENSG00000017260
ENSG00000017427
ENSG00000017483
ENSG00000017797
ENSG00000018189
ENSG00000018236
ENSG00000018510
ENSG00000018625
ENSG00000019144
ENSG00000019169
ENSG00000019186
ENSG00000019485
ENSG00000019505
ENSG00000019549
ENSG00000019582
ENSG00000020129
ENSG00000020181
ENSG00000020256
ENSG00000020577
ENSG00000020633
ENSG00000021300
ENSG00000021355
ENSG00000021645
ENSG00000021776
ENSG00000021826
ENSG00000023041
ENSG00000023171
ENSG00000023191
ENSG00000023228
ENSG00000023516
ENSG00000023572
ENSG00000023608
ENSG00000023734
ENSG00000023839
ENSG00000023902
ENSG00000023909
ENSG00000024048
ENSG00000024526
ENSG00000025039
ENSG00000025293
ENSG00000025423
ENSG00000025434
ENSG00000025708
ENSG00000025770
ENSG00000025772
ENSG00000025800
ENSG00000026025
ENSG00000026297
ENSG00000026559
ENSG00000026950
ENSG00000027075
ENSG00000027644
ENSG00000027697
ENSG00000027869
ENSG00000028116
ENSG00000028137
ENSG00000028203
ENSG00000028310
ENSG00000028528
ENSG00000028839
ENSG00000029153
ENSG00000029363
ENSG00000029364
ENSG00000029534
ENSG00000029993
ENSG00000030110
ENSG00000030419
ENSG00000030582
ENSG00000031003
ENSG00000031691
ENSG00000031698
ENSG00000032444
ENSG00000032742
ENSG00000033011
ENSG00000033100
ENSG00000033122
ENSG00000033170
ENSG00000033327
ENSG00000033800
ENSG00000033867
ENSG00000034053
ENSG00000034152
ENSG00000034510
ENSG00000034533
ENSG00000034693
ENSG00000034713
ENSG00000035115
ENSG00000035141
ENSG00000035499
ENSG00000035664
ENSG00000035862
ENSG00000036054
ENSG00000036257
ENSG00000036672
ENSG00000036828
ENSG00000037241
ENSG00000037280
ENSG00000037474
ENSG00000037637
ENSG00000037749
ENSG00000037965
ENSG00000038002
ENSG00000038210
ENSG00000038219
ENSG00000038274
ENSG00000038358
ENSG00000038945
ENSG00000039068
ENSG00000039123
ENSG00000039139
ENSG00000039537
ENSG00000039560
ENSG00000039600
ENSG00000040199
ENSG00000040275
ENSG00000040341
ENSG00000040608
ENSG00000040633
ENSG00000040933
ENSG00000041353
ENSG00000041357
ENSG00000041515
ENSG00000041880
ENSG00000041982
ENSG00000041988
ENSG00000042062
ENSG00000042088
ENSG00000042286
ENSG00000042429
ENSG00000042445
ENSG00000042493
ENSG00000042753
ENSG00000042781
ENSG00000042832
ENSG00000043093
ENSG00000043143
ENSG00000043355
ENSG00000043514
ENSG00000043591
ENSG00000044090
ENSG00000044115
ENSG00000044459
ENSG00000044524
ENSG00000044574
ENSG00000046604
ENSG00000046647
ENSG00000046653
ENSG00000047056
ENSG00000047188
ENSG00000047249
ENSG00000047315
ENSG00000047346
ENSG00000047410
ENSG00000047457
ENSG00000047579
ENSG00000047617
ENSG00000047621
ENSG00000047644
ENSG00000047648
ENSG00000047662
ENSG00000047932
ENSG00000047936
ENSG00000048140
ENSG00000048162
ENSG00000048342
ENSG00000048392
ENSG00000048405
ENSG00000048540
ENSG00000048740
ENSG00000048828
ENSG00000049167
ENSG00000049192
ENSG00000049246
ENSG00000049247
ENSG00000049283
ENSG00000049323
ENSG00000049449
ENSG00000049540
ENSG00000049541
ENSG00000049618
ENSG00000049656
ENSG00000049759
ENSG00000049768
ENSG00000049769
ENSG00000049860
ENSG00000050130
ENSG00000050327
ENSG00000050344
ENSG00000050405
ENSG00000050555
ENSG00000050748
ENSG00000051128
ENSG00000051180
ENSG00000051382
ENSG00000051523
ENSG00000051596
ENSG00000051620
ENSG00000052126
ENSG00000052749
ENSG00000052850
ENSG00000053108
ENSG00000053371
ENSG00000053372
ENSG00000053524
ENSG00000053747
ENSG00000054116
ENSG00000054118
ENSG00000054148
ENSG00000054179
ENSG00000054219
ENSG00000054277
ENSG00000054523
ENSG00000054598
ENSG00000054611
ENSG00000054690
ENSG00000054793
ENSG00000054983
ENSG00000055044
ENSG00000055070
ENSG00000055118
ENSG00000055147
ENSG00000055163
ENSG00000055208
ENSG00000055211
ENSG00000055332
ENSG00000055483
ENSG00000055732
ENSG00000055813
ENSG00000055917
ENSG00000055950
ENSG00000056050
ENSG00000056097
ENSG00000056487
ENSG00000056558
ENSG00000056736
ENSG00000056972
ENSG00000057252
ENSG00000057294
ENSG00000057593
ENSG00000057608
ENSG00000057657
ENSG00000057663
ENSG00000057757
ENSG00000057935
ENSG00000058063
ENSG00000058085
ENSG00000058091
ENSG00000058262
ENSG00000058272
ENSG00000058335
ENSG00000058404
ENSG00000058453
ENSG00000058600
ENSG00000058668
ENSG00000058673
ENSG00000058799
ENSG00000058804
ENSG00000059378
ENSG00000059573
ENSG00000059691
ENSG00000059728
ENSG00000059758
ENSG00000060138
ENSG00000060140
ENSG00000060491
ENSG00000060558
ENSG00000060566
ENSG00000060642
ENSG00000060656
ENSG00000060688
ENSG00000060718
ENSG00000060762
ENSG00000060971
ENSG00000060982
ENSG00000061455
ENSG00000061676
ENSG00000061794
ENSG00000061918
ENSG00000061938
ENSG00000062194
ENSG00000062282
ENSG00000062370
ENSG00000062524
ENSG00000062582
ENSG00000062598
ENSG00000062650
ENSG00000062716
ENSG00000062822
ENSG00000063046
ENSG00000063127
ENSG00000063176
ENSG00000063177
ENSG00000063244
ENSG00000063587
ENSG00000063601
ENSG00000063660
ENSG00000063761
ENSG00000063854
ENSG00000064012
ENSG00000064042
ENSG00000064102
ENSG00000064115
ENSG00000064195
ENSG00000064205
ENSG00000064225
ENSG00000064309
ENSG00000064313
ENSG00000064489
ENSG00000064490
ENSG00000064545
ENSG00000064547
ENSG00000064601
ENSG00000064651
ENSG00000064652
ENSG00000064655
ENSG00000064687
ENSG00000064703
ENSG00000064726
ENSG00000064763
ENSG00000064933
ENSG00000064961
ENSG00000064995
ENSG00000064999
ENSG00000065054
ENSG00000065057
ENSG00000065060
ENSG00000065135
ENSG00000065150
ENSG00000065154
ENSG00000065183
ENSG00000065243
ENSG00000065308
ENSG00000065320
ENSG00000065325
ENSG00000065328
ENSG00000065427
ENSG00000065457
ENSG00000065518
ENSG00000065534
ENSG00000065600
ENSG00000065615
ENSG00000065618
ENSG00000065621
ENSG00000065665
ENSG00000065717
ENSG00000065802
ENSG00000065809
ENSG00000065833
ENSG00000065882
ENSG00000065911
ENSG00000065923
ENSG00000065978
ENSG00000065989
ENSG00000066027
ENSG00000066084
ENSG00000066117
ENSG00000066135
ENSG00000066136
ENSG00000066230
ENSG00000066279
ENSG00000066322
ENSG00000066336
ENSG00000066382
ENSG00000066405
ENSG00000066427
ENSG00000066455
ENSG00000066468
ENSG00000066557
ENSG00000066583
ENSG00000066629
ENSG00000066651
ENSG00000066654
ENSG00000066735
ENSG00000066855
ENSG00000066923
ENSG00000067057
ENSG00000067064
ENSG00000067113
ENSG00000067141
ENSG00000067167
ENSG00000067177
ENSG00000067182
ENSG00000067208
ENSG00000067221
ENSG00000067225
ENSG00000067248
ENSG00000067369
ENSG00000067533
ENSG00000067560
ENSG00000067596
ENSG00000067606
ENSG00000067704
ENSG00000067715
ENSG00000067798
ENSG00000067829
ENSG00000067836
ENSG00000067840
ENSG00000067955
ENSG00000067992
ENSG00000068001
ENSG00000068024
ENSG00000068028
ENSG00000068078
ENSG00000068079
ENSG00000068137
ENSG00000068354
ENSG00000068366
ENSG00000068383
ENSG00000068394
ENSG00000068400
ENSG00000068438
ENSG00000068489
ENSG00000068615
ENSG00000068650
ENSG00000068697
ENSG00000068745
ENSG00000068784
ENSG00000068796
ENSG00000068831
ENSG00000068912
ENSG00000068976
ENSG00000068985
ENSG00000069011
ENSG00000069248
ENSG00000069275
ENSG00000069345
ENSG00000069424
ENSG00000069431
ENSG00000069482
ENSG00000069509
ENSG00000069535
ENSG00000069702
ENSG00000069764
ENSG00000069812
ENSG00000069849
ENSG00000069869
ENSG00000069943
ENSG00000069956
ENSG00000069966
ENSG00000069974
ENSG00000069998
ENSG00000070010
ENSG00000070018
ENSG00000070061
ENSG00000070087
ENSG00000070190
ENSG00000070193
ENSG00000070214
ENSG00000070269
ENSG00000070371
ENSG00000070388
ENSG00000070404
ENSG00000070423
ENSG00000070444
ENSG00000070495
ENSG00000070540
ENSG00000070610
ENSG00000070614
ENSG00000070669
ENSG00000070729
ENSG00000070756
ENSG00000070759
ENSG00000070761
ENSG00000070778
ENSG00000070785
ENSG00000070814
ENSG00000070831
ENSG00000070882
ENSG00000070886
ENSG00000070915
ENSG00000070961
ENSG00000071051
ENSG00000071054
ENSG00000071073
ENSG00000071082
ENSG00000071127
ENSG00000071205
ENSG00000071242
ENSG00000071243
ENSG00000071246
ENSG00000071282
ENSG00000071462
ENSG00000071537
ENSG00000071553
ENSG00000071575
ENSG00000071626
ENSG00000071794
ENSG00000071889
ENSG00000071894
ENSG00000071967
ENSG00000071994
ENSG00000072041
ENSG00000072042
ENSG00000072062
ENSG00000072071
ENSG00000072110
ENSG00000072121
ENSG00000072134
ENSG00000072163
ENSG00000072195
ENSG00000072201
ENSG00000072274
ENSG00000072310
ENSG00000072364
ENSG00000072401
ENSG00000072415
ENSG00000072501
ENSG00000072571
ENSG00000072609
ENSG00000072657
ENSG00000072682
ENSG00000072736
ENSG00000072778
ENSG00000072786
ENSG00000072803
ENSG00000072832
ENSG00000072849
ENSG00000073008
ENSG00000073060
ENSG00000073067
ENSG00000073111
ENSG00000073146
ENSG00000073150
ENSG00000073169
ENSG00000073331
ENSG00000073350
ENSG00000073417
ENSG00000073464
ENSG00000073536
ENSG00000073578
ENSG00000073605
ENSG00000073614
ENSG00000073670
ENSG00000073712
ENSG00000073756
ENSG00000073792
ENSG00000073803
ENSG00000073849
ENSG00000073921
ENSG00000074054
ENSG00000074071
ENSG00000074201
ENSG00000074211
ENSG00000074219
ENSG00000074266
ENSG00000074319
ENSG00000074356
ENSG00000074370
ENSG00000074410
ENSG00000074416
ENSG00000074527
ENSG00000074582
ENSG00000074590
ENSG00000074603
ENSG00000074621
ENSG00000074657
ENSG00000074660
ENSG00000074695
ENSG00000074696
ENSG00000074800
ENSG00000074803
ENSG00000074842
ENSG00000074935
ENSG00000074964
ENSG00000074966
ENSG00000075043
ENSG00000075089
ENSG00000075131
ENSG00000075142
ENSG00000075151
ENSG00000075213
ENSG00000075218
ENSG00000075223
ENSG00000075240
ENSG00000075275
ENSG00000075290
ENSG00000075303
ENSG00000075336
ENSG00000075391
ENSG00000075399
ENSG00000075420
ENSG00000075426
ENSG00000075461
ENSG00000075643
ENSG00000075785
ENSG00000075826
ENSG00000075856
ENSG00000075891
ENSG00000075945
ENSG00000075975
ENSG00000076043
ENSG00000076067
ENSG00000076108
ENSG00000076248
ENSG00000076258
ENSG00000076321
ENSG00000076344
ENSG00000076351
ENSG00000076356
ENSG00000076555
ENSG00000076662
ENSG00000076685
ENSG00000076716
ENSG00000076770
ENSG00000076826
ENSG00000076864
ENSG00000076944
ENSG00000076984
ENSG00000077044
ENSG00000077063
ENSG00000077092
ENSG00000077097
ENSG00000077150
ENSG00000077152
ENSG00000077157
ENSG00000077232
ENSG00000077235
ENSG00000077238
ENSG00000077254
ENSG00000077264
ENSG00000077274
ENSG00000077279
ENSG00000077380
ENSG00000077420
ENSG00000077454
ENSG00000077514
ENSG00000077549
ENSG00000077585
ENSG00000077616
ENSG00000077684
ENSG00000077721
ENSG00000077800
ENSG00000077935
ENSG00000077942
ENSG00000078018
ENSG00000078043
ENSG00000078061
ENSG00000078081
ENSG00000078098
ENSG00000078114
ENSG00000078124
ENSG00000078140
ENSG00000078177
ENSG00000078237
ENSG00000078246
ENSG00000078295
ENSG00000078304
ENSG00000078319
ENSG00000078328
ENSG00000078369
ENSG00000078399
ENSG00000078401
ENSG00000078487
ENSG00000078596
ENSG00000078618
ENSG00000078808
ENSG00000078900
ENSG00000078902
ENSG00000079102
ENSG00000079134
ENSG00000079150
ENSG00000079215
ENSG00000079246
ENSG00000079257
ENSG00000079277
ENSG00000079308
ENSG00000079332
ENSG00000079335
ENSG00000079385
ENSG00000079387
ENSG00000079393
ENSG00000079435
ENSG00000079462
ENSG00000079482
ENSG00000079616
ENSG00000079691
ENSG00000079739
ENSG00000079819
ENSG00000079841
ENSG00000079931
ENSG00000079950
ENSG00000079974
ENSG00000079999
ENSG00000080166
ENSG00000080189
ENSG00000080298
ENSG00000080371
ENSG00000080493
ENSG00000080546
ENSG00000080561
ENSG00000080573
ENSG00000080608
ENSG00000080709
ENSG00000080815
ENSG00000080819
ENSG00000080822
ENSG00000080839
ENSG00000080845
ENSG00000080854
ENSG00000080910
ENSG00000080986
ENSG00000081014
ENSG00000081019
ENSG00000081026
ENSG00000081051
ENSG00000081052
ENSG00000081059
ENSG00000081138
ENSG00000081181
ENSG00000081189
ENSG00000081248
ENSG00000081277
ENSG00000081307
ENSG00000081320
ENSG00000081377
ENSG00000081386
ENSG00000081692
ENSG00000081721
ENSG00000081760
ENSG00000081791
ENSG00000081803
ENSG00000081870
ENSG00000082014
ENSG00000082068
ENSG00000082126
ENSG00000082146
ENSG00000082153
ENSG00000082196
ENSG00000082212
ENSG00000082269
ENSG00000082397
ENSG00000082438
ENSG00000082458
ENSG00000082482
ENSG00000082516
ENSG00000082556
ENSG00000082641
ENSG00000082684
ENSG00000082701
ENSG00000082781
ENSG00000082805
ENSG00000082898
ENSG00000082996
ENSG00000083067
ENSG00000083097
ENSG00000083123
ENSG00000083168
ENSG00000083223
ENSG00000083312
ENSG00000083444
ENSG00000083454
ENSG00000083457
ENSG00000083520
ENSG00000083535
ENSG00000083544
ENSG00000083642
ENSG00000083720
ENSG00000083750
ENSG00000083799
ENSG00000083807
ENSG00000083812
ENSG00000083814
ENSG00000083817
ENSG00000083828
ENSG00000083838
ENSG00000083844
ENSG00000083845
ENSG00000083857
ENSG00000084070
ENSG00000084072
ENSG00000084073
ENSG00000084092
ENSG00000084093
ENSG00000084112
ENSG00000084207
ENSG00000084234
ENSG00000084444
ENSG00000084463
ENSG00000084623
ENSG00000084628
ENSG00000084652
ENSG00000084676
ENSG00000084710
ENSG00000084733
ENSG00000084764
ENSG00000084774
ENSG00000085063
ENSG00000085117
ENSG00000085185
ENSG00000085274
ENSG00000085276
ENSG00000085377
ENSG00000085382
ENSG00000085415
ENSG00000085433
ENSG00000085449
ENSG00000085511
ENSG00000085514
ENSG00000085552
ENSG00000085563
ENSG00000085644
ENSG00000085662
ENSG00000085733
ENSG00000085741
ENSG00000085831
ENSG00000085832
ENSG00000085840
ENSG00000085978
ENSG00000085982
ENSG00000085998
ENSG00000085999
ENSG00000086015
ENSG00000086061
ENSG00000086102
ENSG00000086159
ENSG00000086189
ENSG00000086200
ENSG00000086205
ENSG00000086232
ENSG00000086289
ENSG00000086300
ENSG00000086475
ENSG00000086504
ENSG00000086506
ENSG00000086544
ENSG00000086589
ENSG00000086619
ENSG00000086666
ENSG00000086696
ENSG00000086717
ENSG00000086730
ENSG00000086758
ENSG00000086827
ENSG00000086848
ENSG00000087008
ENSG00000087053
ENSG00000087074
ENSG00000087076
ENSG00000087077
ENSG00000087086
ENSG00000087087
ENSG00000087088
ENSG00000087095
ENSG00000087116
ENSG00000087157
ENSG00000087206
ENSG00000087237
ENSG00000087245
ENSG00000087253
ENSG00000087258
ENSG00000087269
ENSG00000087274
ENSG00000087299
ENSG00000087301
ENSG00000087303
ENSG00000087338
ENSG00000087365
ENSG00000087448
ENSG00000087460
ENSG00000087470
ENSG00000087494
ENSG00000087502
ENSG00000087510
ENSG00000087586
ENSG00000087884
ENSG00000087903
ENSG00000087995
ENSG00000088002
ENSG00000088035
ENSG00000088179
ENSG00000088205
ENSG00000088280
ENSG00000088298
ENSG00000088305
ENSG00000088325
ENSG00000088340
ENSG00000088356
ENSG00000088367
ENSG00000088387
ENSG00000088448
ENSG00000088451
ENSG00000088538
ENSG00000088543
ENSG00000088726
ENSG00000088727
ENSG00000088756
ENSG00000088766
ENSG00000088808
ENSG00000088812
ENSG00000088826
ENSG00000088827
ENSG00000088832
ENSG00000088833
ENSG00000088836
ENSG00000088854
ENSG00000088876
ENSG00000088882
ENSG00000088888
ENSG00000088899
ENSG00000088992
ENSG00000089009
ENSG00000089048
ENSG00000089050
ENSG00000089057
ENSG00000089060
ENSG00000089063
ENSG00000089094
ENSG00000089123
ENSG00000089127
ENSG00000089157
ENSG00000089159
ENSG00000089163
ENSG00000089177
ENSG00000089195
ENSG00000089234
ENSG00000089289
ENSG00000089327
ENSG00000089335
ENSG00000089351
ENSG00000089356
ENSG00000089505
ENSG00000089558
ENSG00000089597
ENSG00000089639
ENSG00000089682
ENSG00000089685
ENSG00000089692
ENSG00000089693
ENSG00000089737
ENSG00000089775
ENSG00000089818
ENSG00000089847
ENSG00000089876
ENSG00000089902
ENSG00000089916
ENSG00000090013
ENSG00000090054
ENSG00000090097
ENSG00000090263
ENSG00000090266
ENSG00000090273
ENSG00000090339
ENSG00000090372
ENSG00000090376
ENSG00000090402
ENSG00000090432
ENSG00000090447
ENSG00000090487
ENSG00000090520
ENSG00000090530
ENSG00000090534
ENSG00000090539
ENSG00000090554
ENSG00000090581
ENSG00000090615
ENSG00000090621
ENSG00000090661
ENSG00000090674
ENSG00000090686
ENSG00000090776
ENSG00000090857
ENSG00000090861
ENSG00000090863
ENSG00000090932
ENSG00000090971
ENSG00000091009
ENSG00000091127
ENSG00000091136
ENSG00000091140
ENSG00000091164
ENSG00000091262
ENSG00000091428
ENSG00000091482
ENSG00000091483
ENSG00000091490
ENSG00000091527
ENSG00000091542
ENSG00000091592
ENSG00000091622
ENSG00000091640
ENSG00000091651
ENSG00000091844
ENSG00000091986
ENSG00000092010
ENSG00000092067
ENSG00000092068
ENSG00000092094
ENSG00000092096
ENSG00000092108
ENSG00000092140
ENSG00000092148
ENSG00000092199
ENSG00000092203
ENSG00000092208
ENSG00000092295
ENSG00000092330
ENSG00000092445
ENSG00000092529
ENSG00000092531
ENSG00000092607
ENSG00000092820
ENSG00000092841
ENSG00000092847
ENSG00000092850
ENSG00000092853
ENSG00000092871
ENSG00000092929
ENSG00000092931
ENSG00000092964
ENSG00000092969
ENSG00000092978
ENSG00000093000
ENSG00000093009
ENSG00000093010
ENSG00000093134
ENSG00000093144
ENSG00000093183
ENSG00000093217
ENSG00000094661
ENSG00000094804
ENSG00000094841
ENSG00000094914
ENSG00000094916
ENSG00000094975
ENSG00000095015
ENSG00000095059
ENSG00000095139
ENSG00000095203
ENSG00000095261
ENSG00000095303
ENSG00000095319
ENSG00000095321
ENSG00000095370
ENSG00000095380
ENSG00000095383
ENSG00000095539
ENSG00000095564
ENSG00000095596
ENSG00000095637
ENSG00000095713
ENSG00000095739
ENSG00000095752
ENSG00000095787
ENSG00000095794
ENSG00000095906
ENSG00000095932
ENSG00000095951
ENSG00000096070
ENSG00000096080
ENSG00000096092
ENSG00000096384
ENSG00000096401
ENSG00000096696
ENSG00000096717
ENSG00000096746
ENSG00000096872
ENSG00000097007
ENSG00000097021
ENSG00000097033
ENSG00000097046
ENSG00000097096
ENSG00000099194
ENSG00000099203
ENSG00000099219
ENSG00000099246
ENSG00000099251
ENSG00000099256
ENSG00000099260
ENSG00000099282
ENSG00000099290
ENSG00000099330
ENSG00000099364
ENSG00000099365
ENSG00000099377
ENSG00000099385
ENSG00000099617
ENSG00000099624
ENSG00000099625
ENSG00000099715
ENSG00000099769
ENSG00000099785
ENSG00000099795
ENSG00000099797
ENSG00000099800
ENSG00000099810
ENSG00000099812
ENSG00000099817
ENSG00000099821
ENSG00000099822
ENSG00000099834
ENSG00000099849
ENSG00000099860
ENSG00000099864
ENSG00000099866
ENSG00000099875
ENSG00000099899
ENSG00000099901
ENSG00000099904
ENSG00000099937
ENSG00000099954
ENSG00000099957
ENSG00000099968
ENSG00000099994
ENSG00000099998
ENSG00000100003
ENSG00000100014
ENSG00000100027
ENSG00000100029
ENSG00000100030
ENSG00000100031
ENSG00000100033
ENSG00000100034
ENSG00000100036
ENSG00000100038
ENSG00000100056
ENSG00000100058
ENSG00000100060
ENSG00000100065
ENSG00000100068
ENSG00000100077
ENSG00000100078
ENSG00000100083
ENSG00000100084
ENSG00000100092
ENSG00000100097
ENSG00000100099
ENSG00000100100
ENSG00000100109
ENSG00000100116
ENSG00000100124
ENSG00000100129
ENSG00000100138
ENSG00000100139
ENSG00000100142
ENSG00000100147
ENSG00000100151
ENSG00000100156
ENSG00000100162
ENSG00000100167
ENSG00000100201
ENSG00000100206
ENSG00000100211
ENSG00000100216
ENSG00000100219
ENSG00000100221
ENSG00000100225
ENSG00000100226
ENSG00000100227
ENSG00000100228
ENSG00000100234
ENSG00000100239
ENSG00000100241
ENSG00000100242
ENSG00000100243
ENSG00000100258
ENSG00000100266
ENSG00000100271
ENSG00000100276
ENSG00000100280
ENSG00000100281
ENSG00000100284
ENSG00000100285
ENSG00000100288
ENSG00000100292
ENSG00000100294
ENSG00000100296
ENSG00000100297
ENSG00000100298
ENSG00000100299
ENSG00000100300
ENSG00000100304
ENSG00000100311
ENSG00000100314
ENSG00000100316
ENSG00000100319
ENSG00000100320
ENSG00000100324
ENSG00000100330
ENSG00000100335
ENSG00000100341
ENSG00000100345
ENSG00000100347
ENSG00000100348
ENSG00000100353
ENSG00000100354
ENSG00000100359
ENSG00000100360
ENSG00000100364
ENSG00000100372
ENSG00000100376
ENSG00000100379
ENSG00000100380
ENSG00000100385
ENSG00000100387
ENSG00000100395
ENSG00000100401
ENSG00000100403
ENSG00000100410
ENSG00000100412
ENSG00000100413
ENSG00000100416
ENSG00000100417
ENSG00000100418
ENSG00000100422
ENSG00000100425
ENSG00000100426
ENSG00000100427
ENSG00000100429
ENSG00000100439
ENSG00000100441
ENSG00000100442
ENSG00000100461
ENSG00000100473
ENSG00000100478
ENSG00000100485
ENSG00000100490
ENSG00000100503
ENSG00000100504
ENSG00000100505
ENSG00000100519
ENSG00000100526
ENSG00000100554
ENSG00000100558
ENSG00000100564
ENSG00000100568
ENSG00000100575
ENSG00000100577
ENSG00000100583
ENSG00000100592
ENSG00000100599
ENSG00000100600
ENSG00000100601
ENSG00000100603
ENSG00000100612
ENSG00000100614
ENSG00000100626
ENSG00000100629
ENSG00000100644
ENSG00000100647
ENSG00000100650
ENSG00000100664
ENSG00000100697
ENSG00000100714
ENSG00000100726
ENSG00000100731
ENSG00000100739
ENSG00000100764
ENSG00000100767
ENSG00000100784
ENSG00000100796
ENSG00000100802
ENSG00000100804
ENSG00000100811
ENSG00000100814
ENSG00000100836
ENSG00000100852
ENSG00000100867
ENSG00000100883
ENSG00000100888
ENSG00000100890
ENSG00000100902
ENSG00000100906
ENSG00000100916
ENSG00000100926
ENSG00000100938
ENSG00000100949
ENSG00000100968
ENSG00000100979
ENSG00000100982
ENSG00000100983
ENSG00000100985
ENSG00000100991
ENSG00000100994
ENSG00000100997
ENSG00000101000
ENSG00000101003
ENSG00000101004
ENSG00000101040
ENSG00000101057
ENSG00000101076
ENSG00000101084
ENSG00000101096
ENSG00000101098
ENSG00000101104
ENSG00000101109
ENSG00000101115
ENSG00000101146
ENSG00000101152
ENSG00000101158
ENSG00000101160
ENSG00000101161
ENSG00000101162
ENSG00000101166
ENSG00000101188
ENSG00000101189
ENSG00000101190
ENSG00000101191
ENSG00000101193
ENSG00000101194
ENSG00000101197
ENSG00000101198
ENSG00000101203
ENSG00000101204
ENSG00000101210
ENSG00000101213
ENSG00000101216
ENSG00000101220
ENSG00000101222
ENSG00000101224
ENSG00000101230
ENSG00000101236
ENSG00000101247
ENSG00000101255
ENSG00000101265
ENSG00000101266
ENSG00000101276
ENSG00000101280
ENSG00000101290
ENSG00000101298
ENSG00000101306
ENSG00000101310
ENSG00000101311
ENSG00000101331
ENSG00000101333
ENSG00000101336
ENSG00000101337
ENSG00000101343
ENSG00000101346
ENSG00000101347
ENSG00000101350
ENSG00000101361
ENSG00000101363
ENSG00000101365
ENSG00000101367
ENSG00000101384
ENSG00000101391
ENSG00000101400
ENSG00000101407
ENSG00000101412
ENSG00000101417
ENSG00000101421
ENSG00000101443
ENSG00000101444
ENSG00000101452
ENSG00000101457
ENSG00000101460
ENSG00000101474
ENSG00000101489
ENSG00000101546
ENSG00000101557
ENSG00000101558
ENSG00000101574
ENSG00000101577
ENSG00000101608
ENSG00000101624
ENSG00000101654
ENSG00000101665
ENSG00000101670
ENSG00000101680
ENSG00000101695
ENSG00000101746
ENSG00000101751
ENSG00000101752
ENSG00000101782
ENSG00000101811
ENSG00000101825
ENSG00000101843
ENSG00000101844
ENSG00000101846
ENSG00000101849
ENSG00000101850
ENSG00000101868
ENSG00000101871
ENSG00000101882
ENSG00000101888
ENSG00000101911
ENSG00000101928
ENSG00000101935
ENSG00000101938
ENSG00000101940
ENSG00000101945
ENSG00000101955
ENSG00000101974
ENSG00000101977
ENSG00000101986
ENSG00000102003
ENSG00000102030
ENSG00000102032
ENSG00000102034
ENSG00000102038
ENSG00000102043
ENSG00000102048
ENSG00000102054
ENSG00000102057
ENSG00000102078
ENSG00000102081
ENSG00000102096
ENSG00000102098
ENSG00000102100
ENSG00000102104
ENSG00000102119
ENSG00000102158
ENSG00000102172
ENSG00000102174
ENSG00000102178
ENSG00000102181
ENSG00000102189
ENSG00000102218
ENSG00000102221
ENSG00000102225
ENSG00000102226
ENSG00000102241
ENSG00000102265
ENSG00000102271
ENSG00000102287
ENSG00000102290
ENSG00000102309
ENSG00000102312
ENSG00000102316
ENSG00000102317
ENSG00000102359
ENSG00000102362
ENSG00000102384
ENSG00000102385
ENSG00000102387
ENSG00000102390
ENSG00000102393
ENSG00000102401
ENSG00000102409
ENSG00000102471
ENSG00000102531
ENSG00000102554
ENSG00000102580
ENSG00000102606
ENSG00000102699
ENSG00000102710
ENSG00000102753
ENSG00000102760
ENSG00000102763
ENSG00000102780
ENSG00000102786
ENSG00000102796
ENSG00000102804
ENSG00000102805
ENSG00000102837
ENSG00000102854
ENSG00000102858
ENSG00000102870
ENSG00000102886
ENSG00000102890
ENSG00000102891
ENSG00000102897
ENSG00000102900
ENSG00000102901
ENSG00000102908
ENSG00000102921
ENSG00000102931
ENSG00000102974
ENSG00000102977
ENSG00000102981
ENSG00000102996
ENSG00000103005
ENSG00000103018
ENSG00000103021
ENSG00000103024
ENSG00000103034
ENSG00000103035
ENSG00000103037
ENSG00000103042
ENSG00000103043
ENSG00000103044
ENSG00000103047
ENSG00000103061
ENSG00000103066
ENSG00000103067
ENSG00000103089
ENSG00000103111
ENSG00000103121
ENSG00000103145
ENSG00000103150
ENSG00000103152
ENSG00000103154
ENSG00000103160
ENSG00000103168
ENSG00000103175
ENSG00000103187
ENSG00000103196
ENSG00000103197
ENSG00000103202
ENSG00000103222
ENSG00000103227
ENSG00000103241
ENSG00000103245
ENSG00000103248
ENSG00000103249
ENSG00000103253
ENSG00000103254
ENSG00000103257
ENSG00000103260
ENSG00000103264
ENSG00000103266
ENSG00000103269
ENSG00000103275
ENSG00000103316
ENSG00000103326
ENSG00000103343
ENSG00000103353
ENSG00000103356
ENSG00000103365
ENSG00000103381
ENSG00000103404
ENSG00000103415
ENSG00000103423
ENSG00000103449
ENSG00000103460
ENSG00000103485
ENSG00000103490
ENSG00000103494
ENSG00000103495
ENSG00000103496
ENSG00000103502
ENSG00000103507
ENSG00000103510
ENSG00000103528
ENSG00000103534
ENSG00000103540
ENSG00000103544
ENSG00000103549
ENSG00000103591
ENSG00000103642
ENSG00000103657
ENSG00000103671
ENSG00000103707
ENSG00000103723
ENSG00000103740
ENSG00000103742
ENSG00000103769
ENSG00000103832
ENSG00000103855
ENSG00000103876
ENSG00000103932
ENSG00000103942
ENSG00000103966
ENSG00000103978
ENSG00000103994
ENSG00000104043
ENSG00000104047
ENSG00000104055
ENSG00000104064
ENSG00000104067
ENSG00000104081
ENSG00000104129
ENSG00000104133
ENSG00000104140
ENSG00000104142
ENSG00000104154
ENSG00000104213
ENSG00000104218
ENSG00000104219
ENSG00000104221
ENSG00000104228
ENSG00000104231
ENSG00000104267
ENSG00000104313
ENSG00000104320
ENSG00000104321
ENSG00000104325
ENSG00000104332
ENSG00000104361
ENSG00000104365
ENSG00000104368
ENSG00000104369
ENSG00000104375
ENSG00000104412
ENSG00000104419
ENSG00000104432
ENSG00000104442
ENSG00000104447
ENSG00000104450
ENSG00000104472
ENSG00000104517
ENSG00000104522
ENSG00000104529
ENSG00000104549
ENSG00000104611
ENSG00000104626
ENSG00000104660
ENSG00000104671
ENSG00000104689
ENSG00000104691
ENSG00000104695
ENSG00000104714
ENSG00000104723
ENSG00000104728
ENSG00000104731
ENSG00000104738
ENSG00000104760
ENSG00000104763
ENSG00000104765
ENSG00000104774
ENSG00000104783
ENSG00000104812
ENSG00000104823
ENSG00000104824
ENSG00000104833
ENSG00000104835
ENSG00000104852
ENSG00000104856
ENSG00000104859
ENSG00000104863
ENSG00000104870
ENSG00000104872
ENSG00000104880
ENSG00000104883
ENSG00000104884
ENSG00000104886
ENSG00000104889
ENSG00000104892
ENSG00000104897
ENSG00000104903
ENSG00000104904
ENSG00000104915
ENSG00000104921
ENSG00000104936
ENSG00000104941
ENSG00000104953
ENSG00000104960
ENSG00000104964
ENSG00000104969
ENSG00000104973
ENSG00000104976
ENSG00000104979
ENSG00000104980
ENSG00000104983
ENSG00000104998
ENSG00000105011
ENSG00000105048
ENSG00000105053
ENSG00000105058
ENSG00000105063
ENSG00000105088
ENSG00000105127
ENSG00000105135
ENSG00000105136
ENSG00000105137
ENSG00000105146
ENSG00000105173
ENSG00000105186
ENSG00000105193
ENSG00000105202
ENSG00000105220
ENSG00000105227
ENSG00000105229
ENSG00000105246
ENSG00000105251
ENSG00000105254
ENSG00000105281
ENSG00000105287
ENSG00000105289
ENSG00000105290
ENSG00000105321
ENSG00000105325
ENSG00000105327
ENSG00000105355
ENSG00000105357
ENSG00000105364
ENSG00000105373
ENSG00000105379
ENSG00000105383
ENSG00000105393
ENSG00000105398
ENSG00000105402
ENSG00000105404
ENSG00000105409
ENSG00000105419
ENSG00000105426
ENSG00000105427
ENSG00000105438
ENSG00000105443
ENSG00000105447
ENSG00000105464
ENSG00000105467
ENSG00000105486
ENSG00000105499
ENSG00000105507
ENSG00000105514
ENSG00000105516
ENSG00000105518
ENSG00000105538
ENSG00000105550
ENSG00000105559
ENSG00000105568
ENSG00000105583
ENSG00000105610
ENSG00000105612
ENSG00000105613
ENSG00000105618
ENSG00000105639
ENSG00000105640
ENSG00000105643
ENSG00000105649
ENSG00000105650
ENSG00000105662
ENSG00000105668
ENSG00000105669
ENSG00000105671
ENSG00000105676
ENSG00000105677
ENSG00000105695
ENSG00000105696
ENSG00000105698
ENSG00000105699
ENSG00000105700
ENSG00000105711
ENSG00000105717
ENSG00000105722
ENSG00000105732
ENSG00000105737
ENSG00000105755
ENSG00000105767
ENSG00000105784
ENSG00000105793
ENSG00000105810
ENSG00000105819
ENSG00000105821
ENSG00000105825
ENSG00000105849
ENSG00000105854
ENSG00000105855
ENSG00000105856
ENSG00000105865
ENSG00000105866
ENSG00000105875
ENSG00000105877
ENSG00000105879
ENSG00000105880
ENSG00000105887
ENSG00000105889
ENSG00000105894
ENSG00000105928
ENSG00000105929
ENSG00000105939
ENSG00000105953
ENSG00000105963
ENSG00000105967
ENSG00000105974
ENSG00000105982
ENSG00000105989
ENSG00000105991
ENSG00000105993
ENSG00000105996
ENSG00000105997
ENSG00000106003
ENSG00000106004
ENSG00000106006
ENSG00000106009
ENSG00000106018
ENSG00000106031
ENSG00000106034
ENSG00000106049
ENSG00000106066
ENSG00000106069
ENSG00000106070
ENSG00000106077
ENSG00000106078
ENSG00000106086
[truncated: 9,066 more rows]
