# Supplementary material for: Transcriptome and metabolome analysis of crGART, a novel cell model of de novo purine synthesis deficiency: Alterations in CD36 expression and activity
Source: PLoS One. 2021 Jul 20;16(7):e0247227. doi: 10.1371/journal.pone.0247227 (PMC8291708; doi:10.1371/journal.pone.0247227)
Supplement: S5 Table — (XLSX) [file pone.0247227.s006.xlsx]

## Sheet: BP
Analysis Type:	PANTHER Overrepresentation Test (Released 20200407)
Annotation Version and Release Date:	GO Ontology database Released 2020-02-21
Analyzed List:	upload_1 (Homo sapiens)
Reference List:	Homo sapiens (all genes in database)
Test Type:	FISHER
Correction:	FDR
GO biological process complete	Homo sapiens - REFLIST (20851)	upload_1 (7189)	upload_1 (expected)	upload_1 (over/under)	upload_1 (fold Enrichment)	upload_1 (raw P-value)	upload_1 (FDR)
regulation of protein localization to plasma membrane (GO:1903076)	100	61	34.48	+	1.77	0.000742	0.029
regulation of protein localization to cell periphery (GO:1904375)	121	73	41.72	+	1.75	0.000256	0.0117
regulation of osteoblast differentiation (GO:0045667)	115	67	39.65	+	1.69	0.000846	0.0324
positive regulation of I-kappaB kinase/NF-kappaB signaling (GO:0043123)	186	104	64.13	+	1.62	0.000109	0.00567
regulation of ossification (GO:0030278)	196	106	67.58	+	1.57	0.000254	0.0116
macroautophagy (GO:0016236)	176	94	60.68	+	1.55	0.00075	0.0292
small GTPase mediated signal transduction (GO:0007264)	325	173	112.05	+	1.54	6.09e-06	0.00046
ameboidal-type cell migration (GO:0001667)	171	91	58.96	+	1.54	0.00104	0.0392
epithelial tube morphogenesis (GO:0060562)	310	164	106.88	+	1.53	1.27e-05	0.000902
Ras protein signal transduction (GO:0007265)	248	131	85.51	+	1.53	0.000111	0.00571
heart morphogenesis (GO:0003007)	250	132	86.19	+	1.53	9.44e-05	0.00504
regulation of protein binding (GO:0043393)	215	113	74.13	+	1.52	0.000355	0.0156
regulation of I-kappaB kinase/NF-kappaB signaling (GO:0043122)	242	127	83.44	+	1.52	0.000188	0.0089
embryonic organ morphogenesis (GO:0048562)	305	160	105.16	+	1.52	2.21e-05	0.00146
establishment of vesicle localization (GO:0051650)	199	104	68.61	+	1.52	0.000718	0.0282
vesicle localization (GO:0051648)	209	109	72.06	+	1.51	0.000594	0.0242
blood vessel development (GO:0001568)	497	259	171.36	+	1.51	9.4e-08	1.15e-05
angiogenesis (GO:0001525)	315	164	108.61	+	1.51	2.31e-05	0.00152
regulation of protein localization to membrane (GO:1905475)	194	101	66.89	+	1.51	0.000986	0.0374
negative regulation of protein kinase activity (GO:0006469)	231	120	79.64	+	1.51	0.000345	0.0152
positive regulation of epithelial cell proliferation (GO:0050679)	195	101	67.23	+	1.5	0.00127	0.0461
blood vessel morphogenesis (GO:0048514)	408	211	140.67	+	1.5	2.4e-06	0.000203
neuron projection guidance (GO:0097485)	267	138	92.06	+	1.5	0.000148	0.00729
vasculature development (GO:0001944)	519	268	178.94	+	1.5	1.05e-07	1.26e-05
cardiovascular system development (GO:0072358)	529	273	182.39	+	1.5	8.69e-08	1.07e-05
morphogenesis of an epithelium (GO:0002009)	438	226	151.01	+	1.5	1.1e-06	0.0001
negative regulation of growth (GO:0045926)	249	128	85.85	+	1.49	0.000284	0.0127
axon development (GO:0061564)	415	213	143.08	+	1.49	2.88e-06	0.000239
axon guidance (GO:0007411)	264	135	91.02	+	1.48	0.000263	0.0119
negative regulation of protein phosphorylation (GO:0001933)	409	209	141.01	+	1.48	4.7e-06	0.000366
tissue morphogenesis (GO:0048729)	566	289	195.15	+	1.48	7.18e-08	9.14e-06
regulation of protein ubiquitination (GO:0031396)	206	105	71.02	+	1.48	0.00134	0.0485
cellular response to external stimulus (GO:0071496)	363	184	125.16	+	1.47	2.52e-05	0.00163
regulation of epithelial cell migration (GO:0010632)	223	113	76.89	+	1.47	0.00105	0.0395
axonogenesis (GO:0007409)	379	192	130.67	+	1.47	1.92e-05	0.00131
tube morphogenesis (GO:0035239)	657	332	226.52	+	1.47	1.59e-08	2.45e-06
vesicle organization (GO:0016050)	307	155	105.85	+	1.46	0.000132	0.00663
response to hypoxia (GO:0001666)	345	174	118.95	+	1.46	5.81e-05	0.00334
regulation of protein modification by small protein conjugation or removal (GO:1903320)	236	119	81.37	+	1.46	0.000924	0.0353
negative regulation of kinase activity (GO:0033673)	251	126	86.54	+	1.46	0.000693	0.0274
cellular response to nutrient levels (GO:0031669)	259	130	89.3	+	1.46	0.000549	0.0225
embryonic morphogenesis (GO:0048598)	581	291	200.32	+	1.45	2.29e-07	2.57e-05
embryonic organ development (GO:0048568)	446	223	153.77	+	1.45	7.05e-06	0.000524
response to decreased oxygen levels (GO:0036293)	358	179	123.43	+	1.45	6.26e-05	0.00357
negative regulation of phosphorylation (GO:0042326)	450	224	155.15	+	1.44	9.3e-06	0.000682
regulation of binding (GO:0051098)	374	186	128.95	+	1.44	5.83e-05	0.00334
negative regulation of transferase activity (GO:0051348)	290	144	99.99	+	1.44	0.000465	0.0196
cellular response to extracellular stimulus (GO:0031668)	290	144	99.99	+	1.44	0.000465	0.0196
regulation of epithelial cell proliferation (GO:0050678)	338	167	116.54	+	1.43	0.000169	0.00813
regulation of animal organ morphogenesis (GO:2000027)	260	128	89.64	+	1.43	0.00124	0.0455
response to endoplasmic reticulum stress (GO:0034976)	258	127	88.95	+	1.43	0.0012	0.0443
negative regulation of cell population proliferation (GO:0008285)	691	339	238.24	+	1.42	1.05e-07	1.26e-05
response to acid chemical (GO:0001101)	355	174	122.4	+	1.42	0.000192	0.00901
negative regulation of protein modification process (GO:0031400)	606	297	208.94	+	1.42	8.13e-07	7.66e-05
tube development (GO:0035295)	857	420	295.48	+	1.42	3.24e-09	5.8e-07
response to oxygen levels (GO:0070482)	382	187	131.71	+	1.42	0.000101	0.00532
regulation of actin filament-based process (GO:0032970)	404	197	139.29	+	1.41	8.52e-05	0.00465
cell morphogenesis involved in differentiation (GO:0000904)	563	274	194.11	+	1.41	3.6e-06	0.000293
regulation of cellular protein localization (GO:1903827)	559	272	192.73	+	1.41	3.39e-06	0.000276
cell morphogenesis involved in neuron differentiation (GO:0048667)	443	215	152.74	+	1.41	4.6e-05	0.00273
regulation of lipid metabolic process (GO:0019216)	411	199	141.7	+	1.4	9.68e-05	0.00514
cell projection morphogenesis (GO:0048858)	500	242	172.39	+	1.4	1.63e-05	0.00113
neuron projection development (GO:0031175)	681	329	234.79	+	1.4	5.64e-07	5.54e-05
regulation of small GTPase mediated signal transduction (GO:0051056)	321	155	110.67	+	1.4	0.000685	0.0272
cell part morphogenesis (GO:0032990)	522	252	179.97	+	1.4	1.35e-05	0.000954
establishment of organelle localization (GO:0051656)	388	187	133.77	+	1.4	0.000197	0.00918
plasma membrane bounded cell projection morphogenesis (GO:0120039)	496	239	171.01	+	1.4	2.62e-05	0.00168
neuron projection morphogenesis (GO:0048812)	492	237	169.63	+	1.4	2.94e-05	0.00188
regulation of Wnt signaling pathway (GO:0030111)	374	180	128.95	+	1.4	0.000269	0.0121
positive regulation of cellular protein localization (GO:1903829)	337	162	116.19	+	1.39	0.000622	0.025
anatomical structure formation involved in morphogenesis (GO:0048646)	896	429	308.92	+	1.39	1.91e-08	2.9e-06
neuron development (GO:0048666)	825	395	284.44	+	1.39	7.65e-08	9.58e-06
negative regulation of phosphate metabolic process (GO:0045936)	569	272	196.18	+	1.39	9.95e-06	0.00072
circulatory system development (GO:0072359)	873	417	300.99	+	1.39	3.89e-08	5.3e-06
gland development (GO:0048732)	421	201	145.15	+	1.38	0.000165	0.00799
negative regulation of phosphorus metabolic process (GO:0010563)	570	272	196.52	+	1.38	1.2e-05	0.000862
cell morphogenesis (GO:0000902)	724	345	249.62	+	1.38	7.87e-07	7.45e-05
urogenital system development (GO:0001655)	318	151	109.64	+	1.38	0.00135	0.0489
regulation of actin cytoskeleton organization (GO:0032956)	361	171	124.47	+	1.37	0.000764	0.0295
actin cytoskeleton organization (GO:0030036)	513	243	176.87	+	1.37	4.91e-05	0.00288
negative regulation of locomotion (GO:0040013)	328	155	113.09	+	1.37	0.00133	0.0482
regulation of protein serine/threonine kinase activity (GO:0071900)	520	245	179.29	+	1.37	6.44e-05	0.00366
establishment of localization in cell (GO:0051649)	414	195	142.74	+	1.37	0.000356	0.0156
positive regulation of cell projection organization (GO:0031346)	394	185	135.84	+	1.36	0.000624	0.025
cellular component morphogenesis (GO:0032989)	829	389	285.82	+	1.36	4.65e-07	4.66e-05
skeletal system development (GO:0001501)	501	235	172.73	+	1.36	0.000115	0.00587
nucleobase-containing small molecule metabolic process (GO:0055086)	534	250	184.11	+	1.36	6.7e-05	0.00379
regulation of intracellular transport (GO:0032386)	361	169	124.47	+	1.36	0.00109	0.0406
heart development (GO:0007507)	526	246	181.35	+	1.36	8.35e-05	0.00461
negative regulation of intracellular signal transduction (GO:1902532)	508	237	175.15	+	1.35	0.000127	0.00644
neuron differentiation (GO:0030182)	1016	474	350.3	+	1.35	3.89e-08	5.34e-06
negative regulation of signal transduction (GO:0009968)	1278	596	440.63	+	1.35	5.7e-10	1.28e-07
regulation of cellular localization (GO:0060341)	820	382	282.72	+	1.35	1.11e-06	0.000101
regulation of cell migration (GO:0030334)	876	408	302.03	+	1.35	4.5e-07	4.54e-05
cellular response to growth factor stimulus (GO:0071363)	501	233	172.73	+	1.35	0.000189	0.0089
organelle localization (GO:0051640)	602	279	207.56	+	1.34	4.46e-05	0.00266
positive regulation of neuron differentiation (GO:0045666)	382	177	131.71	+	1.34	0.00123	0.0451
nucleoside phosphate metabolic process (GO:0006753)	449	208	154.81	+	1.34	0.000488	0.0203
nucleotide metabolic process (GO:0009117)	441	204	152.05	+	1.34	0.000609	0.0246
actin filament-based process (GO:0030029)	586	271	202.04	+	1.34	6.9e-05	0.00387
regulation of vesicle-mediated transport (GO:0060627)	554	256	191.01	+	1.34	0.000121	0.00613
endomembrane system organization (GO:0010256)	431	199	148.6	+	1.34	0.00074	0.029
regulation of cell motility (GO:2000145)	939	433	323.75	+	1.34	4.47e-07	4.53e-05
regulation of locomotion (GO:0040012)	1010	465	348.23	+	1.34	1.84e-07	2.1e-05
response to growth factor (GO:0070848)	530	244	182.73	+	1.34	0.000199	0.00925
chordate embryonic development (GO:0043009)	654	301	225.49	+	1.33	3.29e-05	0.00205
regulation of protein kinase activity (GO:0045859)	800	368	275.82	+	1.33	4.36e-06	0.000345
negative regulation of signaling (GO:0023057)	1427	655	492	+	1.33	5.95e-10	1.31e-07
cofactor metabolic process (GO:0051186)	438	201	151.01	+	1.33	0.000814	0.0313
negative regulation of cell communication (GO:0010648)	1423	653	490.62	+	1.33	6.65e-10	1.45e-07
positive regulation of kinase activity (GO:0033674)	615	282	212.04	+	1.33	7.24e-05	0.00403
response to peptide (GO:1901652)	480	220	165.49	+	1.33	0.000524	0.0216
cellular response to stress (GO:0033554)	1761	807	607.16	+	1.33	4.85e-12	1.68e-09
positive regulation of protein kinase activity (GO:0045860)	539	247	185.84	+	1.33	0.000222	0.0102
regulation of neuron projection development (GO:0010975)	515	236	177.56	+	1.33	0.000312	0.0138
positive regulation of neurogenesis (GO:0050769)	487	223	167.91	+	1.33	0.000487	0.0204
animal organ morphogenesis (GO:0009887)	970	444	334.44	+	1.33	6.45e-07	6.23e-05
embryo development (GO:0009790)	1014	464	349.61	+	1.33	3.61e-07	3.83e-05
regulation of kinase activity (GO:0043549)	907	415	312.72	+	1.33	1.48e-06	0.000131
generation of neurons (GO:0048699)	1561	714	538.2	+	1.33	1.35e-10	3.36e-08
enzyme linked receptor protein signaling pathway (GO:0007167)	722	330	248.93	+	1.33	2.12e-05	0.00142
embryo development ending in birth or egg hatching (GO:0009792)	672	307	231.69	+	1.33	4.75e-05	0.00281
anatomical structure morphogenesis (GO:0009653)	2174	993	749.55	+	1.32	1.58e-14	8.12e-12
positive regulation of cell migration (GO:0030335)	519	237	178.94	+	1.32	0.000382	0.0166
regulation of cellular component movement (GO:0051270)	1023	467	352.71	+	1.32	4e-07	4.13e-05
regulation of plasma membrane bounded cell projection organization (GO:0120035)	688	314	237.21	+	1.32	3.62e-05	0.00221
regulation of cell projection organization (GO:0031344)	697	318	240.31	+	1.32	3.43e-05	0.00211
regulation of transferase activity (GO:0051338)	1024	467	353.05	+	1.32	4.06e-07	4.17e-05
regulation of cell morphogenesis (GO:0022604)	511	233	176.18	+	1.32	0.000408	0.0176
carbohydrate derivative metabolic process (GO:1901135)	1014	462	349.61	+	1.32	5.74e-07	5.61e-05
response to abiotic stimulus (GO:0009628)	1164	530	401.32	+	1.32	7.62e-08	9.63e-06
transmembrane receptor protein tyrosine kinase signaling pathway (GO:0007169)	517	235	178.25	+	1.32	0.000508	0.021
negative regulation of response to stimulus (GO:0048585)	1656	752	570.96	+	1.32	1.1e-10	2.88e-08
cell junction organization (GO:0034330)	489	222	168.6	+	1.32	0.000684	0.0272
response to inorganic substance (GO:0010035)	542	246	186.87	+	1.32	0.000366	0.016
regulation of cytoskeleton organization (GO:0051493)	562	255	193.77	+	1.32	0.00029	0.0129
regulation of neuron differentiation (GO:0045664)	670	304	231	+	1.32	7.35e-05	0.00408
neurogenesis (GO:0022008)	1664	755	573.71	+	1.32	1.2e-10	3.02e-08
positive regulation of transferase activity (GO:0051347)	695	315	239.62	+	1.31	5.32e-05	0.00311
regulation of growth (GO:0040008)	682	309	235.14	+	1.31	7.22e-05	0.00403
positive regulation of locomotion (GO:0040017)	575	260	198.25	+	1.31	0.000289	0.0129
regulation of cellular component biogenesis (GO:0044087)	960	434	330.99	+	1.31	2.29e-06	0.000196
plasma membrane bounded cell projection organization (GO:0120036)	1117	504	385.12	+	1.31	3.85e-07	4e-05
regulation of anatomical structure morphogenesis (GO:0022603)	1099	495	378.91	+	1.31	5.79e-07	5.62e-05
positive regulation of cell motility (GO:2000147)	544	245	187.56	+	1.31	0.000509	0.021
cell projection organization (GO:0030030)	1162	523	400.63	+	1.31	2.91e-07	3.13e-05
carbohydrate derivative biosynthetic process (GO:1901137)	609	274	209.97	+	1.3	0.000266	0.0119
negative regulation of transcription by RNA polymerase II (GO:0000122)	886	398	305.47	+	1.3	9.81e-06	0.000713
intracellular signal transduction (GO:0035556)	1701	764	586.47	+	1.3	3.78e-10	8.98e-08
positive regulation of cell differentiation (GO:0045597)	992	445	342.02	+	1.3	3.19e-06	0.000262
positive regulation of programmed cell death (GO:0043068)	660	296	227.55	+	1.3	0.000162	0.00792
positive regulation of cellular component movement (GO:0051272)	560	251	193.08	+	1.3	0.000598	0.0243
positive regulation of apoptotic process (GO:0043065)	654	293	225.49	+	1.3	0.000203	0.00943
response to toxic substance (GO:0009636)	521	233	179.63	+	1.3	0.000967	0.0368
positive regulation of nervous system development (GO:0051962)	555	248	191.35	+	1.3	0.00076	0.0294
apoptotic process (GO:0006915)	907	405	312.72	+	1.3	1.39e-05	0.000976
regulation of cell population proliferation (GO:0042127)	1642	733	566.13	+	1.29	2.28e-09	4.17e-07
positive regulation of cellular component biogenesis (GO:0044089)	531	237	183.08	+	1.29	0.00107	0.04
regulation of neurogenesis (GO:0050767)	838	374	288.93	+	1.29	2.98e-05	0.00189
negative regulation of programmed cell death (GO:0043069)	921	411	317.54	+	1.29	1.2e-05	0.000863
small molecule biosynthetic process (GO:0044283)	583	260	201.01	+	1.29	0.000565	0.0231
positive regulation of cell development (GO:0010720)	563	251	194.11	+	1.29	0.000714	0.0281
positive regulation of cell death (GO:0010942)	712	317	245.48	+	1.29	0.000152	0.00747
negative regulation of cell death (GO:0060548)	1013	450	349.26	+	1.29	6.03e-06	0.000457
regulation of protein localization (GO:0032880)	1054	468	363.4	+	1.29	4.35e-06	0.000346
small molecule metabolic process (GO:0044281)	1717	762	591.99	+	1.29	2.21e-09	4.14e-07
negative regulation of apoptotic process (GO:0043066)	904	401	311.68	+	1.29	2.38e-05	0.00156
posttranscriptional regulation of gene expression (GO:0010608)	544	241	187.56	+	1.28	0.00121	0.0446
organophosphate metabolic process (GO:0019637)	877	388	302.37	+	1.28	3.74e-05	0.00227
cell development (GO:0048468)	1626	719	560.61	+	1.28	1.11e-08	1.76e-06
negative regulation of developmental process (GO:0051093)	965	426	332.71	+	1.28	1.8e-05	0.00125
regulation of cellular response to stress (GO:0080135)	739	326	254.79	+	1.28	0.000196	0.00918
biological adhesion (GO:0022610)	928	409	319.96	+	1.28	2.97e-05	0.00189
heterocycle biosynthetic process (GO:0018130)	1188	523	409.6	+	1.28	2.36e-06	0.000201
cellular response to hormone stimulus (GO:0032870)	613	269	211.35	+	1.27	0.000986	0.0374
cytoskeleton organization (GO:0007010)	1179	517	406.5	+	1.27	3.76e-06	0.000303
cell adhesion (GO:0007155)	922	404	317.89	+	1.27	4.85e-05	0.00286
regulation of intracellular signal transduction (GO:1902531)	1794	785	618.53	+	1.27	8.58e-09	1.42e-06
regulation of mitotic cell cycle (GO:0007346)	684	299	235.83	+	1.27	0.000616	0.0248
negative regulation of cell differentiation (GO:0045596)	714	312	246.17	+	1.27	0.000465	0.0197
microtubule-based process (GO:0007017)	722	315	248.93	+	1.27	0.000497	0.0206
aromatic compound biosynthetic process (GO:0019438)	1197	522	412.7	+	1.26	5.01e-06	0.000389
nervous system development (GO:0007399)	2383	1039	821.61	+	1.26	2.93e-11	8.78e-09
positive regulation of developmental process (GO:0051094)	1388	605	478.55	+	1.26	8.32e-07	7.79e-05
regulation of cellular component organization (GO:0051128)	2518	1097	868.16	+	1.26	7.77e-12	2.43e-09
regulation of protein transport (GO:0051223)	730	318	251.69	+	1.26	0.000466	0.0196
regulation of programmed cell death (GO:0043067)	1580	688	544.75	+	1.26	1.54e-07	1.8e-05
positive regulation of intracellular signal transduction (GO:1902533)	1032	449	355.81	+	1.26	3.15e-05	0.00198
regulation of cellular catabolic process (GO:0031329)	844	367	290.99	+	1.26	0.000186	0.00883
regulation of cell development (GO:0060284)	964	419	332.37	+	1.26	6.79e-05	0.00383
regulation of apoptotic process (GO:0042981)	1558	677	537.17	+	1.26	2.52e-07	2.73e-05
positive regulation of molecular function (GO:0044093)	1823	792	628.53	+	1.26	1.85e-08	2.82e-06
negative regulation of protein metabolic process (GO:0051248)	1121	487	386.5	+	1.26	1.51e-05	0.00105
regulation of peptide transport (GO:0090087)	762	331	262.72	+	1.26	0.000407	0.0176
phosphorus metabolic process (GO:0006793)	2170	942	748.17	+	1.26	6.92e-10	1.49e-07
nucleobase-containing compound biosynthetic process (GO:0034654)	1115	484	384.43	+	1.26	1.86e-05	0.00128
negative regulation of cellular protein metabolic process (GO:0032269)	1051	456	362.36	+	1.26	3.21e-05	0.00201
regulation of nervous system development (GO:0051960)	948	411	326.85	+	1.26	8.85e-05	0.00477
regulation of cell differentiation (GO:0045595)	1844	799	635.77	+	1.26	2.17e-08	3.22e-06
exocytosis (GO:0006887)	785	340	270.65	+	1.26	0.000426	0.0182
regulation of catabolic process (GO:0009894)	1007	436	347.19	+	1.26	5.66e-05	0.00327
positive regulation of catalytic activity (GO:0043085)	1469	636	506.48	+	1.26	9.11e-07	8.48e-05
regulation of cell death (GO:0010941)	1707	739	588.54	+	1.26	9.46e-08	1.15e-05
protein phosphorylation (GO:0006468)	968	419	333.75	+	1.26	9.05e-05	0.00486
regulation of protein phosphorylation (GO:0001932)	1458	631	502.69	+	1.26	1.09e-06	9.94e-05
response to hormone (GO:0009725)	920	398	317.2	+	1.25	0.000136	0.00676
phosphate-containing compound metabolic process (GO:0006796)	2143	927	738.86	+	1.25	1.65e-09	3.17e-07
oxoacid metabolic process (GO:0043436)	971	420	334.78	+	1.25	9.25e-05	0.00496
secretion by cell (GO:0032940)	999	432	344.43	+	1.25	6.86e-05	0.00386
regulation of protein modification process (GO:0031399)	1871	809	645.08	+	1.25	2.31e-08	3.41e-06
regulation of phosphorus metabolic process (GO:0051174)	1823	788	628.53	+	1.25	4.05e-08	5.42e-06
regulation of signal transduction (GO:0009966)	3151	1362	1086.4	+	1.25	6.03e-14	2.82e-11
regulation of phosphorylation (GO:0042325)	1627	703	560.96	+	1.25	2.51e-07	2.73e-05
regulation of phosphate metabolic process (GO:0019220)	1822	787	628.19	+	1.25	4.58e-08	6.02e-06
organic acid metabolic process (GO:0006082)	992	428	342.02	+	1.25	8.42e-05	0.00462
positive regulation of signal transduction (GO:0009967)	1706	736	588.19	+	1.25	1.57e-07	1.83e-05
organic cyclic compound biosynthetic process (GO:1901362)	1338	577	461.32	+	1.25	4.52e-06	0.000356
protein ubiquitination (GO:0016567)	698	301	240.66	+	1.25	0.00116	0.0428
carboxylic acid metabolic process (GO:0019752)	879	379	303.06	+	1.25	0.000243	0.0111
positive regulation of cellular protein metabolic process (GO:0032270)	1618	697	557.85	+	1.25	4.44e-07	4.53e-05
negative regulation of cellular component organization (GO:0051129)	723	311	249.28	+	1.25	0.00108	0.0404
cellular lipid metabolic process (GO:0044255)	948	407	326.85	+	1.25	0.000188	0.00889
protein modification by small protein conjugation (GO:0032446)	778	334	268.24	+	1.25	0.00076	0.0295
negative regulation of transcription, DNA-templated (GO:0045892)	1229	527	423.73	+	1.24	1.99e-05	0.00135
positive regulation of protein metabolic process (GO:0051247)	1727	740	595.43	+	1.24	3.42e-07	3.65e-05
response to organic cyclic compound (GO:0014070)	929	398	320.3	+	1.24	0.000239	0.011
cellular response to endogenous stimulus (GO:0071495)	1221	523	420.98	+	1.24	2.41e-05	0.00157
export from cell (GO:0140352)	1046	448	360.64	+	1.24	9.62e-05	0.00512
viral process (GO:0016032)	792	339	273.07	+	1.24	0.000838	0.0321
organonitrogen compound biosynthetic process (GO:1901566)	1410	603	486.14	+	1.24	5.8e-06	0.000441
positive regulation of transport (GO:0051050)	1013	433	349.26	+	1.24	0.000159	0.0078
regulation of multicellular organismal development (GO:2000026)	2066	883	712.31	+	1.24	2.44e-08	3.53e-06
negative regulation of cellular macromolecule biosynthetic process (GO:2000113)	1425	609	491.31	+	1.24	5.66e-06	0.000433
negative regulation of multicellular organismal process (GO:0051241)	1215	519	418.91	+	1.24	3.34e-05	0.00207
regulation of localization (GO:0032879)	2816	1202	970.9	+	1.24	4.02e-11	1.1e-08
response to lipid (GO:0033993)	867	370	298.92	+	1.24	0.000529	0.0217
response to organonitrogen compound (GO:0010243)	1010	431	348.23	+	1.24	0.000176	0.00848
tissue development (GO:0009888)	1781	760	614.05	+	1.24	3.8e-07	3.98e-05
secretion (GO:0046903)	1116	476	384.77	+	1.24	8.36e-05	0.0046
positive regulation of protein modification process (GO:0031401)	1243	530	428.56	+	1.24	3.15e-05	0.00199
central nervous system development (GO:0007417)	997	425	343.75	+	1.24	0.000206	0.00954
epithelium development (GO:0060429)	1117	476	385.12	+	1.24	8.42e-05	0.00461
regulation of establishment of protein localization (GO:0070201)	777	331	267.89	+	1.24	0.00123	0.045
cell death (GO:0008219)	1073	457	369.95	+	1.24	0.00013	0.00655
programmed cell death (GO:0012501)	1038	442	357.88	+	1.24	0.000167	0.00806
positive regulation of cellular component organization (GO:0051130)	1240	528	427.53	+	1.24	3.49e-05	0.00214
cellular localization (GO:0051641)	2422	1031	835.06	+	1.23	2.26e-09	4.19e-07
head development (GO:0060322)	799	340	275.48	+	1.23	0.00112	0.0415
positive regulation of cell communication (GO:0010647)	1936	823	667.49	+	1.23	1.62e-07	1.87e-05
negative regulation of biosynthetic process (GO:0009890)	1596	678	550.27	+	1.23	2.76e-06	0.000231
positive regulation of multicellular organismal process (GO:0051240)	1768	751	609.57	+	1.23	7.25e-07	6.95e-05
protein localization (GO:0008104)	2201	934	758.86	+	1.23	2.69e-08	3.83e-06
negative regulation of nucleic acid-templated transcription (GO:1903507)	1282	544	442.01	+	1.23	3.58e-05	0.00219
regulation of organelle organization (GO:0033043)	1320	560	455.11	+	1.23	2.83e-05	0.00181
positive regulation of gene expression (GO:0010628)	2032	862	700.59	+	1.23	1.1e-07	1.31e-05
cellular macromolecule localization (GO:0070727)	1644	697	566.82	+	1.23	2.59e-06	0.000218
positive regulation of signaling (GO:0023056)	1944	824	670.25	+	1.23	2.43e-07	2.69e-05
intracellular transport (GO:0046907)	1536	651	529.58	+	1.23	5.57e-06	0.000428
peptidyl-amino acid modification (GO:0018193)	873	370	300.99	+	1.23	0.000785	0.0303
negative regulation of RNA biosynthetic process (GO:1902679)	1284	544	442.7	+	1.23	4.07e-05	0.00247
cellular protein localization (GO:0034613)	1636	693	564.06	+	1.23	2.78e-06	0.000232
positive regulation of phosphorus metabolic process (GO:0010562)	1160	491	399.94	+	1.23	0.00011	0.00571
positive regulation of phosphate metabolic process (GO:0045937)	1160	491	399.94	+	1.23	0.00011	0.0057
regulation of protein metabolic process (GO:0051246)	2833	1199	976.76	+	1.23	2.04e-10	5e-08
negative regulation of cellular biosynthetic process (GO:0031327)	1567	663	540.27	+	1.23	5.31e-06	0.00041
negative regulation of macromolecule biosynthetic process (GO:0010558)	1508	638	519.93	+	1.23	8.46e-06	0.000623
regulation of developmental process (GO:0050793)	2631	1113	907.12	+	1.23	1.23e-09	2.48e-07
cellular protein modification process (GO:0006464)	3076	1301	1060.54	+	1.23	3.18e-11	9.21e-09
protein modification process (GO:0036211)	3076	1301	1060.54	+	1.23	3.18e-11	9.04e-09
positive regulation of phosphorylation (GO:0042327)	1090	461	375.81	+	1.23	0.000183	0.00872
positive regulation of metabolic process (GO:0009893)	3702	1564	1276.37	+	1.23	1.41e-13	6.24e-11
regulation of cell communication (GO:0010646)	3633	1534	1252.58	+	1.22	3.09e-13	1.29e-10
regulation of cellular protein metabolic process (GO:0032268)	2660	1123	917.11	+	1.22	1.45e-09	2.85e-07
regulation of signaling (GO:0023051)	3673	1550	1266.38	+	1.22	2.61e-13	1.12e-10
negative regulation of cellular process (GO:0048523)	4799	2025	1654.6	+	1.22	4.06e-18	3.4e-15
response to endogenous stimulus (GO:0009719)	1506	635	519.24	+	1.22	1.33e-05	0.000939
positive regulation of cellular metabolic process (GO:0031325)	3394	1430	1170.18	+	1.22	4.88e-12	1.65e-09
cellular nitrogen compound biosynthetic process (GO:0044271)	1671	704	576.13	+	1.22	4.3e-06	0.000344
phosphorylation (GO:0016310)	1301	548	448.56	+	1.22	5.7e-05	0.00329
negative regulation of nitrogen compound metabolic process (GO:0051172)	2404	1012	828.85	+	1.22	2.05e-08	3.08e-06
lipid metabolic process (GO:0006629)	1195	503	412.01	+	1.22	0.000136	0.00678
cellular biosynthetic process (GO:0044249)	2782	1171	959.18	+	1.22	9.64e-10	2.02e-07
response to nitrogen compound (GO:1901698)	1093	460	376.84	+	1.22	0.000263	0.0119
macromolecule modification (GO:0043412)	3296	1387	1136.39	+	1.22	1.46e-11	4.47e-09
biosynthetic process (GO:0009058)	2964	1247	1021.93	+	1.22	2.58e-10	6.23e-08
positive regulation of macromolecule metabolic process (GO:0010604)	3404	1432	1173.63	+	1.22	6.61e-12	2.19e-09
positive regulation of nitrogen compound metabolic process (GO:0051173)	3229	1358	1113.29	+	1.22	3.09e-11	9.12e-09
regulation of cell cycle (GO:0051726)	1239	521	427.18	+	1.22	0.000111	0.0057
cell cycle process (GO:0022402)	1037	436	357.54	+	1.22	0.00042	0.018
negative regulation of cellular metabolic process (GO:0031324)	2603	1093	897.46	+	1.22	6.42e-09	1.09e-06
cellular response to chemical stimulus (GO:0070887)	2956	1241	1019.17	+	1.22	4.53e-10	1.04e-07
positive regulation of protein phosphorylation (GO:0001934)	1013	425	349.26	+	1.22	0.000575	0.0234
organic substance biosynthetic process (GO:1901576)	2886	1209	995.03	+	1.22	1.17e-09	2.38e-07
regulation of catalytic activity (GO:0050790)	2385	999	822.3	+	1.21	5.3e-08	6.91e-06
regulation of transport (GO:0051049)	1891	792	651.98	+	1.21	1.85e-06	0.00016
macromolecule localization (GO:0033036)	2538	1061	875.05	+	1.21	2.34e-08	3.41e-06
regulation of response to stress (GO:0080134)	1452	607	500.62	+	1.21	4.27e-05	0.00257
positive regulation of macromolecule biosynthetic process (GO:0010557)	1931	807	665.77	+	1.21	1.82e-06	0.000159
regulation of molecular function (GO:0065009)	3063	1280	1056.06	+	1.21	4.9e-10	1.11e-07
positive regulation of RNA metabolic process (GO:0051254)	1746	729	601.99	+	1.21	7.23e-06	0.000535
organelle organization (GO:0006996)	3455	1442	1191.21	+	1.21	3.28e-11	9.16e-09
cellular protein metabolic process (GO:0044267)	3700	1544	1275.68	+	1.21	4.68e-12	1.66e-09
organonitrogen compound catabolic process (GO:1901565)	1064	444	366.85	+	1.21	0.000609	0.0247
negative regulation of RNA metabolic process (GO:0051253)	1378	575	475.11	+	1.21	8.67e-05	0.00469
organonitrogen compound metabolic process (GO:1901564)	5299	2211	1826.99	+	1.21	2.5e-18	2.21e-15
cell cycle (GO:0007049)	1359	567	468.56	+	1.21	9.77e-05	0.00517
response to organic substance (GO:0010033)	3025	1262	1042.96	+	1.21	1.03e-09	2.14e-07
negative regulation of biological process (GO:0048519)	5388	2247	1857.67	+	1.21	1.26e-18	1.18e-15
regulation of hydrolase activity (GO:0051336)	1293	539	445.8	+	1.21	0.000149	0.00735
cellular catabolic process (GO:0044248)	1805	752	622.33	+	1.21	6.29e-06	0.00047
regulation of multicellular organismal process (GO:0051239)	3187	1327	1098.81	+	1.21	4.44e-10	1.04e-07
negative regulation of nucleobase-containing compound metabolic process (GO:0045934)	1482	617	510.96	+	1.21	5.56e-05	0.00323
positive regulation of RNA biosynthetic process (GO:1902680)	1657	689	571.3	+	1.21	2.13e-05	0.00141
positive regulation of biosynthetic process (GO:0009891)	2055	854	708.52	+	1.21	1.75e-06	0.000153
positive regulation of nucleic acid-templated transcription (GO:1903508)	1656	688	570.96	+	1.2	2.12e-05	0.00141
positive regulation of transcription by RNA polymerase II (GO:0045944)	1223	508	421.67	+	1.2	0.00034	0.015
positive regulation of transcription, DNA-templated (GO:0045893)	1558	647	537.17	+	1.2	4.26e-05	0.00257
cellular component biogenesis (GO:0044085)	2551	1059	879.53	+	1.2	7.71e-08	9.59e-06
negative regulation of molecular function (GO:0044092)	1178	489	406.15	+	1.2	0.000462	0.0196
cellular component assembly (GO:0022607)	2320	963	799.89	+	1.2	3.64e-07	3.84e-05
establishment of protein localization (GO:0045184)	1617	671	557.51	+	1.2	3.33e-05	0.00207
negative regulation of metabolic process (GO:0009892)	2960	1228	1020.55	+	1.2	5.33e-09	9.32e-07
cellular response to organic substance (GO:0071310)	2396	994	826.09	+	1.2	2.42e-07	2.69e-05
positive regulation of cellular biosynthetic process (GO:0031328)	2023	839	697.49	+	1.2	2.88e-06	0.000238
negative regulation of macromolecule metabolic process (GO:0010605)	2700	1119	930.9	+	1.2	3.67e-08	5.07e-06
negative regulation of gene expression (GO:0010629)	1766	730	608.88	+	1.2	1.9e-05	0.0013
amide transport (GO:0042886)	1590	657	548.2	+	1.2	5.54e-05	0.00323
positive regulation of nucleobase-containing compound metabolic process (GO:0045935)	1911	789	658.87	+	1.2	9.41e-06	0.000687
cellular metabolic process (GO:0044237)	7664	3163	2642.39	+	1.2	2.65e-27	4.22e-24
cellular macromolecule metabolic process (GO:0044260)	5073	2093	1749.07	+	1.2	2.04e-15	1.16e-12
catabolic process (GO:0009056)	2078	856	716.45	+	1.19	4.6e-06	0.00036
cellular component organization (GO:0016043)	5581	2298	1924.22	+	1.19	4.94e-17	3.57e-14
chemical homeostasis (GO:0048878)	1130	465	389.6	+	1.19	0.00105	0.0394
nitrogen compound metabolic process (GO:0006807)	7000	2880	2413.46	+	1.19	5.59e-23	6.35e-20
cellular component organization or biogenesis (GO:0071840)	5772	2374	1990.07	+	1.19	1.45e-17	1.1e-14
protein transport (GO:0015031)	1525	627	525.79	+	1.19	0.000142	0.00707
system development (GO:0048731)	4444	1826	1532.2	+	1.19	1.3e-12	4.91e-10
positive regulation of cellular process (GO:0048522)	5520	2268	1903.18	+	1.19	2.31e-16	1.53e-13
protein metabolic process (GO:0019538)	4282	1759	1476.35	+	1.19	4.41e-12	1.59e-09
heterocycle metabolic process (GO:0046483)	2998	1231	1033.65	+	1.19	2.95e-08	4.15e-06
movement of cell or subcellular component (GO:0006928)	1555	638	536.13	+	1.19	0.000146	0.00726
cellular nitrogen compound metabolic process (GO:0034641)	3465	1421	1194.66	+	1.19	1.9e-09	3.6e-07
primary metabolic process (GO:0044238)	7463	3059	2573.09	+	1.19	3.36e-24	4.12e-21
response to oxygen-containing compound (GO:1901700)	1603	657	552.68	+	1.19	0.00012	0.00613
peptide transport (GO:0015833)	1556	637	536.48	+	1.19	0.00018	0.00861
organic substance metabolic process (GO:0071704)	7841	3209	2703.42	+	1.19	1.12e-25	1.48e-22
cellular aromatic compound metabolic process (GO:0006725)	3045	1246	1049.85	+	1.19	4.41e-08	5.85e-06
nitrogen compound transport (GO:0071705)	1860	760	641.29	+	1.19	4.3e-05	0.00257
organic substance catabolic process (GO:1901575)	1763	719	607.85	+	1.18	8.62e-05	0.00468
regulation of transcription by RNA polymerase II (GO:0006357)	2276	928	784.72	+	1.18	6.28e-06	0.000472
metabolic process (GO:0008152)	8414	3426	2900.98	+	1.18	4.95e-27	7.16e-24
cellular macromolecule biosynthetic process (GO:0034645)	1722	701	593.71	+	1.18	0.000132	0.00661
locomotion (GO:0040011)	1306	531	450.28	+	1.18	0.0011	0.0411
organic cyclic compound metabolic process (GO:1901360)	3277	1330	1129.84	+	1.18	5.68e-08	7.29e-06
nucleobase-containing compound metabolic process (GO:0006139)	2813	1141	969.87	+	1.18	7.3e-07	6.96e-05
positive regulation of biological process (GO:0048518)	6249	2534	2154.53	+	1.18	1.44e-16	9.95e-14
organic substance transport (GO:0071702)	2220	899	765.41	+	1.17	2e-05	0.00135
regulation of primary metabolic process (GO:0080090)	6064	2455	2090.74	+	1.17	1.35e-15	8.29e-13
macromolecule biosynthetic process (GO:0009059)	1781	721	614.05	+	1.17	0.000165	0.00801
regulation of metabolic process (GO:0019222)	6755	2734	2328.99	+	1.17	5.25e-18	4.18e-15
regulation of cellular metabolic process (GO:0031323)	6272	2535	2162.46	+	1.17	5.16e-16	3.29e-13
vesicle-mediated transport (GO:0016192)	1939	783	668.53	+	1.17	0.000103	0.0054
regulation of nitrogen compound metabolic process (GO:0051171)	5881	2374	2027.65	+	1.17	1.71e-14	8.48e-12
cellular developmental process (GO:0048869)	3825	1544	1318.78	+	1.17	8.62e-09	1.41e-06
multicellular organism development (GO:0007275)	5065	2042	1746.31	+	1.17	7.01e-12	2.28e-09
macromolecule metabolic process (GO:0043170)	6173	2487	2128.32	+	1.17	4.72e-15	2.59e-12
cell differentiation (GO:0030154)	3732	1501	1286.72	+	1.17	3.17e-08	4.43e-06
regulation of macromolecule metabolic process (GO:0060255)	6204	2495	2139.01	+	1.17	8.14e-15	4.32e-12
regulation of biological quality (GO:0065008)	4112	1652	1417.73	+	1.17	5.2e-09	9.19e-07
regulation of response to stimulus (GO:0048583)	4329	1739	1492.55	+	1.17	1.63e-09	3.16e-07
regulation of biosynthetic process (GO:0009889)	4301	1726	1482.9	+	1.16	2.48e-09	4.49e-07
localization (GO:0051179)	5778	2314	1992.14	+	1.16	7.38e-13	2.94e-10
anatomical structure development (GO:0048856)	5451	2182	1879.39	+	1.16	7.1e-12	2.26e-09
regulation of cellular biosynthetic process (GO:0031326)	4222	1688	1455.66	+	1.16	9.65e-09	1.55e-06
regulation of cellular macromolecule biosynthetic process (GO:2000112)	3937	1574	1357.4	+	1.16	3.98e-08	5.36e-06
regulation of macromolecule biosynthetic process (GO:0010556)	4076	1628	1405.32	+	1.16	2.48e-08	3.56e-06
developmental process (GO:0032502)	5900	2353	2034.2	+	1.16	1.72e-12	6.35e-10
regulation of gene expression (GO:0010468)	4494	1788	1549.44	+	1.15	7.69e-09	1.29e-06
homeostatic process (GO:0042592)	1664	662	573.71	+	1.15	0.00126	0.0461
response to stress (GO:0006950)	3620	1440	1248.1	+	1.15	4.81e-07	4.78e-05
animal organ development (GO:0048513)	3215	1277	1108.47	+	1.15	3.74e-06	0.000302
regulation of transcription, DNA-templated (GO:0006355)	3480	1380	1199.83	+	1.15	1.67e-06	0.000147
regulation of RNA biosynthetic process (GO:2001141)	3551	1408	1224.31	+	1.15	1.18e-06	0.000106
regulation of nucleic acid-templated transcription (GO:1903506)	3546	1406	1222.59	+	1.15	1.27e-06	0.000114
establishment of localization (GO:0051234)	4672	1849	1610.81	+	1.15	1.32e-08	2.05e-06
regulation of nucleobase-containing compound metabolic process (GO:0019219)	4067	1608	1402.22	+	1.15	2.48e-07	2.72e-05
nucleic acid metabolic process (GO:0090304)	2301	909	793.34	+	1.15	0.00026	0.0118
regulation of RNA metabolic process (GO:0051252)	3812	1505	1314.3	+	1.15	9.4e-07	8.7e-05
gene expression (GO:0010467)	2038	804	702.66	+	1.14	0.000732	0.0287
transport (GO:0006810)	4542	1791	1565.99	+	1.14	5.59e-08	7.24e-06
positive regulation of response to stimulus (GO:0048584)	2453	959	845.74	+	1.13	0.000476	0.0199
response to chemical (GO:0042221)	4501	1725	1551.85	+	1.11	2.52e-05	0.00163
cellular process (GO:0009987)	14623	5546	5041.71	+	1.1	6.12e-31	1.08e-27
cellular response to stimulus (GO:0051716)	6783	2559	2338.64	+	1.09	2.24e-06	0.000193
regulation of cellular process (GO:0050794)	11077	4169	3819.12	+	1.09	8.37e-13	3.25e-10
regulation of biological process (GO:0050789)	11795	4434	4066.68	+	1.09	3.48e-14	1.68e-11
biological regulation (GO:0065007)	12491	4686	4306.64	+	1.09	1.89e-15	1.11e-12
response to stimulus (GO:0050896)	8544	3158	2945.8	+	1.07	1.25e-05	0.000892
biological_process (GO:0008150)	17794	6540	6135.01	+	1.07	2.58e-36	6.83e-33
multicellular organismal process (GO:0032501)	7015	2577	2418.63	+	1.07	0.000705	0.0279
system process (GO:0003008)	1980	586	682.66	-	0.86	0.000634	0.0253
immune response (GO:0006955)	1870	548	644.74	-	0.85	0.00041	0.0177
defense response to other organism (GO:0098542)	967	263	333.4	-	0.79	0.000398	0.0173
nervous system process (GO:0050877)	1399	340	482.35	-	0.7	8.43e-10	1.79e-07
G protein-coupled receptor signaling pathway (GO:0007186)	1322	294	455.8	-	0.65	3.58e-13	1.46e-10
Unclassified (UNCLASSIFIED)	3057	649	1053.99	-	0.62	2.58e-36	5.86e-33
keratinocyte differentiation (GO:0030216)	268	56	92.4	-	0.61	0.000412	0.0177
sensory perception (GO:0007600)	977	195	336.85	-	0.58	7.21e-14	3.28e-11
cell recognition (GO:0008037)	233	45	80.33	-	0.56	0.000182	0.00872
positive regulation of B cell activation (GO:0050871)	169	32	58.27	-	0.55	0.00114	0.0421
adaptive immune response based on somatic recombination of immune receptors built from immunoglobulin superfamily domains (GO:0002460)	270	45	93.09	-	0.48	1.31e-06	0.000117
defense response to bacterium (GO:0042742)	338	54	116.54	-	0.46	1.22e-08	1.92e-06
antimicrobial humoral response (GO:0019730)	142	22	48.96	-	0.45	0.000208	0.00961
lymphocyte mediated immunity (GO:0002449)	262	40	90.33	-	0.44	1.84e-07	2.09e-05
keratinization (GO:0031424)	226	34	77.92	-	0.44	9.73e-07	8.95e-05
detection of stimulus (GO:0051606)	702	103	242.04	-	0.43	1.38e-19	1.47e-16
plasma membrane invagination (GO:0099024)	137	20	47.23	-	0.42	0.000103	0.0054
humoral immune response (GO:0006959)	371	54	127.91	-	0.42	5.55e-11	1.5e-08
adaptive immune response (GO:0002250)	614	85	211.69	-	0.4	7.41e-19	7.37e-16
antimicrobial humoral immune response mediated by antimicrobial peptide (GO:0061844)	103	14	35.51	-	0.39	0.000406	0.0176
cell killing (GO:0001906)	119	16	41.03	-	0.39	0.000102	0.00535
phagocytosis, engulfment (GO:0006911)	128	16	44.13	-	0.36	2.08e-05	0.0014
production of molecular mediator of immune response (GO:0002440)	177	21	61.03	-	0.34	1.84e-07	2.08e-05
B cell mediated immunity (GO:0019724)	207	24	71.37	-	0.34	8.78e-09	1.43e-06
immunoglobulin mediated immune response (GO:0016064)	204	23	70.34	-	0.33	6.35e-09	1.09e-06
immunoglobulin production (GO:0002377)	153	17	52.75	-	0.32	5.45e-07	5.39e-05
complement activation (GO:0006956)	176	16	60.68	-	0.26	1.25e-09	2.48e-07
B cell receptor signaling pathway (GO:0050853)	128	11	44.13	-	0.25	1.43e-07	1.69e-05
killing of cells of other organism (GO:0031640)	85	7	29.31	-	0.24	1.92e-05	0.00131
detection of stimulus involved in sensory perception (GO:0050906)	545	41	187.9	-	0.22	6.59e-32	1.31e-28
humoral immune response mediated by circulating immunoglobulin (GO:0002455)	166	12	57.23	-	0.21	1.17e-10	3.01e-08
complement activation, classical pathway (GO:0006958)	161	11	55.51	-	0.2	9.7e-11	2.57e-08
sensory perception of chemical stimulus (GO:0007606)	540	29	186.18	-	0.16	5.24e-39	2.08e-35
detection of chemical stimulus (GO:0009593)	519	26	178.94	-	0.15	1.04e-38	3.31e-35
detection of chemical stimulus involved in sensory perception of taste (GO:0050912)	41	2	14.14	-	0.14	0.000653	0.0261
phagocytosis, recognition (GO:0006910)	106	5	36.55	-	0.14	5.42e-09	9.37e-07
sensory perception of smell (GO:0007608)	468	17	161.36	-	0.11	3.68e-40	1.95e-36
detection of chemical stimulus involved in sensory perception of bitter taste (GO:0001580)	35	1	12.07	-	0.08	0.000439	0.0187
detection of chemical stimulus involved in sensory perception (GO:0050907)	483	12	166.53	-	0.07	1e-46	1.59e-42
detection of chemical stimulus involved in sensory perception of smell (GO:0050911)	439	8	151.36	-	0.05	1.14e-45	9.05e-42

## Sheet: CC
Analysis Type:	PANTHER Overrepresentation Test (Released 20200407)
Annotation Version and Release Date:	GO Ontology database Released 2020-02-21
Analyzed List:	upload_1 (Homo sapiens)
Reference List:	Homo sapiens (all genes in database)
Test Type:	FISHER
Correction:	FDR
GO cellular component complete	Homo sapiens - REFLIST (20851)	upload_1 (7189)	upload_1 (expected)	upload_1 (over/under)	upload_1 (fold Enrichment)	upload_1 (raw P-value)	upload_1 (FDR)
adherens junction (GO:0005912)	170	89	58.61	+	1.52	0.00163	0.0466
lamellipodium (GO:0030027)	199	103	68.61	+	1.5	0.00112	0.0357
sarcomere (GO:0030017)	206	106	71.02	+	1.49	0.00107	0.0347
cell leading edge (GO:0031252)	423	203	145.84	+	1.39	0.000119	0.00519
cell-cell junction (GO:0005911)	497	237	171.36	+	1.38	4.56e-05	0.00218
membrane microdomain (GO:0098857)	329	156	113.43	+	1.38	0.00113	0.0354
membrane raft (GO:0045121)	328	155	113.09	+	1.37	0.00133	0.0391
focal adhesion (GO:0005925)	409	193	141.01	+	1.37	0.000391	0.0151
cell-substrate junction (GO:0030055)	416	196	143.43	+	1.37	0.000365	0.0144
membrane region (GO:0098589)	342	161	117.91	+	1.37	0.00137	0.0398
anchoring junction (GO:0070161)	828	389	285.48	+	1.36	4.56e-07	2.77e-05
mitochondrial matrix (GO:0005759)	476	219	164.12	+	1.33	0.000427	0.0159
perinuclear region of cytoplasm (GO:0048471)	735	337	253.41	+	1.33	1.54e-05	0.000793
cytosol (GO:0005829)	5210	2282	1796.3	+	1.27	2.66e-28	5.32e-26
cell junction (GO:0030054)	2103	919	725.07	+	1.27	4.15e-10	3.47e-08
nucleolus (GO:0005730)	935	408	322.37	+	1.27	6.15e-05	0.0028
Golgi apparatus (GO:0005794)	1595	695	549.92	+	1.26	1.16e-07	8.05e-06
mitochondrion (GO:0005739)	1622	703	559.23	+	1.26	1.86e-07	1.24e-05
extracellular exosome (GO:0070062)	2098	907	723.35	+	1.25	3.01e-09	2.32e-07
extracellular vesicle (GO:1903561)	2119	914	730.59	+	1.25	3.49e-09	2.5e-07
extracellular organelle (GO:0043230)	2124	916	732.31	+	1.25	3.19e-09	2.37e-07
whole membrane (GO:0098805)	1712	737	590.26	+	1.25	2.12e-07	1.37e-05
nucleoplasm (GO:0005654)	3975	1710	1370.5	+	1.25	2.28e-17	2.85e-15
endosome (GO:0005768)	947	405	326.51	+	1.24	0.000239	0.00979
endoplasmic reticulum (GO:0005783)	1441	616	496.83	+	1.24	4.92e-06	0.00029
vacuole (GO:0005773)	805	343	277.55	+	1.24	0.000917	0.0317
vesicle membrane (GO:0012506)	808	344	278.58	+	1.23	0.000936	0.0318
cytoplasmic vesicle membrane (GO:0030659)	786	334	271	+	1.23	0.0013	0.039
plasma membrane region (GO:0098590)	1206	512	415.8	+	1.23	5.74e-05	0.00268
bounding membrane of organelle (GO:0098588)	2111	885	727.83	+	1.22	3.48e-07	2.18e-05
nuclear lumen (GO:0031981)	4746	1988	1636.32	+	1.21	1.2e-16	1.42e-14
endoplasmic reticulum membrane (GO:0005789)	1092	457	376.5	+	1.21	0.000409	0.0155
synapse (GO:0045202)	1373	574	473.38	+	1.21	7.57e-05	0.00337
organelle lumen (GO:0043233)	5861	2444	2020.75	+	1.21	9.73e-21	1.63e-18
intracellular organelle lumen (GO:0070013)	5861	2444	2020.75	+	1.21	9.73e-21	1.5e-18
membrane-enclosed lumen (GO:0031974)	5861	2444	2020.75	+	1.21	9.73e-21	1.39e-18
nuclear outer membrane-endoplasmic reticulum membrane network (GO:0042175)	1114	464	384.08	+	1.21	0.000513	0.0187
organelle membrane (GO:0031090)	3561	1467	1227.76	+	1.19	3.43e-10	3.12e-08
vesicle (GO:0031982)	3886	1598	1339.81	+	1.19	5.57e-11	5.32e-09
endomembrane system (GO:0012505)	4570	1873	1575.64	+	1.19	1.05e-12	1.11e-10
microtubule cytoskeleton (GO:0015630)	1250	511	430.97	+	1.19	0.000967	0.0323
envelope (GO:0031975)	1216	496	419.25	+	1.18	0.00125	0.0384
organelle envelope (GO:0031967)	1216	496	419.25	+	1.18	0.00125	0.0378
cell projection (GO:0042995)	2296	935	791.61	+	1.18	6.16e-06	0.000353
plasma membrane bounded cell projection (GO:0120025)	2208	899	761.27	+	1.18	1.07e-05	0.000563
cytoplasm (GO:0005737)	11488	4670	3960.83	+	1.18	7.47e-49	4.99e-46
catalytic complex (GO:1902494)	1382	561	476.49	+	1.18	0.000836	0.0294
cytoplasmic vesicle (GO:0031410)	2386	968	822.64	+	1.18	6.45e-06	0.000359
intracellular vesicle (GO:0097708)	2389	969	823.68	+	1.18	7.17e-06	0.000388
neuron projection (GO:0043005)	1381	559	476.14	+	1.17	0.00101	0.0331
intracellular membrane-bounded organelle (GO:0043231)	10894	4392	3756.03	+	1.17	7.9e-39	2.64e-36
nucleus (GO:0005634)	7504	3019	2587.23	+	1.17	1.95e-19	2.6e-17
non-membrane-bounded organelle (GO:0043228)	4948	1973	1705.97	+	1.16	4.07e-10	3.55e-08
intracellular non-membrane-bounded organelle (GO:0043232)	4939	1969	1702.87	+	1.16	4.85e-10	3.89e-08
membrane-bounded organelle (GO:0043227)	12598	5022	4343.53	+	1.16	4.17e-47	2.09e-44
intracellular (GO:0005622)	14483	5733	4993.44	+	1.15	9.22e-66	1.85e-62
intracellular organelle (GO:0043229)	12687	5022	4374.22	+	1.15	3.13e-43	1.25e-40
organelle (GO:0043226)	13720	5401	4730.38	+	1.14	6.12e-50	6.13e-47
cytoskeleton (GO:0005856)	2278	884	785.41	+	1.13	0.00171	0.0484
protein-containing complex (GO:0032991)	5505	2056	1898.01	+	1.08	0.000311	0.0125
membrane (GO:0016020)	9856	3605	3398.15	+	1.06	2.64e-05	0.00129
cellular anatomical entity (GO:0110165)	18633	6778	6424.28	+	1.06	4.05e-38	9.02e-36
cellular_component (GO:0005575)	18824	6830	6490.13	+	1.05	8.88e-39	2.54e-36
plasma membrane signaling receptor complex (GO:0098802)	316	70	108.95	-	0.64	0.000518	0.0185
intermediate filament cytoskeleton (GO:0045111)	262	52	90.33	-	0.58	0.000153	0.00638
Unclassified (UNCLASSIFIED)	2027	359	698.87	-	0.51	8.88e-39	2.23e-36
intermediate filament (GO:0005882)	226	39	77.92	-	0.5	1.99e-05	0.000998
keratin filament (GO:0045095)	101	12	34.82	-	0.34	0.000128	0.00547
T cell receptor complex (GO:0042101)	141	5	48.61	-	0.1	6.24e-13	6.95e-11
immunoglobulin complex (GO:0019814)	185	2	63.78	-	0.03	2.2e-21	4.02e-19
immunoglobulin complex, circulating (GO:0042571)	94	1	32.41	-	0.03	2.57e-11	2.57e-09

## Sheet: MF
Analysis Type:	PANTHER Overrepresentation Test (Released 20200407)
Annotation Version and Release Date:	GO Ontology database Released 2020-02-21
Analyzed List:	upload_1 (Homo sapiens)
Reference List:	Homo sapiens (all genes in database)
Test Type:	FISHER
Correction:	FDR
GO molecular function complete	Homo sapiens - REFLIST (20851)	upload_1 (7189)	upload_1 (expected)	upload_1 (over/under)	upload_1 (fold Enrichment)	upload_1 (raw P-value)	upload_1 (FDR)
ubiquitin protein ligase binding (GO:0031625)	295	153	101.71	+	1.5	5.2e-05	0.00522
ubiquitin-like protein ligase binding (GO:0044389)	311	161	107.23	+	1.5	4e-05	0.00439
cadherin binding (GO:0045296)	321	159	110.67	+	1.44	0.000218	0.0201
cell adhesion molecule binding (GO:0050839)	501	246	172.73	+	1.42	6.43e-06	0.000799
GTPase activity (GO:0003924)	332	162	114.47	+	1.42	0.000328	0.0276
DNA-binding transcription factor binding (GO:0140297)	369	179	127.22	+	1.41	0.000205	0.0194
phosphoric ester hydrolase activity (GO:0042578)	369	178	127.22	+	1.4	0.000297	0.0259
protein domain specific binding (GO:0019904)	710	341	244.79	+	1.39	5.28e-07	8.03e-05
nucleoside binding (GO:0001882)	397	189	136.88	+	1.38	0.000326	0.028
purine nucleoside binding (GO:0001883)	390	185	134.46	+	1.38	0.000416	0.0339
purine ribonucleoside binding (GO:0032550)	387	183	133.43	+	1.37	0.000475	0.038
GTP binding (GO:0005525)	383	181	132.05	+	1.37	0.000532	0.0398
ribonucleoside binding (GO:0032549)	390	184	134.46	+	1.37	0.000497	0.0391
guanyl nucleotide binding (GO:0019001)	404	190	139.29	+	1.36	0.000513	0.0397
guanyl ribonucleotide binding (GO:0032561)	404	190	139.29	+	1.36	0.000513	0.039
kinase binding (GO:0019900)	755	348	260.31	+	1.34	7.62e-06	0.000922
protein kinase binding (GO:0019901)	667	307	229.97	+	1.33	2.8e-05	0.00322
transcription factor binding (GO:0008134)	689	315	237.55	+	1.33	3.14e-05	0.00353
enzyme binding (GO:0019899)	2259	1028	778.86	+	1.32	1.09e-14	5.7e-12
kinase activity (GO:0016301)	804	359	277.2	+	1.3	4.38e-05	0.00469
protein homodimerization activity (GO:0042803)	661	295	227.9	+	1.29	0.000219	0.0198
phosphotransferase activity, alcohol group as acceptor (GO:0016773)	724	319	249.62	+	1.28	0.000258	0.023
purine ribonucleotide binding (GO:0032555)	1925	844	663.7	+	1.27	1.58e-09	3.73e-07
purine nucleotide binding (GO:0017076)	1938	848	668.18	+	1.27	1.77e-09	3.97e-07
ribonucleotide binding (GO:0032553)	1941	849	669.22	+	1.27	1.81e-09	3.71e-07
nucleoside phosphate binding (GO:1901265)	2184	954	753	+	1.27	1.73e-10	4.8e-08
nucleotide binding (GO:0000166)	2183	953	752.65	+	1.27	1.97e-10	5.16e-08
purine ribonucleoside triphosphate binding (GO:0035639)	1859	811	640.95	+	1.27	7.27e-09	1.27e-06
transferase activity, transferring phosphorus-containing groups (GO:0016772)	985	429	339.61	+	1.26	4.76e-05	0.00499
identical protein binding (GO:0042802)	1866	810	643.36	+	1.26	1.5e-08	2.52e-06
anion binding (GO:0043168)	2856	1238	984.69	+	1.26	6.4e-13	2.32e-10
adenyl ribonucleotide binding (GO:0032559)	1570	677	541.3	+	1.25	5.97e-07	8.8e-05
adenyl nucleotide binding (GO:0030554)	1581	680	545.1	+	1.25	7.32e-07	0.000105
protein-containing complex binding (GO:0044877)	1252	538	431.66	+	1.25	1.42e-05	0.00168
cytoskeletal protein binding (GO:0008092)	1003	430	345.81	+	1.24	0.000132	0.0127
carbohydrate derivative binding (GO:0097367)	2283	978	787.13	+	1.24	2.57e-09	5.04e-07
transferase activity (GO:0016740)	2363	1010	814.71	+	1.24	1.77e-09	3.8e-07
ATP binding (GO:0005524)	1511	645	520.96	+	1.24	3.31e-06	0.000434
small molecule binding (GO:0036094)	2583	1100	890.57	+	1.24	4.96e-10	1.23e-07
drug binding (GO:0008144)	1772	749	610.95	+	1.23	1.34e-06	0.000181
protein dimerization activity (GO:0046983)	1019	430	351.33	+	1.22	0.000378	0.0313
catalytic activity (GO:0003824)	5829	2432	2009.72	+	1.21	9.82e-21	7.72e-18
catalytic activity, acting on a protein (GO:0140096)	2234	926	770.24	+	1.2	8.05e-07	0.000112
ion binding (GO:0043167)	6355	2610	2191.07	+	1.19	1.21e-19	7.14e-17
RNA binding (GO:0003723)	1676	684	577.85	+	1.18	0.000121	0.0119
protein binding (GO:0005515)	12129	4932	4181.83	+	1.18	4.53e-56	5.34e-53
hydrolase activity (GO:0016787)	2555	1033	880.91	+	1.17	4.49e-06	0.000573
metal ion binding (GO:0046872)	4255	1704	1467.04	+	1.16	5.33e-09	9.67e-07
cation binding (GO:0043169)	4349	1739	1499.45	+	1.16	4.7e-09	8.87e-07
heterocyclic compound binding (GO:1901363)	6060	2422	2089.36	+	1.16	2.61e-13	1.12e-10
organic cyclic compound binding (GO:0097159)	6147	2450	2119.36	+	1.16	4.45e-13	1.75e-10
binding (GO:0005488)	15295	5951	5273.4	+	1.13	4.19e-61	1.98e-57
nucleic acid binding (GO:0003676)	4107	1577	1416.01	+	1.11	5.14e-05	0.00528
molecular_function (GO:0003674)	17653	6611	6086.39	+	1.09	3.3e-60	5.19e-57
molecular transducer activity (GO:0060089)	1531	399	527.86	-	0.76	1.34e-07	2.11e-05
signaling receptor activity (GO:0038023)	1522	393	524.75	-	0.75	6.58e-08	1.07e-05
transmembrane signaling receptor activity (GO:0004888)	1305	297	449.94	-	0.66	5.8e-12	1.95e-09
Unclassified (UNCLASSIFIED)	3198	578	1102.61	-	0.52	3.3e-60	7.79e-57
G protein-coupled receptor activity (GO:0004930)	884	143	304.79	-	0.47	1.63e-20	1.1e-17
antigen binding (GO:0003823)	186	11	64.13	-	0.17	2.28e-13	1.07e-10
olfactory receptor activity (GO:0004984)	439	8	151.36	-	0.05	1.14e-45	1.07e-42
immunoglobulin receptor binding (GO:0034987)	98	1	33.79	-	0.03	9.99e-12	3.14e-09
odorant binding (GO:0005549)	98	1	33.79	-	0.03	9.99e-12	2.95e-09

## Sheet: Gene List
gene_id
ENSG00000000003
ENSG00000000419
ENSG00000000457
ENSG00000000971
ENSG00000001036
ENSG00000001084
ENSG00000001167
ENSG00000001460
ENSG00000001617
ENSG00000001630
ENSG00000002079
ENSG00000002745
ENSG00000002746
ENSG00000002834
ENSG00000003096
ENSG00000003400
ENSG00000003402
ENSG00000003509
ENSG00000003756
ENSG00000003987
ENSG00000003989
ENSG00000004142
ENSG00000004478
ENSG00000004487
ENSG00000004534
ENSG00000004660
ENSG00000004700
ENSG00000004777
ENSG00000004799
ENSG00000004838
ENSG00000004848
ENSG00000005001
ENSG00000005102
ENSG00000005108
ENSG00000005194
ENSG00000005238
ENSG00000005249
ENSG00000005379
ENSG00000005810
ENSG00000005893
ENSG00000005981
ENSG00000006016
ENSG00000006047
ENSG00000006071
ENSG00000006282
ENSG00000006377
ENSG00000006468
ENSG00000006530
ENSG00000006606
ENSG00000006607
ENSG00000006611
ENSG00000006704
ENSG00000006715
ENSG00000006740
ENSG00000006747
ENSG00000006756
ENSG00000006831
ENSG00000007038
ENSG00000007047
ENSG00000007080
ENSG00000007168
ENSG00000007202
ENSG00000007216
ENSG00000007255
ENSG00000007264
ENSG00000007312
ENSG00000007314
ENSG00000007341
ENSG00000007372
ENSG00000007376
ENSG00000007541
ENSG00000007545
ENSG00000007923
ENSG00000007944
ENSG00000007968
ENSG00000008018
ENSG00000008083
ENSG00000008128
ENSG00000008130
ENSG00000008277
ENSG00000008282
ENSG00000008300
ENSG00000008311
ENSG00000008441
ENSG00000008517
ENSG00000008710
ENSG00000008735
ENSG00000008838
ENSG00000008853
ENSG00000008952
ENSG00000008988
ENSG00000009335
ENSG00000009694
ENSG00000009780
ENSG00000009830
ENSG00000009954
ENSG00000010030
ENSG00000010165
ENSG00000010219
ENSG00000010244
ENSG00000010270
ENSG00000010318
ENSG00000010322
ENSG00000010361
ENSG00000010379
ENSG00000010626
ENSG00000010803
ENSG00000010810
ENSG00000011007
ENSG00000011009
ENSG00000011021
ENSG00000011105
ENSG00000011201
ENSG00000011275
ENSG00000011347
ENSG00000011376
ENSG00000011454
ENSG00000011485
ENSG00000011590
ENSG00000011638
ENSG00000012061
ENSG00000012124
ENSG00000012171
ENSG00000012174
ENSG00000012232
ENSG00000012779
ENSG00000012822
ENSG00000013016
ENSG00000013275
ENSG00000013297
ENSG00000013306
ENSG00000013364
ENSG00000013374
ENSG00000013441
ENSG00000013503
ENSG00000013573
ENSG00000013588
ENSG00000013619
ENSG00000014216
ENSG00000014641
ENSG00000014914
ENSG00000014919
ENSG00000015153
ENSG00000015171
ENSG00000015413
ENSG00000015475
ENSG00000016082
ENSG00000016864
ENSG00000017260
ENSG00000017427
ENSG00000017483
ENSG00000017797
ENSG00000018236
ENSG00000019144
ENSG00000019169
ENSG00000019186
ENSG00000019485
ENSG00000019505
ENSG00000019549
ENSG00000019582
ENSG00000020129
ENSG00000020256
ENSG00000020577
ENSG00000020633
ENSG00000021355
ENSG00000021645
ENSG00000021776
ENSG00000023041
ENSG00000023171
ENSG00000023191
ENSG00000023516
ENSG00000023572
ENSG00000023608
ENSG00000023734
ENSG00000023839
ENSG00000023902
ENSG00000024048
ENSG00000025039
ENSG00000025293
ENSG00000025423
ENSG00000025434
ENSG00000025708
ENSG00000025770
ENSG00000025772
ENSG00000025800
ENSG00000026025
ENSG00000026297
ENSG00000026559
ENSG00000027075
ENSG00000027644
ENSG00000027697
ENSG00000028116
ENSG00000028137
ENSG00000028203
ENSG00000028310
ENSG00000029364
ENSG00000029534
ENSG00000029993
ENSG00000030110
ENSG00000030419
ENSG00000030582
ENSG00000031003
ENSG00000031691
ENSG00000031698
ENSG00000032742
ENSG00000033100
ENSG00000033170
ENSG00000033327
ENSG00000033867
ENSG00000034713
ENSG00000035115
ENSG00000035141
ENSG00000035499
ENSG00000035664
ENSG00000036054
ENSG00000036257
ENSG00000036549
ENSG00000036672
ENSG00000036828
ENSG00000037241
ENSG00000037637
ENSG00000037749
ENSG00000037965
ENSG00000038002
ENSG00000038219
ENSG00000039537
ENSG00000039560
ENSG00000040199
ENSG00000040275
ENSG00000040341
ENSG00000040633
ENSG00000040933
ENSG00000041353
ENSG00000041357
ENSG00000041880
ENSG00000041982
ENSG00000041988
ENSG00000042062
ENSG00000042286
ENSG00000042429
ENSG00000042445
ENSG00000042493
ENSG00000042753
ENSG00000043093
ENSG00000043143
ENSG00000043355
ENSG00000043514
ENSG00000043591
ENSG00000044115
ENSG00000044459
ENSG00000044524
ENSG00000044574
ENSG00000046604
ENSG00000046647
ENSG00000046653
ENSG00000047188
ENSG00000047346
ENSG00000047457
ENSG00000047579
ENSG00000047617
ENSG00000047621
ENSG00000047644
ENSG00000047648
ENSG00000048140
ENSG00000048342
ENSG00000048392
ENSG00000048540
ENSG00000048740
ENSG00000049192
ENSG00000049246
ENSG00000049247
ENSG00000049283
ENSG00000049449
ENSG00000049540
ENSG00000049541
ENSG00000049618
ENSG00000049769
ENSG00000049860
ENSG00000050130
ENSG00000050327
ENSG00000050405
ENSG00000050555
ENSG00000051382
ENSG00000051523
ENSG00000051620
ENSG00000052126
ENSG00000052850
ENSG00000053108
ENSG00000053371
ENSG00000053372
ENSG00000053524
ENSG00000053747
ENSG00000054148
ENSG00000054179
ENSG00000054219
ENSG00000054277
ENSG00000054523
ENSG00000054598
ENSG00000054611
ENSG00000054690
ENSG00000054793
ENSG00000054983
ENSG00000055070
ENSG00000055118
ENSG00000055147
ENSG00000055163
ENSG00000055208
ENSG00000055211
ENSG00000055332
ENSG00000055732
ENSG00000055813
ENSG00000056487
ENSG00000056736
ENSG00000056972
ENSG00000057252
ENSG00000057294
ENSG00000057593
ENSG00000057608
ENSG00000057657
ENSG00000057757
ENSG00000057935
ENSG00000058063
ENSG00000058085
ENSG00000058091
ENSG00000058262
ENSG00000058272
ENSG00000058335
ENSG00000058404
ENSG00000058453
ENSG00000058600
ENSG00000058668
ENSG00000058673
ENSG00000058804
ENSG00000059378
ENSG00000059573
ENSG00000059691
ENSG00000059728
ENSG00000059758
ENSG00000060138
ENSG00000060140
ENSG00000060491
ENSG00000060558
ENSG00000060566
ENSG00000060642
ENSG00000060656
ENSG00000060688
ENSG00000060971
ENSG00000060982
ENSG00000061676
ENSG00000061794
ENSG00000061918
ENSG00000062282
ENSG00000062370
ENSG00000062524
ENSG00000062582
ENSG00000062650
ENSG00000062822
ENSG00000063176
ENSG00000063177
ENSG00000063244
ENSG00000063587
ENSG00000063660
ENSG00000063854
ENSG00000064012
ENSG00000064042
ENSG00000064115
ENSG00000064195
ENSG00000064205
ENSG00000064313
ENSG00000064545
ENSG00000064601
ENSG00000064651
ENSG00000064652
ENSG00000064655
ENSG00000064687
ENSG00000064933
ENSG00000064961
ENSG00000064995
ENSG00000064999
ENSG00000065054
ENSG00000065057
ENSG00000065060
ENSG00000065135
ENSG00000065154
ENSG00000065243
ENSG00000065308
ENSG00000065320
ENSG00000065325
ENSG00000065328
ENSG00000065427
ENSG00000065518
ENSG00000065600
ENSG00000065618
ENSG00000065621
ENSG00000065665
ENSG00000065717
ENSG00000065802
ENSG00000065809
ENSG00000065833
ENSG00000065882
ENSG00000065978
ENSG00000065989
ENSG00000066027
ENSG00000066084
ENSG00000066117
ENSG00000066135
ENSG00000066230
ENSG00000066322
ENSG00000066382
ENSG00000066427
ENSG00000066455
ENSG00000066468
ENSG00000066557
ENSG00000066583
ENSG00000066629
ENSG00000066651
ENSG00000066654
ENSG00000066855
ENSG00000066923
ENSG00000067057
ENSG00000067064
ENSG00000067141
ENSG00000067177
ENSG00000067208
ENSG00000067225
ENSG00000067248
ENSG00000067369
ENSG00000067533
ENSG00000067596
ENSG00000067704
ENSG00000067715
ENSG00000067840
ENSG00000067955
ENSG00000067992
ENSG00000068024
ENSG00000068028
ENSG00000068078
ENSG00000068079
ENSG00000068366
ENSG00000068383
ENSG00000068394
ENSG00000068400
ENSG00000068615
ENSG00000068697
ENSG00000068745
ENSG00000068784
ENSG00000068796
ENSG00000068831
ENSG00000068912
ENSG00000068985
ENSG00000069011
ENSG00000069275
ENSG00000069345
ENSG00000069424
ENSG00000069431
ENSG00000069482
ENSG00000069509
ENSG00000069535
ENSG00000069702
ENSG00000069812
ENSG00000069849
ENSG00000069869
ENSG00000069943
ENSG00000069956
ENSG00000069966
ENSG00000069974
ENSG00000070061
ENSG00000070190
ENSG00000070193
ENSG00000070214
ENSG00000070371
ENSG00000070404
ENSG00000070423
ENSG00000070444
ENSG00000070540
ENSG00000070610
ENSG00000070669
ENSG00000070729
ENSG00000070756
ENSG00000070761
ENSG00000070785
ENSG00000070915
ENSG00000070961
ENSG00000071054
ENSG00000071073
ENSG00000071082
ENSG00000071127
ENSG00000071205
ENSG00000071242
ENSG00000071282
ENSG00000071462
ENSG00000071537
ENSG00000071575
ENSG00000071626
ENSG00000071794
ENSG00000071894
ENSG00000071967
ENSG00000072042
ENSG00000072062
ENSG00000072163
ENSG00000072195
ENSG00000072274
ENSG00000072364
ENSG00000072415
ENSG00000072501
ENSG00000072609
ENSG00000072657
ENSG00000072736
ENSG00000072778
ENSG00000072786
ENSG00000072832
ENSG00000072849
ENSG00000073008
ENSG00000073060
ENSG00000073111
ENSG00000073146
ENSG00000073150
ENSG00000073169
ENSG00000073331
ENSG00000073350
ENSG00000073578
ENSG00000073712
ENSG00000073756
ENSG00000073792
ENSG00000073803
ENSG00000073849
ENSG00000073921
ENSG00000074054
ENSG00000074201
ENSG00000074211
ENSG00000074266
ENSG00000074319
ENSG00000074410
ENSG00000074416
ENSG00000074527
ENSG00000074582
ENSG00000074590
ENSG00000074603
ENSG00000074621
ENSG00000074657
ENSG00000074660
ENSG00000074695
ENSG00000074696
ENSG00000074842
ENSG00000074935
ENSG00000074964
ENSG00000074966
ENSG00000075043
ENSG00000075089
ENSG00000075131
ENSG00000075142
ENSG00000075151
ENSG00000075213
ENSG00000075218
ENSG00000075223
ENSG00000075240
ENSG00000075275
ENSG00000075290
ENSG00000075336
ENSG00000075391
ENSG00000075399
ENSG00000075420
ENSG00000075426
ENSG00000075643
ENSG00000075785
ENSG00000075826
ENSG00000075945
ENSG00000076043
ENSG00000076067
ENSG00000076258
ENSG00000076321
ENSG00000076351
ENSG00000076356
ENSG00000076685
ENSG00000076716
ENSG00000076770
ENSG00000076826
ENSG00000076864
ENSG00000076984
ENSG00000077044
ENSG00000077063
ENSG00000077097
ENSG00000077152
ENSG00000077235
ENSG00000077254
ENSG00000077264
ENSG00000077274
ENSG00000077279
ENSG00000077380
ENSG00000077420
ENSG00000077514
ENSG00000077549
ENSG00000077616
ENSG00000077721
ENSG00000077800
ENSG00000077942
ENSG00000078081
ENSG00000078098
ENSG00000078114
ENSG00000078124
ENSG00000078140
ENSG00000078177
ENSG00000078237
ENSG00000078246
ENSG00000078295
ENSG00000078304
ENSG00000078369
ENSG00000078399
ENSG00000078401
ENSG00000078596
ENSG00000078808
ENSG00000078900
ENSG00000078902
ENSG00000079102
ENSG00000079134
ENSG00000079150
ENSG00000079215
ENSG00000079246
ENSG00000079257
ENSG00000079277
ENSG00000079308
ENSG00000079332
ENSG00000079335
ENSG00000079387
ENSG00000079393
ENSG00000079435
ENSG00000079462
ENSG00000079616
ENSG00000079819
ENSG00000079841
ENSG00000079974
ENSG00000079999
ENSG00000080166
ENSG00000080371
ENSG00000080493
ENSG00000080546
ENSG00000080561
ENSG00000080709
ENSG00000080815
ENSG00000080819
ENSG00000080822
ENSG00000080839
ENSG00000080986
ENSG00000081014
ENSG00000081026
ENSG00000081052
ENSG00000081059
ENSG00000081138
ENSG00000081181
ENSG00000081248
ENSG00000081277
ENSG00000081320
ENSG00000081377
ENSG00000081386
ENSG00000081692
ENSG00000081721
ENSG00000081760
ENSG00000081791
ENSG00000081803
ENSG00000082146
ENSG00000082196
ENSG00000082269
ENSG00000082397
ENSG00000082438
ENSG00000082458
ENSG00000082482
ENSG00000082556
ENSG00000082641
ENSG00000082684
ENSG00000082701
ENSG00000082781
ENSG00000082898
ENSG00000082996
ENSG00000083067
ENSG00000083097
ENSG00000083168
ENSG00000083312
ENSG00000083444
ENSG00000083720
ENSG00000083750
ENSG00000083799
ENSG00000083807
ENSG00000083812
ENSG00000083814
ENSG00000083817
ENSG00000083828
ENSG00000083844
ENSG00000083845
ENSG00000083857
ENSG00000084070
ENSG00000084072
ENSG00000084093
ENSG00000084207
ENSG00000084234
ENSG00000084444
ENSG00000084463
ENSG00000084623
ENSG00000084652
ENSG00000084676
ENSG00000084710
ENSG00000084733
ENSG00000084764
ENSG00000084774
ENSG00000085117
ENSG00000085185
ENSG00000085274
ENSG00000085377
ENSG00000085382
ENSG00000085415
ENSG00000085449
ENSG00000085552
ENSG00000085563
ENSG00000085644
ENSG00000085662
ENSG00000085733
ENSG00000085741
ENSG00000085831
ENSG00000085978
ENSG00000085999
ENSG00000086015
ENSG00000086061
ENSG00000086102
ENSG00000086159
ENSG00000086189
ENSG00000086205
ENSG00000086232
ENSG00000086289
ENSG00000086300
ENSG00000086475
ENSG00000086506
ENSG00000086544
ENSG00000086589
ENSG00000086619
ENSG00000086666
ENSG00000086696
ENSG00000086717
ENSG00000086758
ENSG00000086848
ENSG00000087008
ENSG00000087053
ENSG00000087074
ENSG00000087076
ENSG00000087077
ENSG00000087087
ENSG00000087095
ENSG00000087157
ENSG00000087206
ENSG00000087245
ENSG00000087253
ENSG00000087274
ENSG00000087299
ENSG00000087301
ENSG00000087303
ENSG00000087338
ENSG00000087448
ENSG00000087460
ENSG00000087470
ENSG00000087494
ENSG00000087502
ENSG00000087510
ENSG00000087884
ENSG00000088002
ENSG00000088035
ENSG00000088179
ENSG00000088280
ENSG00000088298
ENSG00000088305
ENSG00000088325
ENSG00000088340
ENSG00000088448
ENSG00000088451
ENSG00000088538
ENSG00000088543
ENSG00000088726
ENSG00000088727
ENSG00000088812
ENSG00000088826
ENSG00000088833
ENSG00000088882
ENSG00000088899
ENSG00000088992
ENSG00000089048
ENSG00000089050
ENSG00000089057
ENSG00000089060
ENSG00000089063
ENSG00000089127
ENSG00000089159
ENSG00000089195
ENSG00000089234
ENSG00000089289
ENSG00000089335
ENSG00000089351
ENSG00000089356
ENSG00000089597
ENSG00000089682
ENSG00000089692
ENSG00000089693
ENSG00000089737
ENSG00000089847
ENSG00000089876
ENSG00000089916
ENSG00000090013
ENSG00000090054
ENSG00000090097
ENSG00000090263
ENSG00000090266
ENSG00000090273
ENSG00000090339
ENSG00000090372
ENSG00000090376
ENSG00000090402
ENSG00000090447
ENSG00000090520
ENSG00000090530
ENSG00000090534
ENSG00000090539
ENSG00000090581
ENSG00000090661
ENSG00000090686
ENSG00000090776
ENSG00000090857
ENSG00000090971
ENSG00000091127
ENSG00000091136
ENSG00000091482
ENSG00000091527
ENSG00000091592
ENSG00000091622
ENSG00000091640
ENSG00000091651
ENSG00000091844
ENSG00000091986
ENSG00000092010
ENSG00000092067
ENSG00000092068
ENSG00000092096
ENSG00000092108
ENSG00000092148
ENSG00000092203
ENSG00000092208
ENSG00000092295
ENSG00000092531
ENSG00000092607
ENSG00000092820
ENSG00000092841
ENSG00000092847
ENSG00000092850
ENSG00000092853
ENSG00000092871
ENSG00000092931
ENSG00000092969
ENSG00000092978
ENSG00000093000
ENSG00000093010
ENSG00000093134
ENSG00000093183
ENSG00000093217
ENSG00000094661
ENSG00000094804
ENSG00000094916
ENSG00000094975
ENSG00000095015
ENSG00000095059
ENSG00000095139
ENSG00000095303
ENSG00000095319
ENSG00000095321
ENSG00000095370
ENSG00000095380
ENSG00000095383
ENSG00000095539
ENSG00000095564
ENSG00000095596
ENSG00000095637
ENSG00000095739
ENSG00000095752
ENSG00000095787
ENSG00000095794
ENSG00000095906
ENSG00000095951
ENSG00000096070
ENSG00000096080
ENSG00000096092
ENSG00000096384
ENSG00000096401
ENSG00000097007
ENSG00000097033
ENSG00000097046
ENSG00000097096
ENSG00000099194
ENSG00000099246
ENSG00000099251
ENSG00000099256
ENSG00000099260
ENSG00000099282
ENSG00000099364
ENSG00000099365
ENSG00000099377
ENSG00000099624
ENSG00000099625
ENSG00000099715
ENSG00000099785
ENSG00000099795
ENSG00000099797
ENSG00000099800
ENSG00000099810
ENSG00000099812
ENSG00000099817
ENSG00000099821
ENSG00000099834
ENSG00000099849
ENSG00000099864
ENSG00000099875
ENSG00000099899
ENSG00000099901
ENSG00000099904
ENSG00000099954
ENSG00000099957
ENSG00000099968
ENSG00000099994
ENSG00000100029
ENSG00000100056
ENSG00000100058
ENSG00000100060
ENSG00000100065
ENSG00000100068
ENSG00000100077
ENSG00000100078
ENSG00000100083
ENSG00000100084
ENSG00000100092
ENSG00000100100
ENSG00000100116
ENSG00000100124
ENSG00000100129
ENSG00000100147
ENSG00000100151
ENSG00000100162
ENSG00000100167
ENSG00000100206
ENSG00000100211
ENSG00000100219
ENSG00000100225
ENSG00000100226
ENSG00000100227
ENSG00000100228
ENSG00000100234
ENSG00000100239
ENSG00000100241
ENSG00000100242
ENSG00000100243
ENSG00000100258
ENSG00000100266
ENSG00000100271
ENSG00000100285
ENSG00000100288
ENSG00000100292
ENSG00000100294
ENSG00000100296
ENSG00000100297
ENSG00000100298
ENSG00000100299
ENSG00000100300
ENSG00000100304
ENSG00000100311
ENSG00000100314
ENSG00000100316
ENSG00000100324
ENSG00000100330
ENSG00000100335
ENSG00000100341
ENSG00000100345
ENSG00000100353
ENSG00000100354
ENSG00000100359
ENSG00000100360
ENSG00000100364
ENSG00000100372
ENSG00000100376
ENSG00000100380
ENSG00000100385
ENSG00000100387
ENSG00000100395
ENSG00000100401
ENSG00000100403
ENSG00000100412
ENSG00000100413
ENSG00000100416
ENSG00000100417
ENSG00000100418
ENSG00000100422
ENSG00000100425
ENSG00000100426
ENSG00000100427
ENSG00000100429
ENSG00000100439
ENSG00000100441
ENSG00000100442
ENSG00000100461
ENSG00000100473
ENSG00000100478
ENSG00000100504
ENSG00000100505
ENSG00000100519
ENSG00000100554
ENSG00000100558
ENSG00000100564
ENSG00000100568
ENSG00000100575
ENSG00000100577
ENSG00000100583
ENSG00000100599
ENSG00000100601
ENSG00000100603
ENSG00000100612
ENSG00000100644
ENSG00000100650
ENSG00000100664
ENSG00000100697
ENSG00000100726
ENSG00000100739
ENSG00000100764
ENSG00000100796
ENSG00000100804
ENSG00000100811
ENSG00000100814
ENSG00000100836
ENSG00000100852
ENSG00000100867
ENSG00000100883
ENSG00000100890
ENSG00000100902
ENSG00000100906
ENSG00000100916
ENSG00000100938
ENSG00000100968
ENSG00000100979
ENSG00000100983
ENSG00000100985
ENSG00000100991
ENSG00000100994
ENSG00000100997
ENSG00000101000
ENSG00000101004
ENSG00000101040
ENSG00000101057
ENSG00000101076
ENSG00000101084
ENSG00000101096
ENSG00000101098
ENSG00000101104
ENSG00000101152
ENSG00000101158
ENSG00000101160
ENSG00000101161
ENSG00000101162
ENSG00000101188
ENSG00000101189
ENSG00000101190
ENSG00000101191
ENSG00000101194
ENSG00000101197
ENSG00000101204
ENSG00000101210
ENSG00000101213
ENSG00000101216
ENSG00000101222
ENSG00000101236
ENSG00000101247
ENSG00000101255
ENSG00000101265
ENSG00000101266
ENSG00000101290
ENSG00000101306
ENSG00000101310
ENSG00000101311
ENSG00000101331
ENSG00000101333
ENSG00000101337
ENSG00000101343
ENSG00000101346
ENSG00000101347
ENSG00000101363
ENSG00000101365
ENSG00000101367
ENSG00000101384
ENSG00000101400
ENSG00000101407
ENSG00000101412
ENSG00000101417
ENSG00000101421
ENSG00000101443
ENSG00000101444
ENSG00000101452
ENSG00000101460
ENSG00000101474
ENSG00000101546
ENSG00000101557
ENSG00000101558
ENSG00000101574
ENSG00000101608
ENSG00000101624
ENSG00000101654
ENSG00000101665
ENSG00000101680
ENSG00000101695
ENSG00000101746
ENSG00000101751
ENSG00000101782
ENSG00000101811
ENSG00000101825
ENSG00000101843
ENSG00000101844
ENSG00000101846
ENSG00000101849
ENSG00000101882
ENSG00000101888
ENSG00000101928
ENSG00000101938
ENSG00000101945
ENSG00000101955
ENSG00000101974
ENSG00000101977
ENSG00000101986
ENSG00000102003
ENSG00000102032
ENSG00000102034
ENSG00000102038
ENSG00000102054
ENSG00000102096
ENSG00000102098
ENSG00000102100
ENSG00000102104
ENSG00000102158
ENSG00000102172
ENSG00000102174
ENSG00000102181
ENSG00000102218
ENSG00000102221
ENSG00000102225
ENSG00000102241
ENSG00000102265
ENSG00000102271
ENSG00000102287
ENSG00000102290
ENSG00000102309
ENSG00000102312
ENSG00000102359
ENSG00000102362
ENSG00000102385
ENSG00000102387
ENSG00000102393
ENSG00000102409
ENSG00000102471
ENSG00000102531
ENSG00000102554
ENSG00000102580
ENSG00000102606
ENSG00000102699
ENSG00000102710
ENSG00000102753
ENSG00000102760
ENSG00000102763
ENSG00000102780
ENSG00000102786
ENSG00000102804
ENSG00000102805
ENSG00000102837
ENSG00000102870
ENSG00000102886
ENSG00000102890
ENSG00000102891
ENSG00000102900
ENSG00000102908
ENSG00000102921
ENSG00000103018
ENSG00000103021
ENSG00000103024
ENSG00000103034
ENSG00000103035
ENSG00000103037
ENSG00000103043
ENSG00000103044
ENSG00000103047
ENSG00000103061
ENSG00000103066
ENSG00000103067
ENSG00000103089
ENSG00000103121
ENSG00000103150
ENSG00000103152
ENSG00000103154
ENSG00000103160
ENSG00000103196
ENSG00000103197
ENSG00000103202
ENSG00000103222
ENSG00000103227
ENSG00000103241
ENSG00000103245
ENSG00000103253
ENSG00000103254
ENSG00000103257
ENSG00000103260
ENSG00000103266
ENSG00000103269
ENSG00000103275
ENSG00000103316
ENSG00000103326
ENSG00000103365
ENSG00000103381
ENSG00000103404
ENSG00000103415
ENSG00000103423
ENSG00000103449
ENSG00000103460
ENSG00000103485
ENSG00000103490
ENSG00000103495
ENSG00000103507
ENSG00000103510
ENSG00000103528
ENSG00000103534
ENSG00000103544
ENSG00000103549
ENSG00000103591
ENSG00000103642
ENSG00000103657
ENSG00000103671
ENSG00000103707
ENSG00000103723
ENSG00000103740
ENSG00000103769
ENSG00000103855
ENSG00000103876
ENSG00000103932
ENSG00000103942
ENSG00000103966
ENSG00000103978
ENSG00000103994
ENSG00000104043
ENSG00000104047
ENSG00000104064
ENSG00000104067
ENSG00000104081
ENSG00000104129
ENSG00000104140
ENSG00000104142
ENSG00000104213
ENSG00000104218
ENSG00000104221
ENSG00000104231
ENSG00000104267
ENSG00000104313
ENSG00000104321
ENSG00000104325
ENSG00000104332
ENSG00000104361
ENSG00000104365
ENSG00000104368
ENSG00000104369
ENSG00000104375
ENSG00000104412
ENSG00000104419
ENSG00000104442
ENSG00000104447
ENSG00000104450
ENSG00000104472
ENSG00000104517
ENSG00000104529
ENSG00000104611
ENSG00000104671
ENSG00000104714
ENSG00000104723
ENSG00000104728
ENSG00000104731
ENSG00000104738
ENSG00000104783
ENSG00000104812
ENSG00000104824
ENSG00000104835
ENSG00000104859
ENSG00000104863
ENSG00000104880
ENSG00000104883
ENSG00000104886
ENSG00000104889
ENSG00000104897
ENSG00000104903
ENSG00000104904
ENSG00000104915
ENSG00000104921
ENSG00000104953
ENSG00000104960
ENSG00000104964
ENSG00000104969
ENSG00000104973
ENSG00000104976
ENSG00000104979
ENSG00000104980
ENSG00000104983
ENSG00000104998
ENSG00000105011
ENSG00000105048
ENSG00000105053
ENSG00000105088
ENSG00000105135
ENSG00000105136
ENSG00000105137
ENSG00000105186
ENSG00000105193
ENSG00000105202
ENSG00000105220
ENSG00000105246
ENSG00000105251
ENSG00000105281
ENSG00000105289
ENSG00000105321
ENSG00000105325
ENSG00000105327
ENSG00000105355
ENSG00000105357
ENSG00000105364
ENSG00000105373
ENSG00000105379
ENSG00000105383
ENSG00000105398
ENSG00000105402
ENSG00000105419
ENSG00000105443
ENSG00000105464
ENSG00000105467
ENSG00000105486
ENSG00000105507
ENSG00000105514
ENSG00000105516
ENSG00000105518
ENSG00000105538
ENSG00000105550
ENSG00000105559
ENSG00000105583
ENSG00000105612
ENSG00000105613
ENSG00000105618
ENSG00000105639
ENSG00000105640
ENSG00000105643
ENSG00000105649
ENSG00000105662
ENSG00000105668
ENSG00000105676
ENSG00000105695
ENSG00000105696
ENSG00000105698
ENSG00000105699
ENSG00000105700
ENSG00000105722
ENSG00000105732
ENSG00000105784
ENSG00000105810
ENSG00000105819
ENSG00000105825
ENSG00000105854
ENSG00000105875
ENSG00000105880
ENSG00000105887
ENSG00000105889
ENSG00000105894
ENSG00000105928
ENSG00000105929
ENSG00000105939
ENSG00000105953
ENSG00000105963
ENSG00000105967
ENSG00000105982
ENSG00000105989
ENSG00000105993
ENSG00000106004
ENSG00000106006
ENSG00000106009
ENSG00000106018
ENSG00000106034
ENSG00000106049
ENSG00000106066
ENSG00000106069
ENSG00000106070
ENSG00000106078
ENSG00000106100
ENSG00000106105
ENSG00000106125
ENSG00000106133
ENSG00000106211
ENSG00000106266
ENSG00000106330
ENSG00000106351
ENSG00000106366
ENSG00000106392
ENSG00000106460
ENSG00000106477
ENSG00000106526
ENSG00000106537
ENSG00000106538
ENSG00000106546
ENSG00000106554
ENSG00000106571
ENSG00000106605
ENSG00000106608
ENSG00000106609
ENSG00000106615
ENSG00000106617
ENSG00000106683
ENSG00000106686
ENSG00000106688
ENSG00000106714
ENSG00000106771
ENSG00000106772
ENSG00000106780
ENSG00000106789
ENSG00000106799
ENSG00000106823
ENSG00000106853
ENSG00000106927
ENSG00000106948
ENSG00000106976
ENSG00000106991
ENSG00000106993
ENSG00000107020
ENSG00000107077
ENSG00000107099
ENSG00000107104
ENSG00000107130
ENSG00000107140
ENSG00000107159
ENSG00000107165
ENSG00000107185
ENSG00000107186
ENSG00000107187
ENSG00000107201
ENSG00000107263
ENSG00000107281
ENSG00000107317
ENSG00000107331
ENSG00000107338
ENSG00000107341
ENSG00000107362
ENSG00000107404
ENSG00000107443
ENSG00000107485
ENSG00000107521
ENSG00000107537
ENSG00000107551
ENSG00000107554
ENSG00000107566
ENSG00000107611
ENSG00000107651
ENSG00000107672
ENSG00000107719
ENSG00000107731
ENSG00000107736
ENSG00000107738
ENSG00000107745
ENSG00000107758
ENSG00000107771
ENSG00000107789
ENSG00000107796
ENSG00000107819
ENSG00000107829
ENSG00000107833
ENSG00000107862
ENSG00000107863
ENSG00000107864
ENSG00000107882
ENSG00000107897
ENSG00000107902
ENSG00000107929
ENSG00000107937
ENSG00000107951
ENSG00000107959
ENSG00000107968
ENSG00000107984
ENSG00000108001
ENSG00000108010
ENSG00000108018
ENSG00000108061
ENSG00000108091
ENSG00000108094
ENSG00000108100
ENSG00000108107
ENSG00000108176
ENSG00000108187
ENSG00000108219
ENSG00000108256
ENSG00000108352
ENSG00000108370
ENSG00000108387
ENSG00000108389
ENSG00000108405
ENSG00000108433
ENSG00000108439
ENSG00000108443
ENSG00000108468
ENSG00000108510
ENSG00000108515
ENSG00000108523
ENSG00000108557
ENSG00000108561
ENSG00000108590
ENSG00000108591
ENSG00000108599
ENSG00000108602
ENSG00000108604
ENSG00000108622
ENSG00000108639
ENSG00000108669
ENSG00000108671
ENSG00000108679
ENSG00000108691
ENSG00000108771
ENSG00000108774
ENSG00000108784
ENSG00000108798
ENSG00000108813
ENSG00000108819
ENSG00000108823
ENSG00000108828
ENSG00000108829
ENSG00000108830
ENSG00000108848
ENSG00000108861
ENSG00000108924
ENSG00000108932
ENSG00000108946
ENSG00000108950
ENSG00000108960
ENSG00000108961
ENSG00000108984
ENSG00000109016
ENSG00000109062
ENSG00000109065
ENSG00000109072
ENSG00000109101
ENSG00000109103
ENSG00000109184
ENSG00000109205
ENSG00000109255
ENSG00000109320
ENSG00000109321
ENSG00000109323
ENSG00000109332
ENSG00000109339
ENSG00000109436
ENSG00000109472
ENSG00000109501
ENSG00000109511
ENSG00000109586
ENSG00000109610
ENSG00000109618
ENSG00000109625
ENSG00000109654
ENSG00000109667
ENSG00000109674
ENSG00000109680
ENSG00000109685
ENSG00000109705
ENSG00000109736
ENSG00000109756
ENSG00000109758
ENSG00000109762
ENSG00000109771
ENSG00000109775
ENSG00000109790
ENSG00000109794
ENSG00000109814
ENSG00000109846
ENSG00000109854
ENSG00000109861
ENSG00000109929
ENSG00000109944
ENSG00000109956
ENSG00000109971
ENSG00000110002
ENSG00000110011
ENSG00000110013
ENSG00000110042
ENSG00000110047
ENSG00000110074
ENSG00000110075
ENSG00000110076
ENSG00000110077
ENSG00000110092
ENSG00000110104
ENSG00000110195
ENSG00000110200
ENSG00000110203
ENSG00000110218
ENSG00000110237
ENSG00000110315
ENSG00000110330
ENSG00000110367
ENSG00000110375
ENSG00000110395
ENSG00000110436
ENSG00000110446
ENSG00000110492
ENSG00000110497
ENSG00000110536
ENSG00000110619
ENSG00000110628
ENSG00000110660
ENSG00000110680
ENSG00000110696
ENSG00000110711
ENSG00000110713
ENSG00000110721
ENSG00000110723
ENSG00000110756
ENSG00000110768
ENSG00000110801
ENSG00000110811
ENSG00000110841
ENSG00000110844
ENSG00000110851
ENSG00000110852
ENSG00000110871
ENSG00000110876
ENSG00000110880
ENSG00000110906
ENSG00000110917
ENSG00000110925
ENSG00000110931
ENSG00000110955
ENSG00000110987
ENSG00000111011
ENSG00000111012
ENSG00000111057
ENSG00000111077
ENSG00000111110
ENSG00000111142
ENSG00000111181
ENSG00000111229
ENSG00000111275
ENSG00000111276
ENSG00000111319
ENSG00000111321
ENSG00000111328
ENSG00000111331
ENSG00000111335
ENSG00000111344
ENSG00000111348
ENSG00000111361
ENSG00000111404
ENSG00000111412
ENSG00000111432
ENSG00000111450
ENSG00000111452
ENSG00000111481
ENSG00000111540
ENSG00000111554
ENSG00000111602
ENSG00000111615
ENSG00000111641
ENSG00000111642
ENSG00000111652
ENSG00000111653
ENSG00000111664
ENSG00000111666
ENSG00000111667
ENSG00000111671
ENSG00000111674
ENSG00000111700
ENSG00000111725
ENSG00000111726
ENSG00000111737
ENSG00000111752
ENSG00000111788
ENSG00000111801
ENSG00000111802
ENSG00000111816
ENSG00000111817
ENSG00000111843
ENSG00000111845
ENSG00000111850
ENSG00000111859
ENSG00000111863
ENSG00000111877
ENSG00000111879
ENSG00000111885
ENSG00000111907
ENSG00000111912
ENSG00000112031
ENSG00000112062
ENSG00000112078
ENSG00000112079
ENSG00000112096
ENSG00000112139
ENSG00000112144
ENSG00000112149
ENSG00000112159
ENSG00000112175
ENSG00000112186
ENSG00000112210
ENSG00000112218
ENSG00000112234
ENSG00000112237
ENSG00000112238
ENSG00000112245
ENSG00000112276
ENSG00000112280
ENSG00000112282
ENSG00000112290
ENSG00000112293
ENSG00000112294
ENSG00000112297
ENSG00000112304
ENSG00000112305
ENSG00000112306
ENSG00000112308
ENSG00000112319
ENSG00000112320
ENSG00000112335
ENSG00000112343
ENSG00000112365
ENSG00000112367
ENSG00000112378
ENSG00000112379
ENSG00000112394
ENSG00000112414
ENSG00000112419
ENSG00000112425
ENSG00000112514
ENSG00000112531
ENSG00000112541
ENSG00000112559
ENSG00000112561
ENSG00000112578
ENSG00000112640
ENSG00000112655
ENSG00000112658
ENSG00000112667
ENSG00000112685
ENSG00000112699
ENSG00000112701
ENSG00000112739
ENSG00000112742
ENSG00000112759
ENSG00000112769
ENSG00000112773
ENSG00000112782
ENSG00000112812
ENSG00000112837
ENSG00000112852
ENSG00000112855
ENSG00000112877
ENSG00000112902
ENSG00000112941
ENSG00000113070
ENSG00000113083
ENSG00000113108
ENSG00000113140
ENSG00000113163
ENSG00000113205
ENSG00000113209
ENSG00000113212
ENSG00000113231
ENSG00000113248
ENSG00000113282
ENSG00000113296
ENSG00000113300
ENSG00000113312
ENSG00000113319
ENSG00000113327
ENSG00000113356
ENSG00000113360
ENSG00000113361
ENSG00000113368
ENSG00000113369
ENSG00000113389
ENSG00000113391
ENSG00000113396
ENSG00000113448
ENSG00000113460
ENSG00000113532
ENSG00000113555
ENSG00000113594
ENSG00000113621
ENSG00000113648
ENSG00000113649
ENSG00000113657
ENSG00000113719
ENSG00000113732
ENSG00000113739
ENSG00000113761
ENSG00000113763
ENSG00000113790
ENSG00000113812
ENSG00000113845
ENSG00000113971
ENSG00000114019
ENSG00000114021
ENSG00000114026
ENSG00000114030
ENSG00000114054
ENSG00000114062
ENSG00000114115
ENSG00000114125
ENSG00000114209
ENSG00000114268
ENSG00000114279
ENSG00000114302
ENSG00000114315
ENSG00000114316
ENSG00000114331
ENSG00000114346
ENSG00000114354
ENSG00000114388
ENSG00000114416
ENSG00000114446
ENSG00000114450
ENSG00000114473
ENSG00000114503
ENSG00000114529
ENSG00000114544
ENSG00000114573
ENSG00000114626
ENSG00000114631
ENSG00000114648
ENSG00000114670
ENSG00000114698
ENSG00000114735
ENSG00000114737
ENSG00000114738
ENSG00000114739
ENSG00000114744
ENSG00000114745
ENSG00000114784
ENSG00000114812
ENSG00000114853
ENSG00000114854
ENSG00000114857
ENSG00000114859
ENSG00000114861
ENSG00000114902
ENSG00000114904
ENSG00000114923
ENSG00000114933
ENSG00000114942
ENSG00000114948
ENSG00000114956
ENSG00000114978
ENSG00000114993
ENSG00000115008
ENSG00000115020
ENSG00000115041
ENSG00000115053
ENSG00000115084
ENSG00000115085
ENSG00000115107
ENSG00000115129
ENSG00000115155
ENSG00000115163
ENSG00000115170
ENSG00000115183
ENSG00000115204
ENSG00000115216
ENSG00000115226
ENSG00000115232
ENSG00000115233
ENSG00000115252
ENSG00000115255
ENSG00000115266
ENSG00000115267
ENSG00000115268
ENSG00000115274
ENSG00000115286
ENSG00000115295
ENSG00000115297
ENSG00000115306
ENSG00000115307
ENSG00000115310
ENSG00000115317
ENSG00000115325
ENSG00000115339
ENSG00000115350
ENSG00000115353
ENSG00000115361
ENSG00000115363
ENSG00000115365
ENSG00000115380
ENSG00000115414
ENSG00000115415
ENSG00000115419
ENSG00000115423
ENSG00000115425
ENSG00000115446
ENSG00000115457
ENSG00000115461
ENSG00000115468
ENSG00000115504
ENSG00000115507
ENSG00000115514
ENSG00000115524
ENSG00000115540
ENSG00000115541
ENSG00000115556
ENSG00000115561
ENSG00000115568
ENSG00000115594
ENSG00000115596
ENSG00000115598
ENSG00000115604
ENSG00000115616
ENSG00000115641
ENSG00000115649
ENSG00000115652
ENSG00000115657
ENSG00000115661
ENSG00000115665
ENSG00000115687
ENSG00000115694
ENSG00000115718
ENSG00000115738
ENSG00000115758
ENSG00000115762
ENSG00000115806
ENSG00000115808
ENSG00000115839
ENSG00000115844
ENSG00000115884
ENSG00000115896
ENSG00000115919
ENSG00000115935
ENSG00000115946
ENSG00000115947
ENSG00000115963
ENSG00000115966
ENSG00000115993
ENSG00000115998
ENSG00000116005
ENSG00000116016
ENSG00000116017
ENSG00000116035
ENSG00000116044
ENSG00000116062
ENSG00000116096
ENSG00000116106
ENSG00000116117
ENSG00000116120
ENSG00000116132
ENSG00000116151
ENSG00000116157
ENSG00000116176
ENSG00000116183
ENSG00000116205
ENSG00000116213
ENSG00000116221
ENSG00000116237
ENSG00000116251
ENSG00000116254
ENSG00000116273
ENSG00000116285
ENSG00000116288
ENSG00000116299
ENSG00000116337
ENSG00000116350
ENSG00000116353
ENSG00000116459
ENSG00000116473
ENSG00000116489
ENSG00000116544
ENSG00000116560
ENSG00000116574
ENSG00000116641
ENSG00000116649
ENSG00000116661
ENSG00000116663
ENSG00000116667
ENSG00000116670
ENSG00000116675
ENSG00000116685
ENSG00000116688
ENSG00000116691
ENSG00000116701
ENSG00000116711
ENSG00000116729
ENSG00000116731
ENSG00000116741
ENSG00000116754
ENSG00000116771
ENSG00000116791
ENSG00000116793
ENSG00000116809
ENSG00000116830
ENSG00000116833
ENSG00000116852
ENSG00000116857
ENSG00000116863
ENSG00000116871
ENSG00000116885
[truncated: 5,746 more rows]
